# Supplementary material for: From Bowen disease to cutaneous squamous cell carcinoma: eight markers were verified from transcriptomic and proteomic analyses
Source: J Transl Med. 2022 Sep 9;20:416. doi: 10.1186/s12967-022-03622-1 (PMC9462620; doi:10.1186/s12967-022-03622-1)
Supplement: Supplementary file 9 — Additional file 9. The raw data of protomics of CSCC, Bowen disease and healthy control tissues. [file 12967_2022_3622_MOESM9_ESM.xlsx]

## Sheet: Summary
Header line description of table 1			Table 1. MS/MS spectrum database search analysis summary
Total spectrum	Number of spectrum produced by mass spectrometer
Matched spectrum	Number of spectrum matched with alignment protein		Total spectrums	Matched spectrums	Peptides	Unique peptides	Identified proteins	Quantifiable proteins
Peptides	Number of peptides which spectrum hit		2354932	257324	35994	32974	4488	2990
Unique peptides	Number of unique peptides which spectrums hit
Identified proteins	Number of proteins detected by spectrum search analysis
Quantifiable proteins	Number of proteins quantifiable		Table 2. Differentially expressed protein summary
Header line description of worksheet "Protein_quant"			Compare group	Regulated type	fold change >1.2	fold change >1.3	fold change >1.5	fold change >2
Protein accession	Protein accession number of database used for search		CSCC/Control	Up-regulated	360	359	332	191
Protein description	Protein functional description			Down-regulated	179	174	169	127
Gene name	Name of the gene associated to the protein sequence		Bowen_D/Control	Up-regulated	312	302	246	103
MW [kDa]	Protein molecular weight, unit [kDa]			Down-regulated	173	170	154	90
Coverage [%]	Percent of identified peptdie sequence covering in protein sequence		CSCC/Bowen_D	Up-regulated	309	295	252	125
Peptides	Number of peptides which spectrums hit			Down-regulated	128	122	104	67
Unique peptides	Number of unique peptides which spectrums hit
Razor + unique peptides	Number of razor and unique peptides which spectrums hit
MS/MS Counts	Number of spectrum which protein matched
Header line description of worksheet "Peptide_quant"
ID	Identified peptide index number
Sequence	Identified peptide amino acid sequence
Protein accession	Protein accession number of database used for search
Protein description	Protein functional description
Charge	The charge-state of the peptide
m/z	The recalibrated mass-over-charge value of the peptide
Mass error [ppm]	Parts per million ratio of peptide mass error between the theory and practice
PEP	The maximal posterior error probability for peptides
Score	Andromeda score for the best associated MS/MS spectrum
Length	Identified peptide amino acid length
Unique [yes/no]	The peptide is or no unique to a single protein group
Experiment	Sample name of identified peptide produced by
Intensity	Ionic signal intensity of identified peptide

## Sheet: Protein_quant
Protein accession	Protein description	Gene name	MW [kDa]	Coverage [%]	MS/MS Counts	Peptides	Unique peptides	Razor + unique peptides	MS/MS count CSCC1	MS/MS count CSCC2	MS/MS count CSCC3	MS/MS count CSCC4	MS/MS count CSCC5	MS/MS count Bowen_D1	MS/MS count Bowen_D2	MS/MS count Bowen_D3	MS/MS count Bowen_D4	MS/MS count Bowen_D5	MS/MS count Control1	MS/MS count Control2	MS/MS count Control3	MS/MS count Control4	MS/MS count Control5	Peptides CSCC1	Peptides CSCC2	Peptides CSCC3	Peptides CSCC4	Peptides CSCC5	Peptides Bowen_D1	Peptides Bowen_D2	Peptides Bowen_D3	Peptides Bowen_D4	Peptides Bowen_D5	Peptides Control1	Peptides Control2	Peptides Control3	Peptides Control4	Peptides Control5	Unique peptides CSCC1	Unique peptides CSCC2	Unique peptides CSCC3	Unique peptides CSCC4	Unique peptides CSCC5	Unique peptides Bowen_D1	Unique peptides Bowen_D2	Unique peptides Bowen_D3	Unique peptides Bowen_D4	Unique peptides Bowen_D5	Unique peptides Control1
A0A024RBG1	Diphosphoinositol polyphosphate phosphohydrolase NUDT4B OS=Homo sapiens OX=9606 GN=NUDT4B PE=3 SV=1	NUDT4B	20.434	7.7	2	1	1	1	0	1	0	1	0	0	0	0	0	0	0	0	0	0	0	1	1	0	1	1	1	1	1	0	1	0	0	0	0	0	1	1	0	1	1	1	1	1	0	1	0
A0A075B6I0	Immunoglobulin lambda variable 8-61 OS=Homo sapiens OX=9606 GN=IGLV8-61 PE=3 SV=7	IGLV8-61	12.814	7.4	8	1	1	1	1	1	1	0	0	1	1	1	1	0	1	0	0	0	0	1	1	1	1	1	1	1	1	1	1	1	0	0	1	0	1	1	1	1	1	1	1	1	1	1	1
A0A075B6I9	Immunoglobulin lambda variable 7-46 OS=Homo sapiens OX=9606 GN=IGLV7-46 PE=3 SV=4	IGLV7-46	12.468	13.7	11	2	2	2	0	1	1	2	1	1	2	1	2	0	0	0	0	0	0	1	2	2	2	2	2	2	2	2	2	1	0	0	0	0	1	2	2	2	2	2	2	2	2	2	1
A0A075B6J9	Immunoglobulin lambda variable 2-18 OS=Homo sapiens OX=9606 GN=IGLV2-18 PE=3 SV=2	IGLV2-18	12.412	11	1	1	1	1	0	0	0	0	1	0	0	0	0	0	0	0	0	0	0	0	0	0	0	1	1	0	1	0	0	0	0	0	0	0	0	0	0	0	1	1	0	1	0	0	0
A0A075B6K4	Immunoglobulin lambda variable 3-10 OS=Homo sapiens OX=9606 GN=IGLV3-10 PE=3 SV=2	IGLV3-10	12.441	13.9	8	2	1	2	1	0	2	1	2	1	1	0	0	0	0	0	0	0	0	1	2	2	2	2	1	1	1	1	1	2	1	1	0	0	1	1	1	1	1	1	1	1	1	1	1
A0A075B6K5	Immunoglobulin lambda variable 3-9 OS=Homo sapiens OX=9606 GN=IGLV3-9 PE=3 SV=1	IGLV3-9	12.332	30.4	22	4	3	4	1	2	3	2	3	2	2	4	3	0	0	0	0	0	0	2	4	2	3	3	3	3	3	3	2	2	1	1	0	0	1	3	1	2	2	2	2	2	2	1	1
A0A075B6P5	Immunoglobulin kappa variable 2-28 OS=Homo sapiens OX=9606 GN=IGKV2-28 PE=3 SV=1	IGKV2-28	12.957	23.3	15	2	1	1	0	1	2	1	1	2	2	2	2	0	1	0	1	0	0	1	2	2	2	2	2	2	2	2	1	2	1	2	1	1	0	1	1	1	1	1	1	1	1	0	1
A0A0C4DH68	Immunoglobulin kappa variable 2-24 OS=Homo sapiens OX=9606 GN=IGKV2-24 PE=3 SV=1	IGKV2-24	13.079	10.8	4	1	1	1	0	0	1	0	0	0	1	1	0	0	0	0	0	0	1	0	1	1	0	1	1	1	1	0	0	0	0	0	0	1	0	1	1	0	1	1	1	1	0	0	0
A0A075B6S2	Immunoglobulin kappa variable 2D-29 OS=Homo sapiens OX=9606 GN=IGKV2D-29 PE=3 SV=1	IGKV2D-29	13.143	30.8	2	3	1	1	0	0	0	0	2	0	0	0	0	0	0	0	0	0	0	2	1	2	2	2	2	2	2	2	2	2	1	1	1	1	0	0	0	0	1	0	0	0	0	0	0
A0A075B6S5	Immunoglobulin kappa variable 1-27 OS=Homo sapiens OX=9606 GN=IGKV1-27 PE=3 SV=1	IGKV1-27	12.711	26.5	2	2	1	1	0	0	0	0	0	0	1	0	1	0	0	0	0	0	0	1	1	2	2	2	2	2	2	2	1	1	1	1	1	1	0	0	1	1	1	1	1	1	1	0	0
A0A087WW87	Immunoglobulin kappa variable 2-40 OS=Homo sapiens OX=9606 GN=IGKV2-40 PE=3 SV=2	IGKV2-40	13.31	22.3	5	2	1	1	1	0	1	1	1	0	0	1	0	0	0	0	0	0	0	2	1	2	2	2	2	2	2	2	1	1	1	1	1	1	1	0	1	1	1	1	1	1	1	0	0
A0A0A0MRZ8	Immunoglobulin kappa variable 3D-11 OS=Homo sapiens OX=9606 GN=IGKV3D-11 PE=3 SV=6	IGKV3D-11	12.625	26.1	31	3	3	3	2	2	4	2	1	4	4	5	2	1	1	1	1	0	1	2	3	2	2	2	3	3	3	2	1	1	1	1	1	1	2	3	2	2	2	3	3	3	2	1	1
A0A0A0MS15	Immunoglobulin heavy variable 3-49 OS=Homo sapiens OX=9606 GN=IGHV3-49 PE=3 SV=1	IGHV3-49	13.056	16.8	17	2	1	2	1	0	2	1	2	2	2	2	2	0	1	0	1	0	1	1	1	2	1	2	2	2	2	2	0	2	0	1	0	1	1	1	1	1	1	1	1	1	1	0	1
A0A0A0MT36	Immunoglobulin kappa variable 6D-21 OS=Homo sapiens OX=9606 GN=IGKV6D-21 PE=3 SV=1	IGKV6D-21	12.34	10.5	4	1	1	1	0	0	1	0	0	1	1	1	0	0	0	0	0	0	0	0	1	1	1	0	1	1	1	1	0	1	0	0	0	0	0	1	1	1	0	1	1	1	1	0	1
A0A0B4J1X5	Immunoglobulin heavy variable 3-74 OS=Homo sapiens OX=9606 GN=IGHV3-74 PE=3 SV=1	IGHV3-74	12.839	24.8	6	3	1	2	1	0	1	1	0	1	0	2	0	0	0	0	0	0	0	2	1	2	2	2	3	3	3	2	1	1	1	1	1	2	1	0	1	1	1	1	1	1	1	0	0
A0A0B4J1X8	Immunoglobulin heavy variable 3-43 OS=Homo sapiens OX=9606 GN=IGHV3-43 PE=3 SV=1	IGHV3-43	13.077	25.4	2	2	2	2	0	0	1	0	0	0	0	1	0	0	0	0	0	0	0	0	0	1	0	0	0	0	1	0	0	0	0	0	0	0	0	0	1	0	0	0	0	1	0	0	0
A0A0B4J1Y8	Immunoglobulin lambda variable 9-49 OS=Homo sapiens OX=9606 GN=IGLV9-49 PE=1 SV=1	IGLV9-49	13.024	8.1	5	1	1	1	0	1	1	0	0	1	1	1	0	0	0	0	0	0	0	1	1	1	1	1	1	1	1	1	0	0	0	0	0	0	1	1	1	1	1	1	1	1	1	0	0
A0A0B4J1Y9	Immunoglobulin heavy variable 3-72 OS=Homo sapiens OX=9606 GN=IGHV3-72 PE=3 SV=1	IGHV3-72	13.203	31.1	12	3	2	3	1	1	3	1	0	1	1	1	1	1	1	0	0	0	0	1	2	3	1	1	2	2	2	1	1	1	0	0	0	0	1	1	2	1	0	1	1	1	1	1	1
P0DPI2	Glutamine amidotransferase-like class 1 domain-containing protein 3A, mitochondrial OS=Homo sapiens OX=9606 GN=GATD3A PE=1 SV=1	GATD3A	28.17	48.1	65	8	8	8	5	5	3	7	5	3	6	5	3	4	8	1	2	4	4	7	6	4	7	6	4	6	5	3	6	8	1	3	5	4	7	6	4	7	6	4	6	5	3	6	8
A0A0B4J2H0	Immunoglobulin heavy variable 1-69D OS=Homo sapiens OX=9606 GN=IGHV1-69D PE=1 SV=1	IGHV1-69D	12.66	39.3	20	3	1	3	1	1	2	1	2	1	3	3	1	1	1	1	1	0	1	1	1	1	1	1	1	2	3	1	1	1	1	1	0	1	0	0	0	0	0	0	1	1	0	0	0
A0A0C4DH25	Immunoglobulin kappa variable 3D-20 OS=Homo sapiens OX=9606 GN=IGKV3D-20 PE=3 SV=1	IGKV3D-20	12.515	21.6	14	2	1	1	0	1	2	1	1	1	1	2	1	0	1	1	1	0	1	2	2	2	2	2	2	2	2	2	2	2	2	2	1	2	1	1	1	1	1	1	1	1	1	1	1
A0A0C4DH29	Immunoglobulin heavy variable 1-3 OS=Homo sapiens OX=9606 GN=IGHV1-3 PE=3 SV=1	IGHV1-3	13.008	22.2	6	2	1	1	0	0	1	0	1	1	1	1	0	0	1	0	0	0	0	2	1	2	1	2	2	2	2	1	1	2	1	1	0	1	1	0	1	0	1	1	1	1	0	0	1
A0A0C4DH31	Immunoglobulin heavy variable 1-18 OS=Homo sapiens OX=9606 GN=IGHV1-18 PE=3 SV=1	IGHV1-18	12.82	23.9	29	2	1	2	1	1	6	1	2	2	2	4	4	1	2	0	1	1	1	2	2	2	2	2	2	2	2	2	1	2	1	1	1	1	1	1	1	1	1	1	1	1	1	0	1
A0A0C4DH32	Immunoglobulin heavy variable 3-20 OS=Homo sapiens OX=9606 GN=IGHV3-20 PE=3 SV=2	IGHV3-20	12.673	9.4	1	1	1	1	0	0	0	0	0	1	0	0	0	0	0	0	0	0	0	0	0	1	0	0	1	0	1	1	0	0	0	0	0	0	0	0	1	0	0	1	0	1	1	0	0
A0A0C4DH33	Immunoglobulin heavy variable 1-24 OS=Homo sapiens OX=9606 GN=IGHV1-24 PE=3 SV=1	IGHV1-24	12.824	17.1	1	1	1	1	0	0	1	0	0	0	0	0	0	0	0	0	0	0	0	0	0	1	1	0	0	0	0	0	0	0	0	0	0	0	0	0	1	1	0	0	0	0	0	0	0
A0A0C4DH34	Immunoglobulin heavy variable 4-28 OS=Homo sapiens OX=9606 GN=IGHV4-28 PE=3 SV=1	IGHV4-28	13.124	21.4	13	2	2	2	0	1	3	0	0	3	3	1	1	0	1	0	0	0	0	1	2	2	2	1	2	2	2	2	1	1	0	1	0	0	1	2	2	2	1	2	2	2	2	1	1
A0A0C4DH35	Probable non-functional immunoglobulin heavy variable 3-35 OS=Homo sapiens OX=9606 GN=IGHV3-35 PE=1 SV=1	IGHV3-35	12.81	9.4	5	1	1	1	0	0	1	1	0	0	1	1	1	0	0	0	0	0	0	0	0	1	1	1	1	1	1	1	0	0	0	0	0	0	0	0	1	1	1	1	1	1	1	0	0
A0A0C4DH38	Immunoglobulin heavy variable 5-51 OS=Homo sapiens OX=9606 GN=IGHV5-51 PE=3 SV=1	IGHV5-51	12.674	47	35	4	4	4	2	3	5	2	4	5	5	2	3	0	2	1	1	0	0	3	4	4	4	4	4	4	4	4	1	4	2	2	1	3	3	4	4	4	4	4	4	4	4	1	4
P0DP08	Immunoglobulin heavy variable 4-38-2 OS=Homo sapiens OX=9606 GN=IGHV4-38-2 PE=3 SV=1	IGHV4-38-2	13.016	21.4	35	2	2	2	2	2	5	2	1	4	3	4	3	2	3	1	1	1	1	2	2	2	2	1	2	2	2	2	1	1	1	1	1	1	2	2	2	2	1	2	2	2	2	1	1
A0A0C4DH67	Immunoglobulin kappa variable 1-8 OS=Homo sapiens OX=9606 GN=IGKV1-8 PE=3 SV=1	IGKV1-8	12.537	29.6	28	3	2	3	1	2	3	2	4	3	2	2	2	2	2	0	2	0	1	1	1	2	1	3	2	2	2	1	1	2	1	1	1	1	0	0	1	0	2	1	1	1	0	0	1
P01611	Immunoglobulin kappa variable 1D-12 OS=Homo sapiens OX=9606 GN=IGKV1D-12 PE=1 SV=2	IGKV1D-12	12.62	29.1	3	3	1	2	0	0	0	0	0	0	0	3	0	0	0	0	0	0	0	1	1	2	1	1	3	2	3	1	1	1	0	1	0	1	0	0	0	0	0	1	1	1	0	0	0
A0A0J9YX35	Immunoglobulin heavy variable 3-64D OS=Homo sapiens OX=9606 GN=IGHV3-64D PE=3 SV=1	IGHV3-64D	12.822	18.8	4	2	2	2	0	0	1	0	0	0	0	3	0	0	0	0	0	0	0	0	1	2	1	0	1	1	2	1	0	0	0	0	0	0	0	1	2	1	0	1	1	2	1	0	0
P0DSE2	M1-specific T cell receptor beta chain OS=Homo sapiens OX=9606 GN=TRB PE=1 SV=1	TRB	34.792	4.8	1	1	1	1	0	0	0	1	0	0	0	0	0	0	0	0	0	0	0	0	0	0	1	0	0	0	0	0	0	0	0	0	0	0	0	0	0	1	0	0	0	0	0	0	0
A0AV96	RNA-binding protein 47 OS=Homo sapiens OX=9606 GN=RBM47 PE=1 SV=2	RBM47	64.098	6.9	5	3	2	3	0	3	0	2	0	0	0	0	0	0	0	0	0	0	0	0	3	1	3	0	0	0	1	0	0	1	0	0	0	0	0	2	0	2	0	0	0	1	0	0	1
A0AVT1	Ubiquitin-like modifier-activating enzyme 6 OS=Homo sapiens OX=9606 GN=UBA6 PE=1 SV=1	UBA6	117.97	26.2	59	21	20	21	5	16	4	15	5	2	3	4	0	3	2	0	0	0	0	11	17	8	20	14	7	6	8	2	4	5	0	0	1	0	11	17	8	19	14	7	6	8	2	4	5
A0FGR8	Extended synaptotagmin-2 OS=Homo sapiens OX=9606 GN=ESYT2 PE=1 SV=1	ESYT2	102.36	20.4	29	14	14	14	1	5	0	12	1	1	2	2	0	2	1	0	0	2	0	7	11	0	14	2	7	8	5	3	4	6	1	1	5	1	7	11	0	14	2	7	8	5	3	4	6
A0M8Q6	Immunoglobulin lambda constant 7 OS=Homo sapiens OX=9606 GN=IGLC7 PE=1 SV=3	IGLC7	11.253	44.3	7	4	1	1	1	1	1	0	1	2	0	0	1	0	0	0	0	0	0	4	4	4	4	4	4	4	4	4	3	3	3	3	2	3	1	1	1	1	1	1	1	1	1	0	0
A0MZ66	Shootin-1 OS=Homo sapiens OX=9606 GN=SHTN1 PE=1 SV=4	SHTN1	71.639	4.9	13	3	3	3	2	1	0	2	2	2	0	1	2	1	0	0	0	0	0	2	2	2	3	3	2	1	2	2	2	1	0	0	0	0	2	2	2	3	3	2	1	2	2	2	1
A1L0T0	2-hydroxyacyl-CoA lyase 2 OS=Homo sapiens OX=9606 GN=ILVBL PE=1 SV=2	ILVBL	67.867	35.9	92	15	15	15	3	15	2	5	4	10	7	13	10	8	10	0	0	3	2	6	14	4	5	6	11	8	12	10	9	14	1	2	4	2	6	14	4	5	6	11	8	12	10	9	14
A1L4H1	Soluble scavenger receptor cysteine-rich domain-containing protein SSC5D OS=Homo sapiens OX=9606 GN=SSC5D PE=1 SV=3	SSC5D	165.74	2.5	5	2	2	2	0	0	0	0	0	0	1	0	0	1	2	0	0	0	1	0	0	0	0	0	0	2	0	0	2	2	0	0	1	1	0	0	0	0	0	0	2	0	0	2	2
A1X283	SH3 and PX domain-containing protein 2B OS=Homo sapiens OX=9606 GN=SH3PXD2B PE=1 SV=3	SH3PXD2B	101.58	8.7	14	5	5	5	2	3	1	2	3	0	0	0	0	1	1	0	0	1	0	3	4	1	4	4	0	0	0	0	1	1	0	0	1	0	3	4	1	4	4	0	0	0	0	1	1
A2NJV5	Immunoglobulin kappa variable 2-29 OS=Homo sapiens OX=9606 GN=IGKV2-29 PE=3 SV=2	IGKV2-29	13.085	30.8	27	3	1	3	2	1	3	1	1	3	3	4	4	1	1	1	1	1	0	3	1	3	3	1	3	3	3	3	2	3	1	1	1	1	1	0	1	1	0	1	1	1	1	0	1
A2RRP1	Neuroblastoma-amplified sequence OS=Homo sapiens OX=9606 GN=NBAS PE=1 SV=2	NBAS	268.57	0.6	4	1	1	1	0	1	0	1	0	0	0	0	0	0	1	0	0	1	0	0	1	0	1	0	0	0	0	0	0	1	0	0	1	0	0	1	0	1	0	0	0	0	0	0	1
A3KMH1	von Willebrand factor A domain-containing protein 8 OS=Homo sapiens OX=9606 GN=VWA8 PE=1 SV=2	VWA8	214.82	2.3	6	3	3	3	0	1	0	2	0	0	0	0	0	0	3	0	0	0	0	0	2	0	2	0	0	1	0	0	0	3	0	0	0	0	0	2	0	2	0	0	1	0	0	0	3
A4D1P6	WD repeat-containing protein 91 OS=Homo sapiens OX=9606 GN=WDR91 PE=1 SV=2	WDR91	83.343	5	15	3	3	3	2	2	0	3	2	0	2	2	0	1	1	0	0	0	0	2	3	1	3	2	1	2	2	0	1	2	0	0	1	0	2	3	1	3	2	1	2	2	0	1	2
A5D8V6	Vacuolar protein sorting-associated protein 37C OS=Homo sapiens OX=9606 GN=VPS37C PE=1 SV=2	VPS37C	38.658	3.4	3	1	1	1	0	0	0	0	0	1	1	0	0	1	0	0	0	0	0	1	0	0	1	0	1	1	0	1	1	1	0	0	0	0	1	0	0	1	0	1	1	0	1	1	1
A5PLL7	Plasmanylethanolamine desaturase OS=Homo sapiens OX=9606 GN=PEDS1 PE=1 SV=3	PEDS1	31.135	5.6	6	1	1	1	0	1	0	0	1	1	0	0	1	1	1	0	0	0	0	0	1	0	1	1	1	1	1	1	1	1	0	0	0	0	0	1	0	1	1	1	1	1	1	1	1
A5YKK6	CCR4-NOT transcription complex subunit 1 OS=Homo sapiens OX=9606 GN=CNOT1 PE=1 SV=2	CNOT1	266.94	8.3	35	16	16	16	4	12	0	12	3	0	1	2	0	0	1	0	0	0	0	7	14	1	15	4	4	3	4	4	1	3	0	0	0	0	7	14	1	15	4	4	3	4	4	1	3
A6NC98	Coiled-coil domain-containing protein 88B OS=Homo sapiens OX=9606 GN=CCDC88B PE=1 SV=1	CCDC88B	164.81	4.9	5	5	5	5	0	0	0	4	0	0	1	0	0	0	0	0	0	0	0	1	2	0	5	0	1	1	1	1	1	0	0	0	1	0	1	2	0	5	0	1	1	1	1	1	0
A6NCE7	Microtubule-associated proteins 1A/1B light chain 3 beta 2 OS=Homo sapiens OX=9606 GN=MAP1LC3B2 PE=2 SV=1	MAP1LC3B2	14.628	16.8	11	2	2	2	3	0	0	2	1	2	0	1	2	0	0	0	0	0	0	2	1	0	2	2	2	0	1	2	1	1	0	0	0	1	2	1	0	2	2	2	0	1	2	1	1
A6NDG6	Glycerol-3-phosphate phosphatase OS=Homo sapiens OX=9606 GN=PGP PE=1 SV=1	PGP	34.006	18.1	9	4	4	4	3	0	0	3	0	0	1	0	2	0	0	0	0	0	0	4	2	0	4	3	2	1	1	3	1	2	0	0	1	0	4	2	0	4	3	2	1	1	3	1	2
A6NFQ2	TRPM8 channel-associated factor 2 OS=Homo sapiens OX=9606 GN=TCAF2 PE=1 SV=2	TCAF2	100.9	1	9	1	1	1	1	1	1	1	1	0	1	1	0	1	1	0	0	0	0	1	1	1	1	1	0	1	1	0	1	1	0	0	0	0	1	1	1	1	1	0	1	1	0	1	1
A6NHL2	Tubulin alpha chain-like 3 OS=Homo sapiens OX=9606 GN=TUBAL3 PE=1 SV=2	TUBAL3	49.908	10.3	34	5	1	1	3	3	2	2	3	3	2	2	3	3	2	2	1	2	1	3	5	3	5	4	3	3	4	4	4	4	3	3	3	3	1	1	1	1	1	1	1	1	1	1	1
A6NHQ2	rRNA/tRNA 2'-O-methyltransferase fibrillarin-like protein 1 OS=Homo sapiens OX=9606 GN=FBLL1 PE=3 SV=2	FBLL1	34.803	11.1	9	3	1	1	1	1	1	1	0	1	1	1	0	1	1	0	0	0	0	2	3	2	3	2	3	2	3	2	2	2	1	0	2	2	1	1	1	1	1	1	1	1	1	1	1
A6NHR9	Structural maintenance of chromosomes flexible hinge domain-containing protein 1 OS=Homo sapiens OX=9606 GN=SMCHD1 PE=1 SV=2	SMCHD1	226.37	7.5	13	12	12	12	0	0	0	12	0	0	0	0	1	0	0	0	0	0	0	0	4	0	12	0	1	1	0	3	0	1	1	0	1	1	0	4	0	12	0	1	1	0	3	0	1
A6NMZ7	Collagen alpha-6(VI) chain OS=Homo sapiens OX=9606 GN=COL6A6 PE=1 SV=2	COL6A6	247.17	32.8	346	62	59	62	26	11	0	0	24	24	30	29	15	20	126	9	24	4	4	34	21	8	1	27	33	34	35	27	26	60	16	25	8	9	31	20	7	1	26	30	32	33	24	25	58
A6NNC1	Putative POM121-like protein 1-like OS=Homo sapiens OX=9606 PE=5 SV=3	--	94.057	1	5	1	1	1	0	0	0	0	0	0	1	0	0	1	1	0	0	1	1	1	1	1	1	0	1	1	1	1	1	1	1	1	1	1	1	1	1	1	0	1	1	1	1	1	1
A6NNS2	Dehydrogenase/reductase SDR family member 7C OS=Homo sapiens OX=9606 GN=DHRS7C PE=2 SV=3	DHRS7C	34.878	14.7	3	3	3	3	3	0	0	0	0	0	0	0	0	0	0	0	0	0	0	3	0	0	0	0	0	0	0	0	0	0	0	0	0	0	3	0	0	0	0	0	0	0	0	0	0
A7E2Y1	Myosin-7B OS=Homo sapiens OX=9606 GN=MYH7B PE=1 SV=4	MYH7B	225.84	4.1	2	10	1	1	2	0	0	0	0	0	0	0	0	0	0	0	0	0	0	10	9	1	4	1	0	1	2	0	1	2	0	1	1	0	1	1	0	0	0	0	0	0	0	0	0
C4AMC7	Putative WAS protein family homolog 3 OS=Homo sapiens OX=9606 GN=WASH3P PE=1 SV=2	WASH3P	49.994	13	9	4	4	4	0	2	0	3	1	0	1	1	0	1	0	0	0	0	0	1	2	0	4	2	0	1	1	1	1	0	0	0	0	0	1	2	0	4	2	0	1	1	1	1	0
A8K2U0	Alpha-2-macroglobulin-like protein 1 OS=Homo sapiens OX=9606 GN=A2ML1 PE=1 SV=3	A2ML1	161.1	25.1	146	26	26	26	22	14	11	1	18	16	13	17	12	6	6	2	0	6	2	22	20	18	4	22	19	17	20	18	9	10	7	1	7	3	22	20	18	4	22	19	17	20	18	9	10
A8MU46	Smoothelin-like protein 1 OS=Homo sapiens OX=9606 GN=SMTNL1 PE=1 SV=2	SMTNL1	52.986	8.7	3	3	3	3	3	0	0	0	0	0	0	0	0	0	0	0	0	0	0	3	0	0	0	0	0	0	0	0	0	0	0	0	0	0	3	0	0	0	0	0	0	0	0	0	0
A8MUU1	Putative fatty acid-binding protein 5-like protein 3 OS=Homo sapiens OX=9606 GN=FABP5P3 PE=5 SV=1	FABP5P3	11.299	32.7	1	3	1	1	0	0	0	0	0	1	0	0	0	0	0	0	0	0	0	3	2	3	2	2	3	2	3	2	1	1	0	0	0	0	1	0	1	0	0	1	0	1	0	0	0
P62308	Small nuclear ribonucleoprotein G OS=Homo sapiens OX=9606 GN=SNRPG PE=1 SV=1	SNRPG	8.496	25	21	2	2	2	1	2	1	2	1	1	2	2	2	2	2	0	0	2	1	2	2	2	2	2	2	2	2	2	2	2	0	0	2	2	2	2	2	2	2	2	2	2	2	2	2
A8TX70	Collagen alpha-5(VI) chain OS=Homo sapiens OX=9606 GN=COL6A5 PE=1 SV=1	COL6A5	289.92	16.4	64	32	29	29	1	1	0	0	6	0	3	1	1	6	28	4	1	6	6	6	6	2	1	11	3	10	8	8	9	30	9	7	8	10	3	5	1	1	10	0	8	6	5	8	28
B0I1T2	Unconventional myosin-Ig OS=Homo sapiens OX=9606 GN=MYO1G PE=1 SV=2	MYO1G	116.44	28.7	40	21	21	21	3	11	0	20	3	0	1	1	0	0	1	0	0	0	0	7	16	1	20	4	2	2	3	1	1	1	0	1	0	1	7	16	1	20	4	2	2	3	1	1	1
B3EWG6	Protein FAM25G OS=Homo sapiens OX=9606 GN=FAM25G PE=3 SV=1	FAM25G	9.3195	51.7	19	3	3	3	2	0	3	0	4	2	2	2	2	2	0	0	0	0	0	2	0	3	0	3	2	2	2	2	2	0	0	0	0	0	2	0	3	0	3	2	2	2	2	2	0
P0CG08	Golgi pH regulator B OS=Homo sapiens OX=9606 GN=GPR89B PE=1 SV=1	GPR89B	52.916	5.5	3	2	2	2	0	2	0	0	0	0	0	0	0	0	1	0	0	0	0	0	2	0	0	0	0	0	0	0	1	1	0	0	0	0	0	2	0	0	0	0	0	0	0	1	1
C9JLW8	Mapk-regulated corepressor-interacting protein 1 OS=Homo sapiens OX=9606 GN=MCRIP1 PE=1 SV=1	MCRIP1	10.92	29.9	5	2	2	2	0	1	0	2	0	0	1	0	0	0	1	0	0	0	0	0	1	1	2	0	1	1	1	0	1	1	0	0	0	0	0	1	1	2	0	1	1	1	0	1	1
E9PAV3	Nascent polypeptide-associated complex subunit alpha, muscle-specific form OS=Homo sapiens OX=9606 GN=NACA PE=1 SV=1	NACA	205.42	6.3	57	6	6	6	6	6	4	4	4	4	4	5	5	5	2	1	2	3	2	6	4	4	4	4	4	4	3	4	4	2	2	2	3	2	6	4	4	4	4	4	4	3	4	4	2
E9PRG8	Uncharacterized protein C11orf98 OS=Homo sapiens OX=9606 GN=C11orf98 PE=4 SV=2	C11orf98	14.234	21.1	5	2	2	2	0	1	0	1	0	0	0	0	0	1	2	0	0	0	0	1	1	0	2	1	1	1	1	1	1	1	0	0	1	1	1	1	0	2	1	1	1	1	1	1	1
G2XKQ0	Small ubiquitin-related modifier 5 OS=Homo sapiens OX=9606 GN=SUMO1P1 PE=1 SV=2	SUMO1P1	11.526	18.8	14	2	2	2	1	2	0	2	1	1	0	2	1	2	1	0	0	1	0	2	2	2	2	2	2	2	2	1	2	1	0	0	1	1	2	2	2	2	2	2	2	2	1	2	1
O00116	Alkyldihydroxyacetonephosphate synthase, peroxisomal OS=Homo sapiens OX=9606 GN=AGPS PE=1 SV=1	AGPS	72.911	24	31	11	11	11	1	10	1	5	4	0	1	1	1	2	3	0	0	1	1	6	11	5	7	4	3	1	2	3	2	4	0	0	1	1	6	11	5	7	4	3	1	2	3	2	4
O00139	Kinesin-like protein KIF2A OS=Homo sapiens OX=9606 GN=KIF2A PE=1 SV=3	KIF2A	79.954	9.1	12	6	6	6	1	3	0	5	1	1	0	1	0	0	0	0	0	0	0	1	4	0	5	1	2	1	2	1	1	1	0	0	0	1	1	4	0	5	1	2	1	2	1	1	1
O00142	Thymidine kinase 2, mitochondrial OS=Homo sapiens OX=9606 GN=TK2 PE=1 SV=4	TK2	31.004	6.8	3	2	2	2	0	0	0	1	0	0	0	1	0	1	0	0	0	0	0	0	1	0	2	0	1	0	1	0	1	1	0	0	0	0	0	1	0	2	0	1	0	1	0	1	1
O00148	ATP-dependent RNA helicase DDX39A OS=Homo sapiens OX=9606 GN=DDX39A PE=1 SV=2	DDX39A	49.129	43.6	15	15	4	4	1	2	0	5	1	2	2	0	2	0	0	0	0	0	0	11	12	8	15	12	13	11	11	10	9	11	3	3	7	4	3	3	1	4	2	3	2	1	3	1	1
O00151	PDZ and LIM domain protein 1 OS=Homo sapiens OX=9606 GN=PDLIM1 PE=1 SV=4	PDLIM1	36.071	59.6	93	14	14	14	8	8	9	12	7	6	6	9	5	4	5	3	2	5	4	10	11	11	12	11	8	9	9	8	8	7	3	3	7	6	10	11	11	12	11	8	9	9	8	8	7
O00154	Cytosolic acyl coenzyme A thioester hydrolase OS=Homo sapiens OX=9606 GN=ACOT7 PE=1 SV=3	ACOT7	41.796	29.7	44	8	8	8	5	10	2	5	2	6	0	4	5	2	2	0	0	1	0	6	8	3	6	4	7	6	7	8	4	4	1	0	1	0	6	8	3	6	4	7	6	7	8	4	4
O00159	Unconventional myosin-Ic OS=Homo sapiens OX=9606 GN=MYO1C PE=1 SV=4	MYO1C	121.68	42.8	317	34	33	34	15	24	7	23	22	24	25	32	6	18	32	17	19	32	21	22	28	15	23	24	27	29	31	13	23	29	20	18	29	22	22	28	15	23	24	27	29	31	13	23	29
O00160	Unconventional myosin-If OS=Homo sapiens OX=9606 GN=MYO1F PE=1 SV=3	MYO1F	124.84	13.8	39	12	9	12	2	11	4	8	5	2	1	2	1	1	1	0	0	1	0	5	11	6	11	7	4	3	4	3	1	1	0	1	1	1	2	8	4	8	4	1	1	1	0	0	0
O00161	Synaptosomal-associated protein 23 OS=Homo sapiens OX=9606 GN=SNAP23 PE=1 SV=1	SNAP23	23.354	18.5	24	3	3	3	3	2	1	4	2	1	2	3	0	3	1	0	0	1	1	2	2	3	3	3	2	2	2	1	2	2	0	0	2	2	2	2	3	3	3	2	2	2	1	2	2
O00170	AH receptor-interacting protein OS=Homo sapiens OX=9606 GN=AIP PE=1 SV=2	AIP	37.636	45.2	30	11	11	11	2	4	0	13	4	1	1	0	0	1	1	0	1	1	1	5	6	1	11	7	3	3	5	2	3	1	0	1	2	1	5	6	1	11	7	3	3	5	2	3	1
O00178	GTP-binding protein 1 OS=Homo sapiens OX=9606 GN=GTPBP1 PE=1 SV=3	GTPBP1	72.453	10.2	12	5	5	5	1	2	0	5	0	0	0	1	2	1	0	0	0	0	0	1	2	0	5	0	1	1	2	2	1	2	0	0	0	0	1	2	0	5	0	1	1	2	2	1	2
O00182	Galectin-9 OS=Homo sapiens OX=9606 GN=LGALS9 PE=1 SV=2	LGALS9	39.518	20	22	5	5	5	3	6	0	10	1	0	0	1	0	0	0	0	0	1	0	2	4	0	5	1	0	0	1	0	0	0	0	0	1	0	2	4	0	5	1	0	0	1	0	0	0
O00186	Syntaxin-binding protein 3 OS=Homo sapiens OX=9606 GN=STXBP3 PE=1 SV=2	STXBP3	67.764	13.9	23	7	7	7	3	4	0	5	1	0	2	2	0	3	3	0	0	0	0	5	7	0	6	3	5	5	4	1	5	5	0	0	4	3	5	7	0	6	3	5	5	4	1	5	5
O00193	Small acidic protein OS=Homo sapiens OX=9606 GN=SMAP PE=1 SV=1	SMAP	20.332	25.7	7	3	3	3	1	0	0	4	0	0	1	0	0	0	1	0	0	0	0	1	0	0	3	1	1	1	1	1	1	1	0	0	1	1	1	0	0	3	1	1	1	1	1	1	1
O00194	Ras-related protein Rab-27B OS=Homo sapiens OX=9606 GN=RAB27B PE=1 SV=4	RAB27B	24.608	24.3	13	5	3	3	1	2	0	0	0	1	1	1	2	2	2	0	0	1	0	3	5	1	2	3	5	5	3	5	3	4	0	0	2	1	1	3	0	0	1	3	3	2	3	2	3
O00203	AP-3 complex subunit beta-1 OS=Homo sapiens OX=9606 GN=AP3B1 PE=1 SV=3	AP3B1	121.32	13.2	45	11	11	11	6	9	2	7	7	2	2	4	0	1	4	0	0	1	0	8	9	5	9	9	6	4	8	3	5	7	0	1	3	1	8	9	5	9	9	6	4	8	3	5	7
O00204	Sulfotransferase 2B1 OS=Homo sapiens OX=9606 GN=SULT2B1 PE=1 SV=2	SULT2B1	41.307	37.3	82	12	12	12	8	5	5	4	3	10	6	10	13	8	8	0	0	1	1	8	11	7	6	7	12	11	11	12	9	8	0	0	2	3	8	11	7	6	7	12	11	11	12	9	8
O00214	Galectin-8 OS=Homo sapiens OX=9606 GN=LGALS8 PE=1 SV=4	LGALS8	35.808	6	3	2	2	2	0	0	0	2	0	0	0	1	0	0	0	0	0	0	0	1	0	0	2	0	1	0	1	0	0	0	0	0	0	0	1	0	0	2	0	1	0	1	0	0	0
O00217	NADH dehydrogenase [ubiquinone] iron-sulfur protein 8, mitochondrial OS=Homo sapiens OX=9606 GN=NDUFS8 PE=1 SV=1	NDUFS8	23.705	20.5	19	4	4	4	1	2	0	3	1	0	1	1	0	2	4	0	1	2	1	4	3	2	4	2	1	2	1	0	3	3	0	1	2	1	4	3	2	4	2	1	2	1	0	3	3
O00231	26S proteasome non-ATPase regulatory subunit 11 OS=Homo sapiens OX=9606 GN=PSMD11 PE=1 SV=3	PSMD11	47.463	46.7	138	17	17	17	9	15	10	12	12	10	11	13	9	11	11	2	1	7	5	13	16	11	13	12	14	13	13	11	11	11	4	5	11	8	13	16	11	13	12	14	13	13	11	11	11
O00232	26S proteasome non-ATPase regulatory subunit 12 OS=Homo sapiens OX=9606 GN=PSMD12 PE=1 SV=3	PSMD12	52.904	38.8	93	15	15	15	5	14	5	13	8	6	7	6	7	8	8	1	2	2	1	10	14	11	11	12	10	10	10	10	11	12	1	2	4	4	10	14	11	11	12	10	10	10	10	11	12
O00233	26S proteasome non-ATPase regulatory subunit 9 OS=Homo sapiens OX=9606 GN=PSMD9 PE=1 SV=3	PSMD9	24.682	29.6	33	6	6	6	3	1	3	5	4	2	3	4	3	3	2	0	0	0	0	5	4	5	5	5	5	4	5	4	4	5	0	0	3	2	5	4	5	5	5	5	4	5	4	4	5
O00244	Copper transport protein ATOX1 OS=Homo sapiens OX=9606 GN=ATOX1 PE=1 SV=1	ATOX1	7.4016	38.2	12	4	4	4	1	2	1	4	1	1	0	0	0	2	0	0	0	0	0	2	2	2	4	2	2	2	1	0	2	2	0	0	0	0	2	2	2	4	2	2	2	1	0	2	2
O00255	Menin OS=Homo sapiens OX=9606 GN=MEN1 PE=1 SV=4	MEN1	68.023	2.6	1	1	1	1	0	0	0	1	0	0	0	0	0	0	0	0	0	0	0	0	0	0	1	0	0	0	0	0	0	0	0	0	0	0	0	0	0	1	0	0	0	0	0	0	0
O00264	Membrane-associated progesterone receptor component 1 OS=Homo sapiens OX=9606 GN=PGRMC1 PE=1 SV=3	PGRMC1	21.671	26.7	40	6	6	6	3	3	1	2	2	3	4	2	2	6	6	1	1	3	1	5	5	2	2	2	5	6	6	6	6	6	1	2	3	2	5	5	2	2	2	5	6	6	6	6	6
O00267	Transcription elongation factor SPT5 OS=Homo sapiens OX=9606 GN=SUPT5H PE=1 SV=1	SUPT5H	121	8.2	8	6	6	6	0	2	0	6	0	0	0	0	0	0	0	0	0	0	0	0	3	0	6	1	1	0	0	1	0	0	0	0	0	0	0	3	0	6	1	1	0	0	1	0	0
O00273	DNA fragmentation factor subunit alpha OS=Homo sapiens OX=9606 GN=DFFA PE=1 SV=1	DFFA	36.521	17.8	20	4	4	4	2	2	0	4	3	1	2	1	0	2	2	0	0	1	0	2	3	0	4	4	3	3	2	1	3	2	0	0	1	1	2	3	0	4	4	3	3	2	1	3	2
O00291	Huntingtin-interacting protein 1 OS=Homo sapiens OX=9606 GN=HIP1 PE=1 SV=5	HIP1	116.22	4.5	3	3	2	2	0	0	0	2	0	0	0	0	0	0	0	0	0	0	1	2	1	0	3	0	1	1	1	2	0	0	0	0	1	1	1	1	0	2	0	0	1	1	1	0	0
O00299	Chloride intracellular channel protein 1 OS=Homo sapiens OX=9606 GN=CLIC1 PE=1 SV=4	CLIC1	26.922	78.8	155	14	14	14	11	17	9	15	13	11	13	11	11	11	11	3	4	8	7	12	13	10	12	11	12	13	13	11	11	12	4	4	11	7	12	13	10	12	11	12	13	13	11	11	12
O00303	Eukaryotic translation initiation factor 3 subunit F OS=Homo sapiens OX=9606 GN=EIF3F PE=1 SV=1	EIF3F	37.563	36.7	97	10	10	10	7	9	6	10	7	9	8	11	8	6	7	1	2	3	3	8	10	7	9	8	9	10	9	8	6	6	2	2	3	2	8	10	7	9	8	9	10	9	8	6	6
O00329	Phosphatidylinositol 4,5-bisphosphate 3-kinase catalytic subunit delta isoform OS=Homo sapiens OX=9606 GN=PIK3CD PE=1 SV=2	PIK3CD	119.48	4.3	4	3	3	3	0	1	0	3	0	0	0	0	0	0	0	0	0	0	0	0	1	0	3	0	0	0	0	0	0	0	0	0	0	0	0	1	0	3	0	0	0	0	0	0	0
O00330	Pyruvate dehydrogenase protein X component, mitochondrial OS=Homo sapiens OX=9606 GN=PDHX PE=1 SV=3	PDHX	54.122	10.6	3	3	3	3	1	0	0	1	0	0	0	0	0	0	1	0	0	0	0	2	1	0	2	0	0	0	0	0	2	1	0	0	0	0	2	1	0	2	0	0	0	0	0	2	1
O00339	Matrilin-2 OS=Homo sapiens OX=9606 GN=MATN2 PE=1 SV=4	MATN2	106.84	5.3	7	3	3	3	0	0	0	1	0	0	0	0	0	2	3	0	0	1	0	1	0	0	1	0	0	2	1	0	2	3	1	1	1	2	1	0	0	1	0	0	2	1	0	2	3
O00391	Sulfhydryl oxidase 1 OS=Homo sapiens OX=9606 GN=QSOX1 PE=1 SV=3	QSOX1	82.577	27.3	56	16	16	16	1	4	6	1	6	10	5	3	14	2	2	0	0	1	1	4	7	10	3	9	13	6	9	16	4	4	0	1	1	1	4	7	10	3	9	13	6	9	16	4	4
O00399	Dynactin subunit 6 OS=Homo sapiens OX=9606 GN=DCTN6 PE=1 SV=1	DCTN6	20.747	9.5	1	1	1	1	0	0	0	1	0	0	0	0	0	0	0	0	0	0	0	0	0	0	1	1	0	0	0	0	0	0	0	0	0	0	0	0	0	1	1	0	0	0	0	0	0
O00400	Acetyl-coenzyme A transporter 1 OS=Homo sapiens OX=9606 GN=SLC33A1 PE=1 SV=1	SLC33A1	60.908	2.6	1	1	1	1	0	0	0	1	0	0	0	0	0	0	0	0	0	0	0	1	0	0	1	0	0	0	0	0	0	0	0	0	0	0	1	0	0	1	0	0	0	0	0	0	0
O00410	Importin-5 OS=Homo sapiens OX=9606 GN=IPO5 PE=1 SV=4	IPO5	123.63	28.5	96	24	24	24	11	16	3	21	12	4	8	5	4	2	7	1	0	0	2	15	21	7	22	16	7	14	13	7	6	10	1	1	6	3	15	21	7	22	16	7	14	13	7	6	10
O00422	Histone deacetylase complex subunit SAP18 OS=Homo sapiens OX=9606 GN=SAP18 PE=1 SV=1	SAP18	17.561	26.1	8	3	3	3	1	1	0	3	1	0	0	2	0	0	0	0	0	0	0	1	3	1	3	1	2	0	3	2	0	2	0	0	0	0	1	3	1	3	1	2	0	3	2	0	2
O00429	Dynamin-1-like protein OS=Homo sapiens OX=9606 GN=DNM1L PE=1 SV=2	DNM1L	81.876	30.7	89	20	20	20	9	17	3	13	11	7	5	4	7	4	6	0	0	3	0	13	20	7	19	17	12	11	10	12	11	11	1	0	5	0	13	20	7	19	17	12	11	10	12	11	11
O00442	RNA 3'-terminal phosphate cyclase OS=Homo sapiens OX=9606 GN=RTCA PE=1 SV=1	RTCA	39.336	24.9	28	6	6	6	2	5	1	5	3	2	2	2	1	2	2	0	0	1	0	4	5	2	6	5	4	3	3	1	3	4	0	1	2	1	4	5	2	6	5	4	3	3	1	3	4
O00461	Golgi integral membrane protein 4 OS=Homo sapiens OX=9606 GN=GOLIM4 PE=1 SV=1	GOLIM4	81.879	3.3	2	2	2	2	0	1	0	1	0	0	0	0	0	0	0	0	0	0	0	0	1	0	1	1	0	0	0	0	0	0	0	0	0	0	0	1	0	1	1	0	0	0	0	0	0
O00468	Agrin OS=Homo sapiens OX=9606 GN=AGRN PE=1 SV=6	AGRN	217.32	5.3	36	8	8	8	4	2	1	8	2	2	3	3	0	2	4	0	1	3	1	6	5	1	8	3	5	6	5	2	4	5	1	2	4	2	6	5	1	8	3	5	6	5	2	4	5
O00469	Procollagen-lysine,2-oxoglutarate 5-dioxygenase 2 OS=Homo sapiens OX=9606 GN=PLOD2 PE=1 SV=2	PLOD2	84.685	5.8	4	4	4	4	0	4	0	0	0	0	0	0	0	0	0	0	0	0	0	0	4	0	1	0	0	0	0	0	1	0	0	0	0	0	0	4	0	1	0	0	0	0	0	1	0
O00471	Exocyst complex component 5 OS=Homo sapiens OX=9606 GN=EXOC5 PE=1 SV=1	EXOC5	81.852	4.4	8	3	3	3	1	3	0	2	0	0	0	0	0	1	1	0	0	0	0	1	3	0	2	0	1	0	0	0	1	2	0	0	1	0	1	3	0	2	0	1	0	0	0	1	2
O00481	Butyrophilin subfamily 3 member A1 OS=Homo sapiens OX=9606 GN=BTN3A1 PE=1 SV=3	BTN3A1	57.677	4.3	3	2	2	2	1	0	0	1	1	0	0	0	0	0	0	0	0	0	0	1	2	0	1	1	0	0	0	0	1	0	0	0	1	0	1	2	0	1	1	0	0	0	0	1	0
O00483	Cytochrome c oxidase subunit NDUFA4 OS=Homo sapiens OX=9606 GN=NDUFA4 PE=1 SV=1	NDUFA4	9.3697	27.2	19	2	2	2	2	2	1	2	2	1	1	2	1	1	1	0	0	1	2	2	2	2	2	2	2	2	2	2	1	1	0	0	2	2	2	2	2	2	2	2	2	2	2	1	1
O00487	26S proteasome non-ATPase regulatory subunit 14 OS=Homo sapiens OX=9606 GN=PSMD14 PE=1 SV=1	PSMD14	34.577	22.3	30	5	5	5	3	4	2	3	2	3	3	2	2	1	2	0	0	2	1	3	5	3	3	4	4	3	4	4	2	4	1	1	2	2	3	5	3	3	4	4	3	4	4	2	4
O00499	Myc box-dependent-interacting protein 1 OS=Homo sapiens OX=9606 GN=BIN1 PE=1 SV=1	BIN1	64.699	16.2	13	7	7	7	9	1	0	3	0	0	0	0	0	0	0	0	0	0	0	7	1	0	3	0	1	1	1	1	1	0	0	0	0	0	7	1	0	3	0	1	1	1	1	1	0
O00505	Importin subunit alpha-4 OS=Homo sapiens OX=9606 GN=KPNA3 PE=1 SV=2	KPNA3	57.81	11.3	18	4	3	4	2	4	1	3	1	1	2	1	1	1	1	0	0	0	0	3	4	1	4	2	1	2	2	1	2	2	0	0	0	0	2	3	0	3	1	0	1	1	0	1	1
O00515	Ladinin-1 OS=Homo sapiens OX=9606 GN=LAD1 PE=1 SV=2	LAD1	57.13	26.5	51	10	10	10	6	9	6	3	5	3	2	1	4	6	4	0	0	2	0	10	10	7	5	7	4	6	5	6	7	6	0	0	3	2	10	10	7	5	7	4	6	5	6	7	6
O00534	von Willebrand factor A domain-containing protein 5A OS=Homo sapiens OX=9606 GN=VWA5A PE=1 SV=2	VWA5A	86.488	27.5	41	16	16	16	7	1	0	4	10	1	2	1	0	3	4	2	2	2	2	11	6	4	10	14	5	6	6	2	7	8	2	3	5	5	11	6	4	10	14	5	6	6	2	7	8
O00541	Pescadillo homolog OS=Homo sapiens OX=9606 GN=PES1 PE=1 SV=1	PES1	68.002	7.8	13	4	4	4	0	3	0	2	1	1	2	1	1	2	0	0	0	0	0	0	4	1	4	3	1	3	3	3	3	2	0	0	0	0	0	4	1	4	3	1	3	3	3	3	2
O00560	Syntenin-1 OS=Homo sapiens OX=9606 GN=SDCBP PE=1 SV=1	SDCBP	32.444	9.4	16	2	2	2	2	2	1	2	2	1	1	1	0	1	2	0	0	1	0	2	2	2	2	2	1	2	2	0	2	2	0	1	1	1	2	2	2	2	2	1	2	2	0	2	2
O00566	U3 small nucleolar ribonucleoprotein protein MPP10 OS=Homo sapiens OX=9606 GN=MPHOSPH10 PE=1 SV=2	MPHOSPH10	78.863	2.1	1	1	1	1	0	0	0	1	0	0	0	0	0	0	0	0	0	0	0	0	1	0	1	0	0	0	0	0	1	0	0	1	1	0	0	1	0	1	0	0	0	0	0	1	0
O00567	Nucleolar protein 56 OS=Homo sapiens OX=9606 GN=NOP56 PE=1 SV=4	NOP56	66.049	43.9	124	20	20	20	11	16	6	18	9	10	11	11	9	11	9	0	0	2	1	17	17	12	18	12	16	16	17	15	16	14	0	2	6	3	17	17	12	18	12	16	16	17	15	16	14
O00571	ATP-dependent RNA helicase DDX3X OS=Homo sapiens OX=9606 GN=DDX3X PE=1 SV=3	DDX3X	73.243	32.9	163	20	19	19	17	14	13	13	11	14	11	11	13	9	11	4	4	12	6	20	16	18	17	16	19	17	17	19	16	13	6	4	12	10	19	15	17	16	15	18	16	16	18	15	12
O00584	Ribonuclease T2 OS=Homo sapiens OX=9606 GN=RNASET2 PE=1 SV=2	RNASET2	29.48	14.1	9	3	3	3	0	0	0	4	1	0	0	0	0	3	1	0	0	0	0	2	2	1	3	2	0	0	1	0	3	2	0	0	0	0	2	2	1	3	2	0	0	1	0	3	2
O00585	C-C motif chemokine 21 OS=Homo sapiens OX=9606 GN=CCL21 PE=1 SV=1	CCL21	14.646	30.6	13	4	4	4	0	2	0	7	0	0	0	1	0	1	2	0	0	0	0	0	2	0	4	0	0	1	1	0	1	2	0	0	0	0	0	2	0	4	0	0	1	1	0	1	2
O00626	C-C motif chemokine 22 OS=Homo sapiens OX=9606 GN=CCL22 PE=1 SV=2	CCL22	10.624	9.7	5	1	1	1	0	0	0	1	0	1	0	0	1	1	1	0	0	0	0	0	0	0	1	0	1	0	0	1	1	1	0	0	0	0	0	0	0	1	0	1	0	0	1	1	1
O00629	Importin subunit alpha-3 OS=Homo sapiens OX=9606 GN=KPNA4 PE=1 SV=1	KPNA4	57.886	7.3	6	3	2	2	1	1	0	2	0	0	0	0	1	1	0	0	0	0	0	2	3	1	3	2	2	2	1	2	2	1	0	0	0	0	1	2	0	2	1	1	1	0	1	1	0
O00743	Serine/threonine-protein phosphatase 6 catalytic subunit OS=Homo sapiens OX=9606 GN=PPP6C PE=1 SV=1	PPP6C	35.144	17.7	9	4	4	4	0	2	0	3	1	0	0	1	1	0	1	0	0	0	0	1	4	0	3	3	1	1	1	1	1	2	0	0	1	0	1	4	0	3	3	1	1	1	1	1	2
O00748	Cocaine esterase OS=Homo sapiens OX=9606 GN=CES2 PE=1 SV=1	CES2	61.806	9.8	6	4	4	4	0	1	0	0	0	1	0	0	4	0	0	0	0	0	0	0	2	0	1	1	1	0	0	4	1	2	0	0	0	0	0	2	0	1	1	1	0	0	4	1	2
O00754	Lysosomal alpha-mannosidase OS=Homo sapiens OX=9606 GN=MAN2B1 PE=1 SV=3	MAN2B1	113.74	13.1	35	9	9	9	4	4	2	7	2	3	2	3	1	2	3	0	0	1	1	5	6	4	8	5	5	6	6	6	5	3	0	0	1	2	5	6	4	8	5	5	6	6	6	5	3
O00755	Protein Wnt-7a OS=Homo sapiens OX=9606 GN=WNT7A PE=1 SV=2	WNT7A	39.005	3.2	1	1	1	1	0	0	0	0	0	1	0	0	0	0	0	0	0	0	0	1	1	1	1	0	1	0	0	1	0	0	0	0	0	0	1	1	1	1	0	1	0	0	1	0	0
O00763	Acetyl-CoA carboxylase 2 OS=Homo sapiens OX=9606 GN=ACACB PE=1 SV=3	ACACB	276.54	3.1	3	5	3	3	0	0	0	0	0	0	0	0	0	0	3	0	0	0	0	0	1	0	0	0	0	0	0	0	0	5	0	0	0	0	0	0	0	0	0	0	0	0	0	0	3
O00764	Pyridoxal kinase OS=Homo sapiens OX=9606 GN=PDXK PE=1 SV=1	PDXK	35.102	39.4	51	10	10	10	4	8	2	8	5	6	7	4	2	2	3	0	0	0	0	6	9	5	8	9	6	7	8	6	6	7	2	2	4	2	6	9	5	8	9	6	7	8	6	6	7
O14494	Phospholipid phosphatase 1 OS=Homo sapiens OX=9606 GN=PLPP1 PE=1 SV=1	PLPP1	32.156	7	6	1	1	1	0	1	0	1	1	0	0	1	0	0	1	0	0	1	0	0	1	0	1	1	1	0	1	0	0	1	0	0	1	0	0	1	0	1	1	1	0	1	0	0	1
O14495	Phospholipid phosphatase 3 OS=Homo sapiens OX=9606 GN=PLPP3 PE=1 SV=1	PLPP3	35.116	7.1	2	2	2	2	0	0	0	0	0	0	0	0	0	0	1	0	1	0	0	0	0	0	0	1	0	1	0	0	1	1	0	1	0	0	0	0	0	0	1	0	1	0	0	1	1
O14497	AT-rich interactive domain-containing protein 1A OS=Homo sapiens OX=9606 GN=ARID1A PE=1 SV=3	ARID1A	242.04	2.6	4	4	3	4	0	0	0	4	0	0	0	0	0	0	0	0	0	0	0	1	1	0	4	0	0	0	0	0	0	0	1	1	1	1	0	0	0	3	0	0	0	0	0	0	0
O14498	Immunoglobulin superfamily containing leucine-rich repeat protein OS=Homo sapiens OX=9606 GN=ISLR PE=2 SV=1	ISLR	45.997	9.3	10	3	3	3	1	0	2	1	1	0	0	0	0	0	2	0	0	2	1	3	2	3	2	3	3	2	3	2	0	3	2	2	3	3	3	2	3	2	3	3	2	3	2	0	3
O14522	Receptor-type tyrosine-protein phosphatase T OS=Homo sapiens OX=9606 GN=PTPRT PE=1 SV=6	PTPRT	162.13	0.6	2	1	1	1	0	0	0	0	0	0	0	0	0	0	0	1	1	0	0	1	0	0	0	0	1	1	1	0	1	1	1	1	1	1	1	0	0	0	0	1	1	1	0	1	1
O14530	Thioredoxin domain-containing protein 9 OS=Homo sapiens OX=9606 GN=TXNDC9 PE=1 SV=2	TXNDC9	26.534	10.2	4	2	2	2	1	1	0	2	0	0	0	0	0	0	0	0	0	0	0	1	2	0	2	2	0	0	0	0	1	0	0	0	0	0	1	2	0	2	2	0	0	0	0	1	0
O14531	Dihydropyrimidinase-related protein 4 OS=Homo sapiens OX=9606 GN=DPYSL4 PE=1 SV=2	DPYSL4	61.877	2.8	4	1	1	1	0	0	0	1	1	0	0	1	0	0	1	0	0	0	0	0	0	1	1	1	0	1	1	0	0	1	0	0	0	0	0	0	1	1	1	0	1	1	0	0	1
O14545	TRAF-type zinc finger domain-containing protein 1 OS=Homo sapiens OX=9606 GN=TRAFD1 PE=1 SV=1	TRAFD1	64.84	2.7	2	1	1	1	0	1	0	1	0	0	0	0	0	0	0	0	0	0	0	0	1	0	1	0	0	0	0	0	0	0	0	0	0	0	0	1	0	1	0	0	0	0	0	0	0
O14548	Cytochrome c oxidase subunit 7A-related protein, mitochondrial OS=Homo sapiens OX=9606 GN=COX7A2L PE=1 SV=2	COX7A2L	12.615	28.9	1	1	1	1	0	1	0	0	0	0	0	0	0	0	0	0	0	0	0	0	1	0	1	0	0	0	0	0	0	1	0	0	0	0	0	1	0	1	0	0	0	0	0	0	1
O14558	Heat shock protein beta-6 OS=Homo sapiens OX=9606 GN=HSPB6 PE=1 SV=2	HSPB6	17.135	76.9	53	7	7	7	9	5	0	3	1	3	4	5	0	3	5	2	2	6	5	7	6	3	5	2	6	6	6	2	4	6	5	3	7	5	7	6	3	5	2	6	6	6	2	4	6
O14561	Acyl carrier protein, mitochondrial OS=Homo sapiens OX=9606 GN=NDUFAB1 PE=1 SV=3	NDUFAB1	17.417	15.4	13	3	3	3	1	1	1	2	2	1	1	1	1	1	1	0	0	0	0	2	2	1	2	1	1	1	1	1	1	2	0	1	0	1	2	2	1	2	1	1	1	1	1	1	2
O14569	Transmembrane reductase CYB561D2 OS=Homo sapiens OX=9606 GN=CYB561D2 PE=1 SV=1	CYB561D2	23.973	5.4	1	1	1	1	0	0	0	1	0	0	0	0	0	0	0	0	0	0	0	0	0	0	1	0	0	0	0	0	0	0	0	0	0	0	0	0	0	1	0	0	0	0	0	0	0
O14579	Coatomer subunit epsilon OS=Homo sapiens OX=9606 GN=COPE PE=1 SV=3	COPE	34.482	27.9	52	7	7	7	4	7	3	7	6	4	2	4	5	2	4	0	1	1	2	6	6	6	7	6	5	6	6	6	5	4	1	2	2	3	6	6	6	7	6	5	6	6	6	5	4
O14617	AP-3 complex subunit delta-1 OS=Homo sapiens OX=9606 GN=AP3D1 PE=1 SV=1	AP3D1	130.16	16.1	64	14	14	14	7	10	4	13	10	4	2	5	0	3	3	0	0	1	2	10	12	6	13	13	7	6	9	4	3	6	0	0	3	3	10	12	6	13	13	7	6	9	4	3	6
O14639	Actin-binding LIM protein 1 OS=Homo sapiens OX=9606 GN=ABLIM1 PE=1 SV=3	ABLIM1	87.687	4.8	9	3	3	3	3	0	0	1	1	0	0	1	0	1	1	0	0	0	1	3	1	0	3	2	2	3	2	2	3	2	1	0	1	1	3	1	0	3	2	2	3	2	2	3	2
O14672	Disintegrin and metalloproteinase domain-containing protein 10 OS=Homo sapiens OX=9606 GN=ADAM10 PE=1 SV=1	ADAM10	84.141	3.6	15	2	2	2	1	2	1	1	1	2	2	2	2	0	0	0	0	1	0	2	2	1	2	2	2	2	2	2	1	1	0	0	1	0	2	2	1	2	2	2	2	2	2	1	1
O14681	Etoposide-induced protein 2.4 homolog OS=Homo sapiens OX=9606 GN=EI24 PE=1 SV=4	EI24	38.964	5.9	5	2	2	2	1	0	0	0	0	0	1	0	0	1	2	0	0	0	0	1	1	0	0	0	0	1	0	0	1	2	0	0	0	0	1	1	0	0	0	0	1	0	0	1	2
O14684	Prostaglandin E synthase OS=Homo sapiens OX=9606 GN=PTGES PE=1 SV=2	PTGES	17.102	6.6	5	1	1	1	0	1	0	0	0	0	1	1	0	1	0	0	0	1	0	1	1	1	1	0	1	1	1	1	1	1	0	0	1	0	1	1	1	1	0	1	1	1	1	1	1
O14732	Inositol monophosphatase 2 OS=Homo sapiens OX=9606 GN=IMPA2 PE=1 SV=1	IMPA2	31.321	22.6	27	5	5	5	4	0	2	0	2	4	5	2	3	2	3	0	0	0	0	4	0	2	1	4	5	5	4	5	4	4	0	0	1	0	4	0	2	1	4	5	5	4	5	4	4
O14735	CDP-diacylglycerol--inositol 3-phosphatidyltransferase OS=Homo sapiens OX=9606 GN=CDIPT PE=1 SV=1	CDIPT	23.539	17.4	21	3	3	3	1	4	1	3	1	1	1	1	1	1	2	1	1	1	1	1	3	1	3	2	1	1	1	2	2	3	1	1	2	1	1	3	1	3	2	1	1	1	2	2	3
O14737	Programmed cell death protein 5 OS=Homo sapiens OX=9606 GN=PDCD5 PE=1 SV=3	PDCD5	14.285	36.8	12	4	4	4	1	1	1	2	2	1	1	0	0	0	1	0	0	2	0	3	3	1	2	4	2	2	1	1	1	1	1	0	2	1	3	3	1	2	4	2	2	1	1	1	1
O14744	Protein arginine N-methyltransferase 5 OS=Homo sapiens OX=9606 GN=PRMT5 PE=1 SV=4	PRMT5	72.683	14.3	35	7	7	7	4	4	1	4	4	4	2	3	4	2	2	0	0	1	0	5	6	2	7	5	6	5	5	6	4	3	0	0	1	0	5	6	2	7	5	6	5	5	6	4	3
O14745	Na(+)/H(+) exchange regulatory cofactor NHE-RF1 OS=Homo sapiens OX=9606 GN=SLC9A3R1 PE=1 SV=4	SLC9A3R1	38.868	20.9	28	6	6	6	4	2	1	7	2	2	2	2	0	2	2	0	0	1	1	4	5	2	6	4	2	2	2	0	2	2	1	1	1	1	4	5	2	6	4	2	2	2	0	2	2
O14773	Tripeptidyl-peptidase 1 OS=Homo sapiens OX=9606 GN=TPP1 PE=1 SV=2	TPP1	61.247	21	92	7	7	7	7	9	5	11	9	6	4	7	2	7	9	2	3	7	4	5	6	5	7	6	4	5	5	4	5	6	4	3	5	4	5	6	5	7	6	4	5	5	4	5	6
O14776	Transcription elongation regulator 1 OS=Homo sapiens OX=9606 GN=TCERG1 PE=1 SV=2	TCERG1	123.9	10.1	18	9	9	9	1	3	0	7	0	0	2	2	0	3	0	0	0	0	0	3	8	2	8	4	3	4	4	2	4	2	1	0	2	0	3	8	2	8	4	3	4	4	2	4	2
O14786	Neuropilin-1 OS=Homo sapiens OX=9606 GN=NRP1 PE=1 SV=3	NRP1	103.13	3.4	8	2	2	2	1	1	0	0	1	0	1	1	0	1	2	0	0	0	0	1	1	0	1	1	1	2	2	1	1	2	0	0	1	1	1	1	0	1	1	1	2	2	1	1	2
O14787	Transportin-2 OS=Homo sapiens OX=9606 GN=TNPO2 PE=1 SV=3	TNPO2	101.39	11.3	19	9	6	6	2	4	0	3	0	2	1	1	3	2	1	0	0	0	0	5	8	1	7	3	5	4	4	4	5	4	0	0	2	0	4	6	1	5	3	4	4	3	4	3	3
O14791	Apolipoprotein L1 OS=Homo sapiens OX=9606 GN=APOL1 PE=1 SV=5	APOL1	43.974	7	5	2	2	2	0	0	1	0	1	0	1	1	1	0	0	0	0	0	0	1	0	1	1	1	1	1	1	1	0	0	0	0	0	0	1	0	1	1	1	1	1	1	1	0	0
O14818	Proteasome subunit alpha type-7 OS=Homo sapiens OX=9606 GN=PSMA7 PE=1 SV=1	PSMA7	27.887	56.5	117	11	11	11	7	10	7	16	9	10	9	9	9	6	8	3	4	5	5	6	7	7	10	7	7	7	7	6	6	7	4	4	6	5	6	7	7	10	7	7	7	7	6	6	7
O14828	Secretory carrier-associated membrane protein 3 OS=Homo sapiens OX=9606 GN=SCAMP3 PE=1 SV=3	SCAMP3	38.287	18.2	9	4	4	4	0	2	0	3	1	0	0	0	0	1	2	0	0	0	0	1	3	1	4	1	0	2	1	1	2	2	0	0	0	1	1	3	1	4	1	0	2	1	1	2	2
O14841	5-oxoprolinase OS=Homo sapiens OX=9606 GN=OPLAH PE=1 SV=3	OPLAH	137.46	13.4	34	11	11	11	3	8	0	0	1	0	3	1	1	7	9	0	0	1	0	3	11	1	1	3	2	5	3	2	7	10	0	0	1	0	3	11	1	1	3	2	5	3	2	7	10
O14879	Interferon-induced protein with tetratricopeptide repeats 3 OS=Homo sapiens OX=9606 GN=IFIT3 PE=1 SV=1	IFIT3	55.984	11.8	14	4	4	4	0	1	1	1	1	1	2	3	3	1	0	0	0	0	0	1	4	1	3	1	3	3	3	3	2	0	0	0	0	0	1	4	1	3	1	3	3	3	3	2	0
O14880	Microsomal glutathione S-transferase 3 OS=Homo sapiens OX=9606 GN=MGST3 PE=1 SV=1	MGST3	16.516	18.4	41	3	3	3	3	5	1	2	2	3	4	3	2	3	4	2	2	3	2	3	3	2	3	2	3	3	3	2	3	3	2	2	3	2	3	3	2	3	2	3	3	3	2	3	3
O14896	Interferon regulatory factor 6 OS=Homo sapiens OX=9606 GN=IRF6 PE=1 SV=1	IRF6	53.129	18.4	28	8	8	8	1	10	1	1	2	2	1	1	2	1	2	1	1	1	1	3	8	1	1	2	3	2	1	3	1	2	1	2	3	1	3	8	1	1	2	3	2	1	3	1	2
O14907	Tax1-binding protein 3 OS=Homo sapiens OX=9606 GN=TAX1BP3 PE=1 SV=2	TAX1BP3	13.735	25	19	2	2	2	2	2	1	1	1	1	2	2	1	1	1	1	1	1	1	2	2	1	1	2	1	2	2	1	1	1	1	1	2	2	2	2	1	1	2	1	2	2	1	1	1
O14908	PDZ domain-containing protein GIPC1 OS=Homo sapiens OX=9606 GN=GIPC1 PE=1 SV=2	GIPC1	36.049	24	35	6	6	6	3	2	2	3	4	5	4	4	4	3	0	0	0	1	0	5	4	3	4	5	6	4	4	6	3	1	0	0	1	1	5	4	3	4	5	6	4	4	6	3	1
O14920	Inhibitor of nuclear factor kappa-B kinase subunit beta OS=Homo sapiens OX=9606 GN=IKBKB PE=1 SV=1	IKBKB	86.563	3.8	6	3	3	3	0	0	0	3	1	1	0	0	0	0	0	0	0	1	0	2	3	1	3	1	1	1	1	1	1	1	0	0	1	0	2	3	1	3	1	1	1	1	1	1	1
Q5SRD1	Mitochondrial import inner membrane translocase subunit Tim23B OS=Homo sapiens OX=9606 GN=TIMM23B PE=1 SV=3	TIMM23B	19.669	9	3	1	1	1	0	1	0	1	0	0	0	0	0	0	1	0	0	0	0	1	1	1	1	0	1	0	0	0	0	1	0	0	0	0	1	1	1	1	0	1	0	0	0	0	1
O14929	Histone acetyltransferase type B catalytic subunit OS=Homo sapiens OX=9606 GN=HAT1 PE=1 SV=1	HAT1	49.512	22.2	19	6	6	6	0	1	1	1	2	3	1	2	6	1	1	0	0	0	0	1	1	2	2	2	4	3	2	6	2	2	0	0	1	0	1	1	2	2	2	4	3	2	6	2	2
O14933	Ubiquitin/ISG15-conjugating enzyme E2 L6 OS=Homo sapiens OX=9606 GN=UBE2L6 PE=1 SV=4	UBE2L6	17.769	38.6	17	3	3	3	1	5	1	1	1	2	2	1	2	0	0	0	0	1	0	1	3	1	1	1	1	1	1	1	0	1	0	0	1	0	1	3	1	1	1	1	1	1	1	0	1
O14936	Peripheral plasma membrane protein CASK OS=Homo sapiens OX=9606 GN=CASK PE=1 SV=3	CASK	105.12	8.5	22	6	6	6	1	3	0	2	4	1	2	2	1	2	4	0	0	0	0	3	5	1	4	5	2	3	3	1	3	4	1	0	1	1	3	5	1	4	5	2	3	3	1	3	4
O14949	Cytochrome b-c1 complex subunit 8 OS=Homo sapiens OX=9606 GN=UQCRQ PE=1 SV=4	UQCRQ	9.9062	25.6	5	2	2	2	0	2	0	0	0	0	0	1	0	1	1	0	0	0	0	1	2	1	1	1	1	1	1	1	1	2	0	0	1	1	1	2	1	1	1	1	1	1	1	1	2
P19105	Myosin regulatory light chain 12A OS=Homo sapiens OX=9606 GN=MYL12A PE=1 SV=2	MYL12A	19.794	56.1	211	8	3	8	16	20	16	15	17	15	14	17	16	14	16	6	6	13	10	8	8	8	8	8	8	8	8	8	8	8	6	5	8	7	3	3	3	3	3	3	3	3	3	3	3
O14958	Calsequestrin-2 OS=Homo sapiens OX=9606 GN=CASQ2 PE=1 SV=2	CASQ2	46.435	13	8	5	5	5	6	2	0	0	0	0	0	0	0	0	0	0	0	0	0	5	2	0	0	0	0	0	0	0	0	0	0	0	0	0	5	2	0	0	0	0	0	0	0	0	0
O14964	Hepatocyte growth factor-regulated tyrosine kinase substrate OS=Homo sapiens OX=9606 GN=HGS PE=1 SV=1	HGS	86.191	8.5	16	6	6	6	1	4	0	3	2	1	1	1	1	1	1	0	0	0	0	3	5	1	5	3	2	1	3	2	4	1	0	0	2	0	3	5	1	5	3	2	1	3	2	4	1
O14972	Vacuolar protein sorting-associated protein 26C OS=Homo sapiens OX=9606 GN=VPS26C PE=1 SV=1	VPS26C	33.01	10.4	8	2	2	2	1	2	0	2	0	0	0	0	0	1	1	0	0	0	1	2	2	0	2	2	0	1	1	0	1	1	0	1	1	1	2	2	0	2	2	0	1	1	0	1	1
O14974	Protein phosphatase 1 regulatory subunit 12A OS=Homo sapiens OX=9606 GN=PPP1R12A PE=1 SV=1	PPP1R12A	115.28	10.3	22	8	8	8	2	0	1	9	1	1	2	1	0	2	1	0	0	2	0	6	4	4	8	6	2	4	4	1	4	2	0	0	2	0	6	4	4	8	6	2	4	4	1	4	2
O14976	Cyclin-G-associated kinase OS=Homo sapiens OX=9606 GN=GAK PE=1 SV=2	GAK	143.19	4.5	6	4	4	4	1	0	0	3	1	0	0	0	0	1	0	0	0	0	0	1	2	0	3	2	0	0	0	0	2	0	0	0	0	0	1	2	0	3	2	0	0	0	0	2	0
O14979	Heterogeneous nuclear ribonucleoprotein D-like OS=Homo sapiens OX=9606 GN=HNRNPDL PE=1 SV=3	HNRNPDL	46.437	19	59	9	9	9	5	8	2	6	3	5	7	5	2	6	4	0	0	3	3	8	8	5	8	5	8	7	7	3	7	7	1	2	4	5	8	8	5	8	5	8	7	7	3	7	7
O14980	Exportin-1 OS=Homo sapiens OX=9606 GN=XPO1 PE=1 SV=1	XPO1	123.38	30.1	164	25	25	25	13	20	10	22	14	14	12	13	11	8	11	1	3	7	5	20	22	13	23	17	18	19	19	18	12	17	1	3	7	5	20	22	13	23	17	18	19	19	18	12	17
O14983	Sarcoplasmic/endoplasmic reticulum calcium ATPase 1 OS=Homo sapiens OX=9606 GN=ATP2A1 PE=1 SV=1	ATP2A1	110.25	33.6	17	28	15	17	17	0	0	0	0	0	0	0	0	0	0	0	0	0	0	28	12	4	8	9	7	4	7	4	3	5	1	1	4	2	15	3	1	2	1	1	0	1	1	1	1
O15020	Spectrin beta chain, non-erythrocytic 2 OS=Homo sapiens OX=9606 GN=SPTBN2 PE=1 SV=3	SPTBN2	271.32	23.7	181	44	37	37	11	11	2	0	5	21	15	19	33	19	13	4	1	18	9	28	30	12	9	21	32	28	31	39	27	28	12	6	26	18	24	23	10	3	17	26	23	24	34	23	22
O15027	Protein transport protein Sec16A OS=Homo sapiens OX=9606 GN=SEC16A PE=1 SV=4	SEC16A	251.89	2.8	6	4	4	4	0	3	0	2	0	0	0	0	0	1	0	0	0	0	0	1	3	0	3	0	0	0	0	0	1	0	0	0	0	0	1	3	0	3	0	0	0	0	0	1	0
O15031	Plexin-B2 OS=Homo sapiens OX=9606 GN=PLXNB2 PE=1 SV=3	PLXNB2	205.12	8.2	19	10	10	10	1	7	0	5	0	1	1	2	0	0	2	0	0	0	0	5	8	1	7	1	3	2	4	1	4	5	1	1	2	2	5	8	1	7	1	3	2	4	1	4	5
O15042	U2 snRNP-associated SURP motif-containing protein OS=Homo sapiens OX=9606 GN=U2SURP PE=1 SV=2	U2SURP	118.29	5.9	23	5	5	5	2	3	0	5	1	2	2	2	1	2	2	0	0	1	0	3	5	0	5	1	3	3	2	3	3	3	0	0	2	0	3	5	0	5	1	3	3	2	3	3	3
O15061	Synemin OS=Homo sapiens OX=9606 GN=SYNM PE=1 SV=2	SYNM	172.77	20.7	85	24	24	24	13	1	1	0	0	8	12	14	0	15	0	1	2	10	8	17	6	4	3	1	16	19	20	0	20	3	3	3	16	13	17	6	4	3	1	16	19	20	0	20	3
O15067	Phosphoribosylformylglycinamidine synthase OS=Homo sapiens OX=9606 GN=PFAS PE=1 SV=4	PFAS	144.73	11.3	27	12	12	12	2	4	0	13	3	1	0	1	0	1	1	0	0	0	1	5	10	2	11	6	2	3	3	1	3	3	1	1	1	1	5	10	2	11	6	2	3	3	1	3	3
O15075	Serine/threonine-protein kinase DCLK1 OS=Homo sapiens OX=9606 GN=DCLK1 PE=1 SV=2	DCLK1	82.223	5.5	18	3	3	3	1	1	0	3	0	1	2	1	0	0	3	0	1	2	3	2	1	0	2	0	2	1	1	0	0	3	0	1	1	2	2	1	0	2	0	2	1	1	0	0	3
O15091	Mitochondrial ribonuclease P catalytic subunit OS=Homo sapiens OX=9606 GN=PRORP PE=1 SV=2	PRORP	67.315	2.4	1	1	1	1	0	1	0	0	0	0	0	0	0	0	0	0	0	0	0	0	1	0	1	0	0	0	0	0	0	1	0	0	0	0	0	1	0	1	0	0	0	0	0	0	1
O15116	U6 snRNA-associated Sm-like protein LSm1 OS=Homo sapiens OX=9606 GN=LSM1 PE=1 SV=1	LSM1	15.179	26.3	16	2	2	2	1	1	0	2	1	2	2	2	2	1	2	0	0	0	0	1	2	1	2	2	2	2	2	2	1	2	0	0	1	1	1	2	1	2	2	2	2	2	2	1	2
O15117	FYN-binding protein 1 OS=Homo sapiens OX=9606 GN=FYB1 PE=1 SV=2	FYB1	85.386	5.4	4	3	3	3	0	0	0	4	0	0	0	0	0	0	0	0	0	0	0	0	0	1	3	1	1	0	1	1	0	0	0	0	0	0	0	0	1	3	1	1	0	1	1	0	0
O15118	NPC intracellular cholesterol transporter 1 OS=Homo sapiens OX=9606 GN=NPC1 PE=1 SV=2	NPC1	142.17	2.4	7	2	2	2	0	2	0	1	0	1	0	1	1	0	0	0	0	1	0	1	2	0	1	0	1	1	1	1	0	0	0	0	1	0	1	2	0	1	0	1	1	1	1	0	0
O15121	Sphingolipid delta(4)-desaturase DES1 OS=Homo sapiens OX=9606 GN=DEGS1 PE=1 SV=1	DEGS1	37.866	11.8	10	3	2	3	1	0	1	1	1	1	1	0	2	0	1	0	0	1	0	1	1	1	1	1	2	1	1	2	1	2	0	0	2	0	1	1	1	1	1	2	1	1	2	1	1
O15127	Secretory carrier-associated membrane protein 2 OS=Homo sapiens OX=9606 GN=SCAMP2 PE=1 SV=2	SCAMP2	36.648	9.7	17	2	2	2	2	2	2	2	1	1	1	1	0	1	1	0	1	1	1	2	2	2	2	2	2	2	1	0	1	2	0	1	1	1	2	2	2	2	2	2	2	1	0	1	2
O15143	Actin-related protein 2/3 complex subunit 1B OS=Homo sapiens OX=9606 GN=ARPC1B PE=1 SV=3	ARPC1B	40.949	40.6	102	13	11	13	11	17	6	23	11	4	7	6	2	6	6	0	0	3	0	9	11	8	13	12	9	10	8	6	7	9	2	2	6	5	8	10	8	11	10	8	10	8	5	7	8
O15144	Actin-related protein 2/3 complex subunit 2 OS=Homo sapiens OX=9606 GN=ARPC2 PE=1 SV=1	ARPC2	34.333	35	141	11	11	11	11	16	10	17	10	12	12	11	11	7	7	3	3	6	5	9	11	10	11	10	10	10	10	10	9	9	5	4	8	5	9	11	10	11	10	10	10	10	10	9	9
O15145	Actin-related protein 2/3 complex subunit 3 OS=Homo sapiens OX=9606 GN=ARPC3 PE=1 SV=3	ARPC3	20.546	37.1	67	7	7	7	5	7	4	8	5	5	6	5	5	3	3	2	2	4	3	5	6	5	6	5	6	6	5	6	5	3	3	2	3	3	5	6	5	6	5	6	6	5	6	5	3
O15155	BET1 homolog OS=Homo sapiens OX=9606 GN=BET1 PE=1 SV=1	BET1	13.289	9.3	4	1	1	1	1	1	0	1	0	0	0	0	0	1	0	0	0	0	0	1	1	1	1	0	1	1	1	1	1	0	0	0	0	0	1	1	1	1	0	1	1	1	1	1	0
O15160	DNA-directed RNA polymerases I and III subunit RPAC1 OS=Homo sapiens OX=9606 GN=POLR1C PE=1 SV=1	POLR1C	39.249	6.6	8	2	2	2	1	1	0	2	0	0	1	1	1	1	0	0	0	0	0	1	1	0	2	0	1	1	1	1	1	0	0	0	0	1	1	1	0	2	0	1	1	1	1	1	0
O15162	Phospholipid scramblase 1 OS=Homo sapiens OX=9606 GN=PLSCR1 PE=1 SV=1	PLSCR1	35.049	10.7	14	3	3	3	2	1	1	2	2	2	0	1	3	0	0	0	0	0	0	3	2	1	3	3	2	0	3	3	0	0	0	0	0	0	3	2	1	3	3	2	0	3	3	0	0
O15165	Low-density lipoprotein receptor class A domain-containing protein 4 OS=Homo sapiens OX=9606 GN=LDLRAD4 PE=1 SV=1	LDLRAD4	33.9	4.6	10	1	1	1	0	0	0	0	2	1	0	1	0	2	1	0	1	0	2	1	1	1	1	1	1	1	1	1	1	1	1	1	1	1	1	1	1	1	1	1	1	1	1	1	1
O15173	Membrane-associated progesterone receptor component 2 OS=Homo sapiens OX=9606 GN=PGRMC2 PE=1 SV=1	PGRMC2	23.818	18.4	35	3	3	3	2	3	1	2	2	3	2	3	2	3	3	2	1	3	3	3	3	3	2	3	3	3	3	3	3	3	2	1	3	3	3	3	3	2	3	3	3	3	3	3	3
O15212	Prefoldin subunit 6 OS=Homo sapiens OX=9606 GN=PFDN6 PE=1 SV=1	PFDN6	14.582	34.1	31	5	5	5	2	4	1	4	2	4	1	1	4	3	1	0	1	1	2	4	4	4	5	4	4	4	3	4	5	4	0	1	2	2	4	4	4	5	4	4	4	3	4	5	4
O15213	WD repeat-containing protein 46 OS=Homo sapiens OX=9606 GN=WDR46 PE=1 SV=3	WDR46	68.07	2.3	1	1	1	1	0	0	0	1	0	0	0	0	0	0	0	0	0	0	0	0	1	0	1	0	0	0	0	0	0	0	0	0	0	0	0	1	0	1	0	0	0	0	0	0	0
O15228	Dihydroxyacetone phosphate acyltransferase OS=Homo sapiens OX=9606 GN=GNPAT PE=1 SV=1	GNPAT	77.187	13.2	14	7	7	7	0	1	0	1	0	0	2	0	0	3	7	0	0	0	0	1	6	0	3	1	2	5	1	1	5	7	0	0	0	0	1	6	0	3	1	2	5	1	1	5	7
O15230	Laminin subunit alpha-5 OS=Homo sapiens OX=9606 GN=LAMA5 PE=1 SV=8	LAMA5	399.73	19.6	251	54	53	54	22	6	5	36	6	15	21	25	3	22	21	6	11	36	16	31	15	12	45	11	27	35	39	7	32	31	12	15	40	28	31	14	12	44	11	27	35	39	7	32	31
O15231	Zinc finger protein 185 OS=Homo sapiens OX=9606 GN=ZNF185 PE=1 SV=3	ZNF185	73.525	25.8	83	12	12	12	10	6	6	4	7	8	9	11	8	7	1	1	1	2	2	9	8	7	8	10	11	10	11	9	7	6	1	1	3	2	9	8	7	8	10	11	10	11	9	7	6
O15239	NADH dehydrogenase [ubiquinone] 1 alpha subcomplex subunit 1 OS=Homo sapiens OX=9606 GN=NDUFA1 PE=1 SV=1	NDUFA1	8.0723	18.6	6	1	1	1	2	0	0	2	1	0	0	0	0	0	1	0	0	0	0	1	1	0	1	1	0	0	1	0	1	1	0	0	0	0	1	1	0	1	1	0	0	1	0	1	1
O15247	Chloride intracellular channel protein 2 OS=Homo sapiens OX=9606 GN=CLIC2 PE=1 SV=3	CLIC2	28.356	44.1	24	8	6	8	0	1	1	6	1	2	2	4	0	2	1	1	1	1	1	1	5	1	6	3	2	4	5	0	4	2	2	2	2	4	1	4	1	6	2	1	2	4	0	3	1
O15254	Peroxisomal acyl-coenzyme A oxidase 3 OS=Homo sapiens OX=9606 GN=ACOX3 PE=1 SV=2	ACOX3	77.628	17.6	21	8	8	8	2	5	0	1	2	1	2	2	0	1	5	0	0	0	0	4	7	1	3	2	2	5	4	0	3	6	0	0	0	0	4	7	1	3	2	2	5	4	0	3	6
O15258	Protein RER1 OS=Homo sapiens OX=9606 GN=RER1 PE=1 SV=1	RER1	22.958	9.7	11	2	1	2	1	1	1	1	1	1	1	1	1	1	1	0	0	0	0	1	1	1	1	1	1	1	2	1	1	2	0	0	2	1	1	1	1	1	1	1	1	1	1	1	1
O15260	Surfeit locus protein 4 OS=Homo sapiens OX=9606 GN=SURF4 PE=1 SV=3	SURF4	30.394	11.9	51	3	3	3	2	2	4	5	4	4	3	4	3	4	6	2	2	4	2	3	3	3	3	3	3	3	3	3	3	3	2	3	3	2	3	3	3	3	3	3	3	3	3	3	3
O15263	Beta-defensin 4A OS=Homo sapiens OX=9606 GN=DEFB4A PE=1 SV=1	DEFB4A	7.0376	20.3	9	2	2	2	2	1	1	1	1	1	0	0	2	0	0	0	0	0	0	2	1	1	1	1	1	1	1	2	0	0	0	0	0	0	2	1	1	1	1	1	1	1	2	0	0
O15264	Mitogen-activated protein kinase 13 OS=Homo sapiens OX=9606 GN=MAPK13 PE=1 SV=1	MAPK13	42.089	18.6	7	5	5	5	1	0	1	1	2	0	1	0	0	1	0	0	0	0	0	3	2	1	3	4	2	5	2	1	2	1	0	0	1	0	3	2	1	3	4	2	5	2	1	2	1
O15269	Serine palmitoyltransferase 1 OS=Homo sapiens OX=9606 GN=SPTLC1 PE=1 SV=1	SPTLC1	52.743	19.9	22	6	6	6	1	4	0	4	2	2	1	1	2	1	2	0	0	1	1	3	6	3	4	4	5	2	3	3	3	4	1	1	2	2	3	6	3	4	4	5	2	3	3	3	4
O15270	Serine palmitoyltransferase 2 OS=Homo sapiens OX=9606 GN=SPTLC2 PE=1 SV=1	SPTLC2	62.924	6.6	4	2	2	2	0	2	0	2	0	0	0	0	0	0	0	0	0	0	0	1	2	0	2	2	1	1	1	1	0	1	0	0	0	0	1	2	0	2	2	1	1	1	1	0	1
O15273	Telethonin OS=Homo sapiens OX=9606 GN=TCAP PE=1 SV=1	TCAP	19.051	38.3	4	4	4	4	4	0	0	0	0	0	0	0	0	0	0	0	0	0	0	4	1	0	0	0	0	0	0	0	0	0	0	0	0	0	4	1	0	0	0	0	0	0	0	0	0
O15294	UDP-N-acetylglucosamine--peptide N-acetylglucosaminyltransferase 110 kDa subunit OS=Homo sapiens OX=9606 GN=OGT PE=1 SV=3	OGT	116.92	8.6	7	6	6	6	0	2	0	4	0	1	0	0	0	0	0	0	0	0	0	1	4	1	5	1	1	1	1	1	1	1	1	1	1	1	1	4	1	5	1	1	1	1	1	1	1
O15296	Polyunsaturated fatty acid lipoxygenase ALOX15B OS=Homo sapiens OX=9606 GN=ALOX15B PE=1 SV=3	ALOX15B	75.856	46.7	75	23	22	23	4	2	1	0	2	0	12	2	0	19	31	1	0	0	1	12	2	2	0	4	0	16	3	0	18	22	1	0	0	2	12	2	2	0	4	0	16	3	0	17	22
O15305	Phosphomannomutase 2 OS=Homo sapiens OX=9606 GN=PMM2 PE=1 SV=1	PMM2	28.082	9.8	4	2	2	2	1	1	0	2	0	0	0	0	0	0	0	0	0	0	0	2	2	2	2	2	1	1	2	0	0	0	0	0	0	0	2	2	2	2	2	1	1	2	0	0	0
O15347	High mobility group protein B3 OS=Homo sapiens OX=9606 GN=HMGB3 PE=1 SV=4	HMGB3	22.98	14.5	4	2	2	2	0	2	0	1	0	0	0	1	0	0	0	0	0	0	0	1	2	0	1	1	1	1	2	1	1	0	0	0	0	0	1	2	0	1	1	1	1	2	1	1	0
O15355	Protein phosphatase 1G OS=Homo sapiens OX=9606 GN=PPM1G PE=1 SV=1	PPM1G	59.271	10.3	6	4	4	4	0	3	0	3	0	0	0	0	0	0	0	0	0	0	0	2	3	1	4	1	1	2	1	1	1	0	0	0	0	0	2	3	1	4	1	1	2	1	1	1	0
O15371	Eukaryotic translation initiation factor 3 subunit D OS=Homo sapiens OX=9606 GN=EIF3D PE=1 SV=1	EIF3D	63.972	20.4	58	8	8	8	3	5	2	8	3	4	5	6	5	6	3	1	1	4	2	5	6	4	7	5	5	6	6	5	6	5	1	1	3	3	5	6	4	7	5	5	6	6	5	6	5
O15372	Eukaryotic translation initiation factor 3 subunit H OS=Homo sapiens OX=9606 GN=EIF3H PE=1 SV=1	EIF3H	39.93	39.8	32	9	9	9	4	5	1	6	1	2	4	4	2	1	2	0	0	0	0	6	7	3	7	5	5	7	7	7	5	4	0	0	0	0	6	7	3	7	5	5	7	7	7	5	4
O15382	Branched-chain-amino-acid aminotransferase, mitochondrial OS=Homo sapiens OX=9606 GN=BCAT2 PE=1 SV=2	BCAT2	44.287	36	42	9	9	9	4	3	0	5	4	2	4	1	2	6	11	0	0	0	0	6	3	1	4	4	2	5	3	3	7	9	0	1	1	0	6	3	1	4	4	2	5	3	3	7	9
O15400	Syntaxin-7 OS=Homo sapiens OX=9606 GN=STX7 PE=1 SV=4	STX7	29.815	26.4	25	5	5	5	2	2	2	3	3	3	2	3	1	1	2	0	0	1	0	3	5	3	5	5	4	3	4	3	1	3	0	0	2	0	3	5	3	5	5	4	3	4	3	1	3
O15427	Monocarboxylate transporter 4 OS=Homo sapiens OX=9606 GN=SLC16A3 PE=1 SV=1	SLC16A3	49.469	4.3	2	2	2	2	1	1	0	0	0	0	0	0	0	0	0	0	0	0	0	2	1	0	1	0	0	0	0	0	0	0	0	0	0	0	2	1	0	1	0	0	0	0	0	0	0
O15460	Prolyl 4-hydroxylase subunit alpha-2 OS=Homo sapiens OX=9606 GN=P4HA2 PE=1 SV=1	P4HA2	60.901	21.5	16	8	8	8	3	6	1	0	3	0	0	1	0	0	0	0	0	2	0	4	8	1	0	4	1	0	1	0	0	1	0	0	2	1	4	8	1	0	4	1	0	1	0	0	1
O15484	Calpain-5 OS=Homo sapiens OX=9606 GN=CAPN5 PE=1 SV=2	CAPN5	73.168	3	4	1	1	1	0	0	0	0	0	0	0	1	0	0	1	0	0	1	1	0	0	0	0	0	0	0	1	0	0	1	0	1	1	1	0	0	0	0	0	0	0	1	0	0	1
O15498	Synaptobrevin homolog YKT6 OS=Homo sapiens OX=9606 GN=YKT6 PE=1 SV=1	YKT6	22.417	31.8	28	5	5	5	2	6	2	4	3	1	3	2	0	2	3	0	0	0	0	4	5	2	5	4	2	3	3	1	3	4	0	0	1	1	4	5	2	5	4	2	3	3	1	3	4
O15511	Actin-related protein 2/3 complex subunit 5 OS=Homo sapiens OX=9606 GN=ARPC5 PE=1 SV=3	ARPC5	16.32	45	22	4	4	4	4	2	1	6	1	1	1	1	1	1	1	0	1	1	0	3	2	2	4	3	3	1	1	3	2	1	1	1	1	1	3	2	2	4	3	3	1	1	3	2	1
Q6A1A2	Putative 3-phosphoinositide-dependent protein kinase 2 OS=Homo sapiens OX=9606 GN=PDPK2P PE=5 SV=1	PDPK2P	44.765	4	2	1	1	1	0	1	0	0	1	0	0	0	0	0	0	0	0	0	0	1	1	1	1	1	1	1	1	1	0	1	0	0	0	1	1	1	1	1	1	1	1	1	1	0	1
O15533	Tapasin OS=Homo sapiens OX=9606 GN=TAPBP PE=1 SV=1	TAPBP	47.625	19.6	35	7	7	7	2	6	1	6	3	2	2	4	1	6	1	0	0	1	0	5	7	4	7	6	5	5	6	6	6	4	0	0	4	1	5	7	4	7	6	5	5	6	6	6	4
O15540	Fatty acid-binding protein, brain OS=Homo sapiens OX=9606 GN=FABP7 PE=1 SV=3	FABP7	14.889	53.8	7	6	3	6	1	0	0	0	0	0	0	0	1	0	4	0	0	1	0	1	0	0	0	0	2	2	2	4	2	3	0	0	1	0	1	0	0	0	0	2	2	2	3	2	3
O43143	Pre-mRNA-splicing factor ATP-dependent RNA helicase DHX15 OS=Homo sapiens OX=9606 GN=DHX15 PE=1 SV=2	DHX15	90.932	33	147	22	21	22	14	22	3	23	9	15	14	14	8	9	7	1	2	4	2	18	20	10	20	15	15	15	18	13	13	10	5	3	8	5	17	19	10	19	14	14	14	17	12	12	9
O43149	Zinc finger ZZ-type and EF-hand domain-containing protein 1 OS=Homo sapiens OX=9606 GN=ZZEF1 PE=1 SV=6	ZZEF1	331.07	0.8	2	2	2	2	0	1	0	1	0	0	0	0	0	0	0	0	0	0	0	1	2	0	2	2	0	0	0	0	1	0	0	0	0	0	1	2	0	2	2	0	0	0	0	1	0
O43169	Cytochrome b5 type B OS=Homo sapiens OX=9606 GN=CYB5B PE=1 SV=3	CYB5B	16.694	59.3	40	5	5	5	4	5	2	6	3	3	2	2	5	3	1	1	1	1	1	4	5	2	5	3	4	3	3	5	3	3	1	1	1	1	4	5	2	5	3	4	3	3	5	3	3
O43172	U4/U6 small nuclear ribonucleoprotein Prp4 OS=Homo sapiens OX=9606 GN=PRPF4 PE=1 SV=2	PRPF4	58.449	9.8	8	4	4	4	0	3	0	3	0	0	0	1	0	0	1	0	0	0	0	2	3	1	4	1	2	2	2	2	2	2	0	0	1	1	2	3	1	4	1	2	2	2	2	2	2
O43175	D-3-phosphoglycerate dehydrogenase OS=Homo sapiens OX=9606 GN=PHGDH PE=1 SV=4	PHGDH	56.65	41.5	153	19	19	19	9	8	5	5	12	17	18	16	19	14	13	4	3	6	4	13	16	11	10	16	17	17	16	17	16	15	7	5	9	7	13	16	11	10	16	17	17	16	17	16	15
O43181	NADH dehydrogenase [ubiquinone] iron-sulfur protein 4, mitochondrial OS=Homo sapiens OX=9606 GN=NDUFS4 PE=1 SV=1	NDUFS4	20.108	8.6	10	1	1	1	1	1	0	1	1	1	1	1	0	1	1	0	0	1	0	1	1	0	1	1	1	1	1	0	1	1	1	1	1	1	1	1	0	1	1	1	1	1	0	1	1
O43237	Cytoplasmic dynein 1 light intermediate chain 2 OS=Homo sapiens OX=9606 GN=DYNC1LI2 PE=1 SV=1	DYNC1LI2	54.099	34.8	31	11	11	11	5	8	1	8	2	0	2	0	0	2	2	0	0	1	0	10	10	5	11	8	3	4	3	2	3	5	0	1	3	2	10	10	5	11	8	3	4	3	2	3	5
O43240	Kallikrein-10 OS=Homo sapiens OX=9606 GN=KLK10 PE=1 SV=3	KLK10	30.17	30.1	49	7	7	7	9	0	2	1	4	8	3	7	11	2	1	0	0	1	0	7	0	4	2	6	7	7	7	7	3	3	0	0	1	0	7	0	4	2	6	7	7	7	7	3	3
O43242	26S proteasome non-ATPase regulatory subunit 3 OS=Homo sapiens OX=9606 GN=PSMD3 PE=1 SV=2	PSMD3	60.977	28.1	97	14	14	14	9	8	7	12	10	7	7	5	11	9	6	0	0	4	2	14	12	10	12	12	12	13	10	13	12	10	2	1	7	3	14	12	10	12	12	12	13	10	13	12	10
O43252	Bifunctional 3'-phosphoadenosine 5'-phosphosulfate synthase 1 OS=Homo sapiens OX=9606 GN=PAPSS1 PE=1 SV=2	PAPSS1	70.832	19.1	26	9	7	9	1	8	1	6	2	1	0	3	0	2	2	0	0	0	0	3	9	3	6	4	2	4	4	2	3	3	0	0	2	1	3	7	2	5	3	2	3	3	2	3	3
O43264	Centromere/kinetochore protein zw10 homolog OS=Homo sapiens OX=9606 GN=ZW10 PE=1 SV=3	ZW10	88.828	5.6	18	3	3	3	1	3	1	1	2	1	1	1	1	1	2	0	1	1	1	1	3	1	1	3	3	1	1	1	1	2	0	1	1	1	1	3	1	1	3	3	1	1	1	1	2
O43278	Kunitz-type protease inhibitor 1 OS=Homo sapiens OX=9606 GN=SPINT1 PE=1 SV=2	SPINT1	58.397	5.7	5	3	3	3	0	1	0	0	0	1	1	0	1	1	0	0	0	0	0	0	3	0	0	0	1	2	2	2	1	0	0	0	0	0	0	3	0	0	0	1	2	2	2	1	0
O43290	U4/U6.U5 tri-snRNP-associated protein 1 OS=Homo sapiens OX=9606 GN=SART1 PE=1 SV=1	SART1	90.254	19.1	21	10	10	10	1	4	0	10	1	0	1	0	1	3	0	0	0	0	0	4	6	1	10	4	3	4	6	5	6	3	1	1	0	0	4	6	1	10	4	3	4	6	5	6	3
O43294	Transforming growth factor beta-1-induced transcript 1 protein OS=Homo sapiens OX=9606 GN=TGFB1I1 PE=1 SV=2	TGFB1I1	49.814	15.8	24	5	5	5	1	1	3	2	1	1	2	3	0	2	1	0	0	5	2	2	2	3	4	1	1	3	3	0	2	3	0	0	5	2	2	2	3	4	1	1	3	3	0	2	3
O43299	AP-5 complex subunit zeta-1 OS=Homo sapiens OX=9606 GN=AP5Z1 PE=1 SV=2	AP5Z1	88.604	2.4	2	1	1	1	0	1	0	1	0	0	0	0	0	0	0	0	0	0	0	0	1	0	1	0	0	0	0	0	0	0	0	0	0	0	0	1	0	1	0	0	0	0	0	0	0
O43301	Heat shock 70 kDa protein 12A OS=Homo sapiens OX=9606 GN=HSPA12A PE=1 SV=2	HSPA12A	74.977	3.7	4	2	1	1	1	0	0	0	0	0	0	0	0	0	1	1	0	1	0	1	1	0	2	0	2	2	1	0	2	2	2	2	2	2	1	1	0	1	0	1	1	1	0	1	1
O43324	Eukaryotic translation elongation factor 1 epsilon-1 OS=Homo sapiens OX=9606 GN=EEF1E1 PE=1 SV=1	EEF1E1	19.81	31	31	5	5	5	1	5	1	4	3	4	3	2	4	1	2	0	0	1	0	3	5	1	5	3	5	5	3	5	1	2	0	0	1	0	3	5	1	5	3	5	5	3	5	1	2
O43390	Heterogeneous nuclear ribonucleoprotein R OS=Homo sapiens OX=9606 GN=HNRNPR PE=1 SV=1	HNRNPR	70.942	37	190	23	18	23	13	17	6	25	12	15	13	16	16	16	14	4	4	10	9	18	19	12	22	14	18	17	17	17	15	17	7	5	11	9	14	15	9	17	10	14	13	13	13	11	13
O43395	U4/U6 small nuclear ribonucleoprotein Prp3 OS=Homo sapiens OX=9606 GN=PRPF3 PE=1 SV=2	PRPF3	77.528	6.3	4	3	3	3	0	1	0	3	0	0	0	0	0	0	0	0	0	0	0	0	3	0	3	1	0	1	0	0	0	0	0	0	0	0	0	3	0	3	1	0	1	0	0	0	0
O43396	Thioredoxin-like protein 1 OS=Homo sapiens OX=9606 GN=TXNL1 PE=1 SV=3	TXNL1	32.251	10.7	26	3	3	3	3	3	1	3	2	2	2	2	3	2	1	0	0	1	1	3	2	2	3	2	3	3	3	3	3	2	0	1	1	2	3	2	2	3	2	3	3	3	3	3	2
O43399	Tumor protein D54 OS=Homo sapiens OX=9606 GN=TPD52L2 PE=1 SV=2	TPD52L2	22.237	48.1	80	8	8	8	4	7	6	6	6	4	8	7	6	6	6	2	3	6	3	5	8	7	8	7	6	7	7	7	7	7	3	4	6	6	5	8	7	8	7	6	7	7	7	7	7
O43405	Cochlin OS=Homo sapiens OX=9606 GN=COCH PE=1 SV=1	COCH	59.482	4.2	5	2	2	2	1	0	1	0	0	0	0	0	0	0	1	0	0	0	2	1	0	1	0	1	1	1	1	1	2	2	1	1	0	1	1	0	1	0	1	1	1	1	1	2	2
O43414	ERI1 exoribonuclease 3 OS=Homo sapiens OX=9606 GN=ERI3 PE=1 SV=2	ERI3	37.238	8.3	4	2	2	2	0	0	0	1	1	0	0	1	0	0	1	0	0	0	0	0	1	0	2	2	0	1	1	1	1	2	0	0	0	0	0	1	0	2	2	0	1	1	1	1	2
O43427	Acidic fibroblast growth factor intracellular-binding protein OS=Homo sapiens OX=9606 GN=FIBP PE=1 SV=3	FIBP	41.878	4.4	2	1	1	1	0	1	0	1	0	0	0	0	0	0	0	0	0	0	0	0	1	0	1	0	0	0	0	0	0	0	0	0	0	0	0	1	0	1	0	0	0	0	0	0	0
O43447	Peptidyl-prolyl cis-trans isomerase H OS=Homo sapiens OX=9606 GN=PPIH PE=1 SV=1	PPIH	19.208	15.8	11	3	3	3	1	1	0	2	0	0	1	1	2	0	3	0	0	0	0	2	2	0	2	3	3	2	2	3	3	3	0	1	1	2	2	2	0	2	3	3	2	2	3	3	3
O43464	Serine protease HTRA2, mitochondrial OS=Homo sapiens OX=9606 GN=HTRA2 PE=1 SV=2	HTRA2	48.84	5.9	2	2	2	2	0	0	0	1	0	0	0	0	0	0	1	0	0	0	0	0	0	0	1	0	0	0	0	0	0	1	0	0	0	0	0	0	0	1	0	0	0	0	0	0	1
O43488	Aflatoxin B1 aldehyde reductase member 2 OS=Homo sapiens OX=9606 GN=AKR7A2 PE=1 SV=3	AKR7A2	39.589	27.3	70	6	6	6	5	2	2	8	7	3	5	6	5	7	7	3	4	2	4	5	5	5	6	6	6	5	6	6	6	6	3	4	2	4	5	5	5	6	6	6	5	6	6	6	6
O43491	Band 4.1-like protein 2 OS=Homo sapiens OX=9606 GN=EPB41L2 PE=1 SV=1	EPB41L2	112.59	29	55	22	19	22	5	3	0	21	3	1	4	2	0	2	7	1	1	3	2	13	14	2	18	9	9	13	14	4	13	14	7	6	13	10	10	11	1	16	8	8	12	12	3	12	13
O43504	Ragulator complex protein LAMTOR5 OS=Homo sapiens OX=9606 GN=LAMTOR5 PE=1 SV=1	LAMTOR5	9.6138	48.4	17	3	3	3	1	2	1	4	2	0	1	1	1	2	2	0	0	0	0	2	3	2	3	3	1	2	2	2	2	2	0	0	1	1	2	3	2	3	3	1	2	2	2	2	2
O43516	WAS/WASL-interacting protein family member 1 OS=Homo sapiens OX=9606 GN=WIPF1 PE=1 SV=3	WIPF1	51.258	8.5	5	3	3	3	1	1	0	3	0	0	0	0	0	0	0	0	0	0	0	2	2	1	3	2	0	0	1	0	0	0	0	0	0	0	2	2	1	3	2	0	0	1	0	0	0
O43548	Protein-glutamine gamma-glutamyltransferase 5 OS=Homo sapiens OX=9606 GN=TGM5 PE=1 SV=4	TGM5	80.777	14.6	14	7	6	6	0	0	0	0	0	4	0	0	6	1	1	0	1	0	1	0	1	0	1	0	6	2	2	6	3	2	0	1	0	1	0	0	0	0	0	6	2	2	6	3	2
O43570	Carbonic anhydrase 12 OS=Homo sapiens OX=9606 GN=CA12 PE=1 SV=1	CA12	39.45	16.9	17	4	4	4	1	5	0	0	2	0	1	1	0	3	2	0	1	1	0	2	4	3	0	4	1	4	3	2	4	3	0	1	2	1	2	4	3	0	4	1	4	3	2	4	3
O43583	Density-regulated protein OS=Homo sapiens OX=9606 GN=DENR PE=1 SV=2	DENR	22.092	23.7	12	3	2	3	1	1	1	2	1	1	1	1	1	1	1	0	0	0	0	1	3	1	2	2	2	1	2	2	1	1	0	0	0	0	1	2	1	2	2	2	1	2	2	1	1
O43592	Exportin-T OS=Homo sapiens OX=9606 GN=XPOT PE=1 SV=2	XPOT	109.96	15.9	23	11	11	11	2	8	0	4	2	1	1	1	4	0	0	0	0	0	0	5	10	2	7	7	4	2	2	6	2	1	0	0	0	0	5	10	2	7	7	4	2	2	6	2	1
O43598	2'-deoxynucleoside 5'-phosphate N-hydrolase 1 OS=Homo sapiens OX=9606 GN=DNPH1 PE=1 SV=1	DNPH1	19.108	28.7	28	3	3	3	3	4	2	3	5	1	3	1	0	3	1	1	1	0	0	3	3	2	3	3	2	3	2	1	2	2	1	1	0	0	3	3	2	3	3	2	3	2	1	2	2
O43615	Mitochondrial import inner membrane translocase subunit TIM44 OS=Homo sapiens OX=9606 GN=TIMM44 PE=1 SV=2	TIMM44	51.355	19.5	27	7	7	7	3	4	1	6	2	2	1	1	2	2	3	0	0	0	0	5	6	1	5	3	3	2	2	5	2	6	0	0	2	1	5	6	1	5	3	3	2	2	5	2	6
O43617	Trafficking protein particle complex subunit 3 OS=Homo sapiens OX=9606 GN=TRAPPC3 PE=1 SV=1	TRAPPC3	20.274	17.8	10	3	3	3	0	1	0	2	2	2	0	2	1	0	0	0	0	0	0	2	3	1	3	2	3	1	3	2	0	1	0	0	0	0	2	3	1	3	2	3	1	3	2	0	1
O43633	Charged multivesicular body protein 2a OS=Homo sapiens OX=9606 GN=CHMP2A PE=1 SV=1	CHMP2A	25.104	8.6	3	2	2	2	0	0	0	0	0	0	0	0	0	2	1	0	0	0	0	1	1	1	1	1	1	1	1	1	2	1	1	1	0	1	1	1	1	1	1	1	1	1	1	2	1
O43660	Pleiotropic regulator 1 OS=Homo sapiens OX=9606 GN=PLRG1 PE=1 SV=1	PLRG1	57.193	12.5	4	4	4	4	0	0	0	4	0	0	0	0	0	0	0	0	0	0	0	0	0	0	4	0	0	0	0	0	0	0	0	0	0	0	0	0	0	4	0	0	0	0	0	0	0
O43665	Regulator of G-protein signaling 10 OS=Homo sapiens OX=9606 GN=RGS10 PE=1 SV=3	RGS10	21.21	29.8	8	4	4	4	0	2	0	5	0	0	0	0	1	0	0	0	0	0	0	0	2	0	4	2	0	1	0	1	1	0	0	0	0	0	0	2	0	4	2	0	1	0	1	1	0
O43670	BUB3-interacting and GLEBS motif-containing protein ZNF207 OS=Homo sapiens OX=9606 GN=ZNF207 PE=1 SV=1	ZNF207	50.75	10	28	4	4	4	1	1	2	5	4	2	2	3	2	3	2	0	0	1	0	4	4	2	4	3	3	3	3	3	2	2	0	0	1	0	4	4	2	4	3	3	3	3	3	2	2
O43674	NADH dehydrogenase [ubiquinone] 1 beta subcomplex subunit 5, mitochondrial OS=Homo sapiens OX=9606 GN=NDUFB5 PE=1 SV=1	NDUFB5	21.75	15.3	5	3	3	3	0	0	0	0	0	0	0	0	0	1	3	0	0	1	0	1	1	0	0	0	1	0	1	0	1	3	0	0	1	0	1	1	0	0	0	1	0	1	0	1	3
O43676	NADH dehydrogenase [ubiquinone] 1 beta subcomplex subunit 3 OS=Homo sapiens OX=9606 GN=NDUFB3 PE=1 SV=3	NDUFB3	11.402	28.6	13	3	3	3	3	1	0	1	1	1	1	1	1	1	2	0	0	0	0	3	2	2	3	2	2	2	2	2	1	2	1	1	1	1	3	2	2	3	2	2	2	2	2	1	2
O43678	NADH dehydrogenase [ubiquinone] 1 alpha subcomplex subunit 2 OS=Homo sapiens OX=9606 GN=NDUFA2 PE=1 SV=3	NDUFA2	10.921	31.3	8	2	2	2	1	2	0	0	1	1	1	0	0	1	1	0	0	0	0	2	2	1	2	2	1	2	2	1	2	2	1	0	1	1	2	2	1	2	2	1	2	2	1	2	2
O43681	ATPase GET3 OS=Homo sapiens OX=9606 GN=GET3 PE=1 SV=2	GET3	38.792	35.3	52	8	8	8	3	7	3	3	3	4	4	5	4	3	6	0	1	3	3	6	7	6	7	7	6	6	6	7	6	7	4	4	5	5	6	7	6	7	7	6	6	6	7	6	7
O43684	Mitotic checkpoint protein BUB3 OS=Homo sapiens OX=9606 GN=BUB3 PE=1 SV=1	BUB3	37.154	41.5	25	9	9	9	1	7	2	4	2	2	1	1	0	2	2	0	0	1	0	3	8	3	7	3	3	3	1	2	3	2	0	0	1	1	3	8	3	7	3	3	3	1	2	3	2
O43707	Alpha-actinin-4 OS=Homo sapiens OX=9606 GN=ACTN4 PE=1 SV=2	ACTN4	104.85	64.5	508	53	31	33	42	43	26	48	33	41	42	41	48	36	32	11	6	36	23	50	51	44	51	43	51	51	52	49	48	46	34	33	50	42	29	29	26	30	24	30	30	30	30	28	27
O43708	Maleylacetoacetate isomerase OS=Homo sapiens OX=9606 GN=GSTZ1 PE=1 SV=3	GSTZ1	24.212	25.9	28	4	4	4	2	4	0	2	3	3	3	4	1	3	3	0	0	0	0	3	4	1	3	4	4	3	4	3	3	3	0	0	1	0	3	4	1	3	4	4	3	4	3	3	3
O43719	HIV Tat-specific factor 1 OS=Homo sapiens OX=9606 GN=HTATSF1 PE=1 SV=1	HTATSF1	85.852	6.5	5	4	4	4	0	1	0	3	0	0	1	0	0	0	0	0	0	0	0	2	2	0	4	0	0	2	1	1	0	0	0	0	0	0	2	2	0	4	0	0	2	1	1	0	0
O43747	AP-1 complex subunit gamma-1 OS=Homo sapiens OX=9606 GN=AP1G1 PE=1 SV=5	AP1G1	91.35	16.3	49	11	11	11	7	8	1	7	5	2	3	4	3	3	2	1	1	1	1	8	10	4	10	8	8	6	5	6	6	7	1	1	2	1	8	10	4	10	8	8	6	5	6	6	7
O43752	Syntaxin-6 OS=Homo sapiens OX=9606 GN=STX6 PE=1 SV=1	STX6	29.176	10.6	3	2	2	2	0	2	0	1	0	0	0	0	0	0	0	0	0	0	0	0	2	0	2	1	0	0	0	0	1	0	0	0	0	0	0	2	0	2	1	0	0	0	0	1	0
O43760	Synaptogyrin-2 OS=Homo sapiens OX=9606 GN=SYNGR2 PE=1 SV=1	SYNGR2	24.81	12.5	9	3	3	3	1	3	1	2	0	0	0	0	0	1	0	0	0	1	0	2	3	1	2	1	2	2	2	2	2	2	0	0	1	0	2	3	1	2	1	2	2	2	2	2	2
O43765	Small glutamine-rich tetratricopeptide repeat-containing protein alpha OS=Homo sapiens OX=9606 GN=SGTA PE=1 SV=1	SGTA	34.063	10.5	6	3	3	3	0	2	0	3	0	0	0	0	1	0	0	0	0	0	0	0	2	0	3	2	0	1	0	2	0	1	0	0	0	0	0	2	0	3	2	0	1	0	2	0	1
O43768	Alpha-endosulfine OS=Homo sapiens OX=9606 GN=ENSA PE=1 SV=1	ENSA	13.389	42.1	42	4	3	4	4	4	2	5	4	3	3	3	3	4	3	1	1	1	1	4	4	2	4	4	3	3	3	3	3	3	1	1	2	1	3	3	2	3	3	3	3	3	3	3	3
O43772	Mitochondrial carnitine/acylcarnitine carrier protein OS=Homo sapiens OX=9606 GN=SLC25A20 PE=1 SV=1	SLC25A20	32.943	13	2	2	2	2	0	0	0	0	0	0	0	0	0	0	2	0	0	0	0	0	0	0	0	0	0	0	1	0	0	2	0	0	0	0	0	0	0	0	0	0	0	1	0	0	2
O43776	Asparagine--tRNA ligase, cytoplasmic OS=Homo sapiens OX=9606 GN=NARS1 PE=1 SV=1	NARS1	62.942	39.8	154	18	18	18	11	19	5	20	15	13	12	14	11	11	12	2	1	5	3	15	18	8	17	16	16	14	17	15	11	15	4	2	7	4	15	18	8	17	16	16	14	17	15	11	15
O43795	Unconventional myosin-Ib OS=Homo sapiens OX=9606 GN=MYO1B PE=1 SV=3	MYO1B	131.98	26.7	85	25	25	25	5	22	9	6	9	6	4	7	5	4	3	0	0	3	2	9	23	9	12	13	12	10	13	10	8	6	1	1	5	5	9	23	9	12	13	12	10	13	10	8	6
O43808	Peroxisomal membrane protein PMP34 OS=Homo sapiens OX=9606 GN=SLC25A17 PE=1 SV=1	SLC25A17	34.566	11.1	6	3	3	3	0	1	0	0	0	0	0	0	0	2	3	0	0	0	0	1	1	0	0	0	0	0	0	0	2	3	0	0	0	0	1	1	0	0	0	0	0	0	0	2	3
O43809	Cleavage and polyadenylation specificity factor subunit 5 OS=Homo sapiens OX=9606 GN=NUDT21 PE=1 SV=1	NUDT21	26.227	42.3	70	9	9	9	5	9	3	9	6	3	6	5	8	4	5	1	0	4	2	5	8	4	8	5	6	7	6	6	4	5	1	2	5	5	5	8	4	8	5	6	7	6	6	4	5
O43813	Glutathione S-transferase LANCL1 OS=Homo sapiens OX=9606 GN=LANCL1 PE=1 SV=1	LANCL1	45.283	28.6	81	8	8	8	7	8	2	9	6	8	8	7	5	7	6	1	1	4	2	7	8	4	8	6	8	7	8	6	5	7	1	2	5	3	7	8	4	8	6	8	7	8	6	5	7
O43815	Striatin OS=Homo sapiens OX=9606 GN=STRN PE=1 SV=4	STRN	86.131	11	18	5	5	5	3	3	0	5	1	0	1	1	0	1	2	0	0	1	0	3	3	1	5	1	3	3	3	3	1	2	0	0	2	0	3	3	1	5	1	3	3	3	3	1	2
O43818	U3 small nucleolar RNA-interacting protein 2 OS=Homo sapiens OX=9606 GN=RRP9 PE=1 SV=1	RRP9	51.84	3.6	4	1	1	1	1	1	0	1	0	0	0	0	1	0	0	0	0	0	0	1	1	0	1	1	0	1	1	1	1	0	0	0	0	0	1	1	0	1	1	0	1	1	1	1	0
O43823	A-kinase anchor protein 8 OS=Homo sapiens OX=9606 GN=AKAP8 PE=1 SV=1	AKAP8	76.107	2.9	4	1	1	1	1	1	0	1	0	0	0	1	0	0	0	0	0	0	0	1	1	0	1	0	0	1	1	0	1	1	0	0	0	0	1	1	0	1	0	0	1	1	0	1	1
O43837	Isocitrate dehydrogenase [NAD] subunit beta, mitochondrial OS=Homo sapiens OX=9606 GN=IDH3B PE=1 SV=2	IDH3B	42.183	34	40	9	9	9	3	3	2	7	3	2	3	4	9	2	2	0	0	0	0	4	5	3	7	6	4	4	5	9	4	3	0	0	0	0	4	5	3	7	6	4	4	5	9	4	3
O43847	Nardilysin OS=Homo sapiens OX=9606 GN=NRDC PE=1 SV=3	NRDC	131.7	10.5	35	10	10	10	3	4	1	5	2	7	3	4	4	1	1	0	0	0	0	6	8	6	9	5	9	4	7	8	4	1	0	0	0	0	6	8	6	9	5	9	4	7	8	4	1
O43852	Calumenin OS=Homo sapiens OX=9606 GN=CALU PE=1 SV=2	CALU	37.106	33.3	51	9	9	9	9	5	4	9	8	1	2	3	3	2	3	1	0	1	0	8	8	6	9	8	6	5	6	7	4	7	3	0	4	2	8	8	6	9	8	6	5	6	7	4	7
O43865	S-adenosylhomocysteine hydrolase-like protein 1 OS=Homo sapiens OX=9606 GN=AHCYL1 PE=1 SV=2	AHCYL1	58.951	10.6	4	4	1	4	0	1	0	0	0	0	0	0	0	0	2	1	0	0	0	1	1	0	0	0	2	0	0	1	0	2	1	0	0	0	0	0	0	0	0	1	0	0	0	0	1
O43866	CD5 antigen-like OS=Homo sapiens OX=9606 GN=CD5L PE=1 SV=1	CD5L	38.087	32.9	30	8	8	8	2	3	3	3	0	3	4	8	1	2	1	0	0	0	0	5	5	7	4	0	7	7	8	2	3	1	0	0	0	0	5	5	7	4	0	7	7	8	2	3	1
O43895	Xaa-Pro aminopeptidase 2 OS=Homo sapiens OX=9606 GN=XPNPEP2 PE=1 SV=3	XPNPEP2	75.624	2.7	1	1	1	1	0	0	0	0	0	0	0	0	0	0	1	0	0	0	0	0	0	0	0	0	0	0	0	0	0	1	0	0	0	0	0	0	0	0	0	0	0	0	0	0	1
O43913	Origin recognition complex subunit 5 OS=Homo sapiens OX=9606 GN=ORC5 PE=1 SV=1	ORC5	50.282	5.3	2	2	2	2	0	0	0	1	0	0	0	0	1	0	0	0	0	0	0	0	0	0	2	0	0	0	0	1	0	0	0	0	0	0	0	0	0	2	0	0	0	0	1	0	0
O43914	TYRO protein tyrosine kinase-binding protein OS=Homo sapiens OX=9606 GN=TYROBP PE=1 SV=1	TYROBP	12.179	13.3	3	1	1	1	0	1	0	1	1	0	0	0	0	0	0	0	0	0	0	1	1	0	1	1	0	0	0	0	0	0	0	0	0	0	1	1	0	1	1	0	0	0	0	0	0
O43920	NADH dehydrogenase [ubiquinone] iron-sulfur protein 5 OS=Homo sapiens OX=9606 GN=NDUFS5 PE=1 SV=3	NDUFS5	12.517	41.5	25	4	4	4	2	2	0	2	1	3	3	2	0	3	3	1	1	1	1	4	4	0	3	2	4	4	4	1	3	3	1	1	1	2	4	4	0	3	2	4	4	4	1	3	3
O43924	Retinal rod rhodopsin-sensitive cGMP 3',5'-cyclic phosphodiesterase subunit delta OS=Homo sapiens OX=9606 GN=PDE6D PE=1 SV=1	PDE6D	17.42	12.7	1	1	1	1	0	0	0	1	0	0	0	0	0	0	0	0	0	0	0	0	1	0	1	0	0	0	0	0	0	0	0	0	0	0	0	1	0	1	0	0	0	0	0	0	0
O43927	C-X-C motif chemokine 13 OS=Homo sapiens OX=9606 GN=CXCL13 PE=1 SV=1	CXCL13	12.664	19.3	4	2	2	2	0	1	0	2	1	0	0	0	0	0	0	0	0	0	0	0	1	1	2	2	0	0	1	0	0	0	0	0	0	0	0	1	1	2	2	0	0	1	0	0	0
O60216	Double-strand-break repair protein rad21 homolog OS=Homo sapiens OX=9606 GN=RAD21 PE=1 SV=2	RAD21	71.689	16.2	20	7	7	7	2	3	0	8	2	1	1	1	1	0	1	0	0	0	0	2	4	1	7	2	2	3	2	1	2	1	0	1	1	0	2	4	1	7	2	2	3	2	1	2	1
O60218	Aldo-keto reductase family 1 member B10 OS=Homo sapiens OX=9606 GN=AKR1B10 PE=1 SV=2	AKR1B10	36.019	58.2	97	17	8	17	11	8	13	0	17	9	11	15	6	6	0	0	0	1	0	15	12	16	2	16	14	14	14	12	12	1	0	0	2	0	7	6	8	1	8	7	7	8	6	6	1
O60220	Mitochondrial import inner membrane translocase subunit Tim8 A OS=Homo sapiens OX=9606 GN=TIMM8A PE=1 SV=1	TIMM8A	10.998	26.8	16	2	2	2	1	3	0	2	1	1	2	1	1	1	3	0	0	0	0	1	2	0	2	1	2	2	2	2	2	2	0	0	0	0	1	2	0	2	1	2	2	2	2	2	2
O60231	Pre-mRNA-splicing factor ATP-dependent RNA helicase DHX16 OS=Homo sapiens OX=9606 GN=DHX16 PE=1 SV=2	DHX16	119.26	5.4	6	4	3	3	1	1	0	3	0	1	0	0	0	0	0	0	0	0	0	2	2	0	4	1	2	1	1	1	2	2	0	0	0	0	1	1	0	3	0	1	0	0	0	1	1
O60232	Protein ZNRD2 OS=Homo sapiens OX=9606 GN=ZNRD2 PE=1 SV=1	ZNRD2	21.474	12.6	5	2	2	2	0	1	0	1	1	0	1	0	1	0	0	0	0	0	0	1	2	1	2	2	2	1	0	2	1	1	0	0	0	0	1	2	1	2	2	2	1	0	2	1	1
O60234	Glia maturation factor gamma OS=Homo sapiens OX=9606 GN=GMFG PE=1 SV=1	GMFG	16.801	52.1	18	4	3	4	2	6	0	6	2	0	1	0	0	0	1	0	0	0	0	2	4	1	4	2	1	2	1	0	0	1	0	0	1	0	1	3	0	3	1	0	1	0	0	0	1
O60235	Transmembrane protease serine 11D OS=Homo sapiens OX=9606 GN=TMPRSS11D PE=1 SV=1	TMPRSS11D	46.263	10	4	3	3	3	3	0	0	0	1	0	0	0	0	0	0	0	0	0	0	3	1	1	0	3	1	1	1	1	1	1	1	0	0	0	3	1	1	0	3	1	1	1	1	1	1
O60240	Perilipin-1 OS=Homo sapiens OX=9606 GN=PLIN1 PE=1 SV=2	PLIN1	55.99	63.4	248	26	26	26	3	12	0	10	0	29	32	36	0	7	25	27	14	33	20	9	15	0	15	3	24	26	24	1	10	19	20	17	24	18	9	15	0	15	3	24	26	24	1	10	19
O60256	Phosphoribosyl pyrophosphate synthase-associated protein 2 OS=Homo sapiens OX=9606 GN=PRPSAP2 PE=1 SV=1	PRPSAP2	40.925	34.4	42	10	9	10	3	8	3	12	3	1	2	2	2	3	2	0	0	1	0	5	8	3	10	3	4	3	4	2	3	3	0	0	1	1	4	7	2	9	2	3	2	3	1	2	2
O60262	Guanine nucleotide-binding protein G(I)/G(S)/G(O) subunit gamma-7 OS=Homo sapiens OX=9606 GN=GNG7 PE=1 SV=1	GNG7	7.5217	23.5	2	1	1	1	0	0	0	2	0	0	0	0	0	0	0	0	0	0	0	0	0	0	1	0	0	0	0	0	0	0	0	0	0	0	0	0	0	1	0	0	0	0	0	0	0
O60264	SWI/SNF-related matrix-associated actin-dependent regulator of chromatin subfamily A member 5 OS=Homo sapiens OX=9606 GN=SMARCA5 PE=1 SV=1	SMARCA5	121.9	16.1	22	15	15	15	1	1	0	12	1	2	2	1	2	0	0	0	0	0	0	6	6	0	14	2	6	3	4	5	0	1	0	0	0	1	6	6	0	14	2	6	3	4	5	0	1
O60271	C-Jun-amino-terminal kinase-interacting protein 4 OS=Homo sapiens OX=9606 GN=SPAG9 PE=1 SV=4	SPAG9	146.2	8.2	16	7	7	7	1	2	1	4	2	1	1	1	1	1	0	0	0	0	1	4	5	2	4	4	1	2	3	3	1	2	0	0	1	1	4	5	2	4	4	1	2	3	3	1	2
O60306	RNA helicase aquarius OS=Homo sapiens OX=9606 GN=AQR PE=1 SV=4	AQR	171.29	2.6	3	3	3	3	0	0	0	3	0	0	0	0	0	0	0	0	0	0	0	0	0	0	3	0	0	0	0	0	0	0	0	0	0	0	0	0	0	3	0	0	0	0	0	0	0
O60313	Dynamin-like 120 kDa protein, mitochondrial OS=Homo sapiens OX=9606 GN=OPA1 PE=1 SV=3	OPA1	111.63	18.2	56	13	13	13	4	6	1	12	3	3	3	4	2	4	7	1	1	3	2	7	8	6	10	5	5	7	8	3	7	9	3	3	4	4	7	8	6	10	5	5	7	8	3	7	9
O60341	Lysine-specific histone demethylase 1A OS=Homo sapiens OX=9606 GN=KDM1A PE=1 SV=2	KDM1A	92.902	7.7	8	5	5	5	0	2	0	3	0	1	0	1	0	0	1	0	0	0	0	2	4	1	3	1	2	0	2	1	0	1	0	0	0	1	2	4	1	3	1	2	0	2	1	0	1
O60343	TBC1 domain family member 4 OS=Homo sapiens OX=9606 GN=TBC1D4 PE=1 SV=2	TBC1D4	146.56	2.9	7	3	3	3	1	0	0	1	0	0	1	0	0	1	3	0	0	0	0	1	0	0	1	1	0	2	0	0	1	3	0	0	0	0	1	0	0	1	1	0	2	0	0	1	3
O60427	Acyl-CoA (8-3)-desaturase OS=Homo sapiens OX=9606 GN=FADS1 PE=1 SV=3	FADS1	51.964	9.9	4	3	3	3	0	0	0	0	0	0	0	0	0	0	4	0	0	0	0	1	0	1	1	0	1	1	0	1	1	3	0	0	0	0	1	0	1	1	0	1	1	0	1	1	3
O60437	Periplakin OS=Homo sapiens OX=9606 GN=PPL PE=1 SV=4	PPL	204.74	39	460	59	59	59	46	22	16	0	32	36	42	39	31	43	53	20	20	33	27	53	38	33	9	41	48	49	49	45	45	53	25	26	39	33	53	38	33	9	41	48	49	49	45	45	53
O60443	Gasdermin-E OS=Homo sapiens OX=9606 GN=GSDME PE=1 SV=2	GSDME	54.554	11.5	12	5	5	5	3	3	1	3	2	0	0	0	0	0	0	0	0	0	0	4	4	3	5	3	1	1	1	1	0	0	0	0	0	0	4	4	3	5	3	1	1	1	1	0	0
O60449	Lymphocyte antigen 75 OS=Homo sapiens OX=9606 GN=LY75 PE=1 SV=3	LY75	198.31	3.2	4	4	4	4	0	0	0	4	0	0	0	0	0	0	0	0	0	0	0	0	0	0	4	0	0	0	0	0	0	0	0	0	0	0	0	0	0	4	0	0	0	0	0	0	0
O60488	Long-chain-fatty-acid--CoA ligase 4 OS=Homo sapiens OX=9606 GN=ACSL4 PE=1 SV=2	ACSL4	79.187	10.3	5	5	3	3	0	1	0	3	1	0	0	0	0	0	0	0	0	0	0	1	3	1	4	2	1	1	1	2	1	3	1	1	1	1	0	2	0	3	1	0	0	0	0	0	1
O60493	Sorting nexin-3 OS=Homo sapiens OX=9606 GN=SNX3 PE=1 SV=3	SNX3	18.762	27.8	21	6	5	6	1	3	0	5	2	1	0	2	1	1	2	0	1	1	1	5	5	2	6	4	3	3	3	3	3	3	1	1	2	1	4	5	2	5	3	3	3	3	3	3	3
O60496	Docking protein 2 OS=Homo sapiens OX=9606 GN=DOK2 PE=1 SV=2	DOK2	45.378	9	5	3	3	3	0	2	0	3	0	0	0	0	0	0	0	0	0	0	0	2	3	0	3	0	1	1	1	1	0	0	0	0	0	0	2	3	0	3	0	1	1	1	1	0	0
O60502	Protein O-GlcNAcase OS=Homo sapiens OX=9606 GN=OGA PE=1 SV=2	OGA	102.91	8	18	6	6	6	1	2	0	4	1	3	1	2	2	1	1	0	0	0	0	1	3	0	5	2	5	4	4	4	2	2	0	0	0	0	1	3	0	5	2	5	4	4	4	2	2
O60504	Vinexin OS=Homo sapiens OX=9606 GN=SORBS3 PE=1 SV=2	SORBS3	75.34	1.3	7	1	1	1	1	1	0	0	0	0	1	1	0	1	1	0	0	1	0	1	1	0	1	0	0	1	1	0	1	1	1	0	1	1	1	1	0	1	0	0	1	1	0	1	1
O60506	Heterogeneous nuclear ribonucleoprotein Q OS=Homo sapiens OX=9606 GN=SYNCRIP PE=1 SV=2	SYNCRIP	69.602	36.6	137	22	17	17	13	20	6	18	11	8	10	10	8	7	11	4	3	4	4	18	21	13	20	16	15	16	20	14	15	19	6	5	13	10	14	17	10	15	12	11	12	16	10	11	15
O60508	Pre-mRNA-processing factor 17 OS=Homo sapiens OX=9606 GN=CDC40 PE=1 SV=1	CDC40	65.521	4.5	2	2	2	2	0	0	0	2	0	0	0	0	0	0	0	0	0	0	0	0	0	0	2	0	0	0	0	0	0	0	0	0	0	0	0	0	0	2	0	0	0	0	0	0	0
O60547	GDP-mannose 4,6 dehydratase OS=Homo sapiens OX=9606 GN=GMDS PE=1 SV=1	GMDS	41.949	17.5	7	5	5	5	0	3	0	3	0	0	1	0	0	0	0	0	0	0	0	0	4	1	5	3	2	2	2	0	1	3	0	0	0	0	0	4	1	5	3	2	2	2	0	1	3
O60551	Glycylpeptide N-tetradecanoyltransferase 2 OS=Homo sapiens OX=9606 GN=NMT2 PE=1 SV=1	NMT2	56.98	7.6	3	3	1	1	0	1	0	1	0	0	0	0	0	0	1	0	0	0	0	1	2	1	3	1	1	1	1	1	0	2	0	0	0	1	0	1	0	1	0	0	0	0	0	0	1
O60568	Multifunctional procollagen lysine hydroxylase and glycosyltransferase LH3 OS=Homo sapiens OX=9606 GN=PLOD3 PE=1 SV=1	PLOD3	84.784	6.1	9	3	3	3	1	2	0	3	1	0	1	1	0	0	0	0	0	0	0	2	2	2	3	3	0	1	2	0	0	0	0	0	0	0	2	2	2	3	3	0	1	2	0	0	0
O60610	Protein diaphanous homolog 1 OS=Homo sapiens OX=9606 GN=DIAPH1 PE=1 SV=2	DIAPH1	141.35	18.2	63	20	20	20	4	14	0	16	5	8	2	4	9	1	0	0	0	0	0	11	19	6	19	13	13	4	9	13	2	0	1	2	0	1	11	19	6	19	13	13	4	9	13	2	0
O60613	Selenoprotein F OS=Homo sapiens OX=9606 GN=SELENOF PE=1 SV=4	SELENOF	18.092	15.2	4	2	2	2	1	1	0	2	0	0	0	0	0	0	0	0	0	0	0	2	2	0	2	2	1	0	1	1	0	1	0	0	0	0	2	2	0	2	2	1	0	1	1	0	1
O60635	Tetraspanin-1 OS=Homo sapiens OX=9606 GN=TSPAN1 PE=1 SV=2	TSPAN1	26.301	5.4	1	1	1	1	0	0	0	0	0	0	0	1	0	0	0	0	0	0	0	0	0	0	0	0	0	1	1	0	0	0	0	0	0	0	0	0	0	0	0	0	1	1	0	0	0
O60645	Exocyst complex component 3 OS=Homo sapiens OX=9606 GN=EXOC3 PE=1 SV=3	EXOC3	85.566	4.4	11	2	2	2	1	2	0	1	0	1	1	1	1	2	0	0	0	1	0	1	2	1	1	0	1	1	1	1	2	0	1	0	1	1	1	2	1	1	0	1	1	1	1	2	0
O60662	Kelch-like protein 41 OS=Homo sapiens OX=9606 GN=KLHL41 PE=1 SV=2	KLHL41	68.036	15	15	9	9	9	12	3	0	0	0	0	0	0	0	0	0	0	0	0	0	9	3	0	0	0	0	0	0	0	0	0	0	0	0	0	9	3	0	0	0	0	0	0	0	0	0
O60664	Perilipin-3 OS=Homo sapiens OX=9606 GN=PLIN3 PE=1 SV=3	PLIN3	47.074	57.6	156	16	16	16	13	14	6	15	16	7	9	8	8	18	19	4	4	7	8	14	12	11	15	15	9	11	10	10	12	14	7	6	9	9	14	12	11	15	15	9	11	10	10	12	14
O60684	Importin subunit alpha-7 OS=Homo sapiens OX=9606 GN=KPNA6 PE=1 SV=1	KPNA6	60.029	13.6	10	5	2	2	2	1	0	2	2	1	0	1	1	0	0	0	0	0	0	5	4	2	4	4	4	2	4	5	4	4	0	0	2	0	2	2	1	2	2	2	1	2	2	2	2
O60701	UDP-glucose 6-dehydrogenase OS=Homo sapiens OX=9606 GN=UGDH PE=1 SV=1	UGDH	55.023	37.7	49	13	13	13	6	6	2	3	12	4	4	7	0	0	3	0	0	2	0	7	8	5	8	12	8	7	10	1	2	5	2	0	3	1	7	8	5	8	12	8	7	10	1	2	5
O60711	Leupaxin OS=Homo sapiens OX=9606 GN=LPXN PE=1 SV=1	LPXN	43.332	18.1	9	4	4	4	1	2	0	6	0	0	0	0	0	0	0	0	0	0	0	1	2	0	4	0	0	0	0	0	1	0	0	0	0	0	1	2	0	4	0	0	0	0	0	1	0
O60716	Catenin delta-1 OS=Homo sapiens OX=9606 GN=CTNND1 PE=1 SV=1	CTNND1	108.17	26.2	117	19	18	19	7	19	3	8	10	6	11	8	7	9	8	4	4	8	5	16	18	9	15	15	13	13	13	11	11	13	6	4	10	7	16	18	9	15	15	13	13	13	11	11	13
O60749	Sorting nexin-2 OS=Homo sapiens OX=9606 GN=SNX2 PE=1 SV=2	SNX2	58.47	34.3	63	14	12	14	3	7	3	14	4	6	3	4	6	4	3	1	0	2	3	11	10	5	14	11	8	8	10	8	8	6	2	3	4	5	9	8	4	12	9	6	7	8	6	6	4
O60762	Dolichol-phosphate mannosyltransferase subunit 1 OS=Homo sapiens OX=9606 GN=DPM1 PE=1 SV=1	DPM1	29.634	33.1	43	8	8	8	2	6	2	4	3	4	3	3	5	2	5	1	1	1	1	3	6	4	7	4	6	5	6	6	4	6	1	1	2	2	3	6	4	7	4	6	5	6	6	4	6
O60763	General vesicular transport factor p115 OS=Homo sapiens OX=9606 GN=USO1 PE=1 SV=2	USO1	107.89	31.4	99	20	20	20	9	16	7	18	12	6	5	5	1	8	11	0	0	1	0	15	17	12	19	15	12	12	12	8	13	13	2	1	6	4	15	17	12	19	15	12	12	12	8	13	13
O60784	Target of Myb protein 1 OS=Homo sapiens OX=9606 GN=TOM1 PE=1 SV=2	TOM1	53.818	22.6	53	7	7	7	6	3	2	5	6	4	3	5	6	3	5	1	1	2	1	7	4	2	6	7	4	4	6	7	4	5	1	1	2	2	7	4	2	6	7	4	4	6	7	4	5
O60825	6-phosphofructo-2-kinase/fructose-2,6-bisphosphatase 2 OS=Homo sapiens OX=9606 GN=PFKFB2 PE=1 SV=2	PFKFB2	58.476	11.1	13	5	5	5	2	2	0	0	0	3	1	1	4	0	0	0	0	0	0	2	2	0	0	1	3	2	3	5	0	0	0	0	0	0	2	2	0	0	1	3	2	3	5	0	0
O60826	Coiled-coil domain-containing protein 22 OS=Homo sapiens OX=9606 GN=CCDC22 PE=1 SV=1	CCDC22	70.755	18	16	7	7	7	1	5	0	7	2	0	0	0	0	0	1	0	0	0	0	1	6	0	7	4	0	0	1	0	2	3	0	0	0	0	1	6	0	7	4	0	0	1	0	2	3
O60832	H/ACA ribonucleoprotein complex subunit DKC1 OS=Homo sapiens OX=9606 GN=DKC1 PE=1 SV=3	DKC1	57.673	23.3	61	8	8	8	3	7	4	11	5	4	4	6	3	5	3	0	1	3	2	5	6	4	8	5	6	7	6	4	6	4	0	1	1	1	5	6	4	8	5	6	7	6	4	6	4
O60841	Eukaryotic translation initiation factor 5B OS=Homo sapiens OX=9606 GN=EIF5B PE=1 SV=4	EIF5B	138.83	11.8	45	12	12	12	3	9	4	8	5	2	3	2	3	4	2	0	0	0	0	8	11	6	9	8	6	4	5	5	8	4	0	0	0	0	8	11	6	9	8	6	4	5	5	8	4
O60869	Endothelial differentiation-related factor 1 OS=Homo sapiens OX=9606 GN=EDF1 PE=1 SV=1	EDF1	16.368	29.7	19	4	4	4	3	1	1	4	2	1	1	1	1	1	2	0	0	1	0	3	1	1	4	2	2	2	1	3	1	3	0	0	2	0	3	1	1	4	2	2	2	1	3	1	3
O60884	DnaJ homolog subfamily A member 2 OS=Homo sapiens OX=9606 GN=DNAJA2 PE=1 SV=1	DNAJA2	45.745	12.6	25	5	5	5	3	4	1	4	3	1	2	2	1	1	2	0	0	1	0	3	3	1	5	2	2	2	3	1	1	2	0	0	1	0	3	3	1	5	2	2	2	3	1	1	2
O60888	Protein CutA OS=Homo sapiens OX=9606 GN=CUTA PE=1 SV=2	CUTA	19.116	39.7	20	4	4	4	1	2	1	3	3	1	1	2	1	1	2	0	1	1	0	1	2	1	3	3	2	2	3	2	1	3	1	1	1	1	1	2	1	3	3	2	2	3	2	1	3
O60911	Cathepsin L2 OS=Homo sapiens OX=9606 GN=CTSV PE=1 SV=2	CTSV	37.329	20.1	13	6	6	6	1	0	0	0	0	3	1	3	2	2	1	0	0	0	0	3	2	1	0	0	5	4	5	4	3	3	1	1	1	1	3	2	1	0	0	5	4	5	4	3	3
O60925	Prefoldin subunit 1 OS=Homo sapiens OX=9606 GN=PFDN1 PE=1 SV=2	PFDN1	14.21	17.2	8	2	2	2	1	0	0	1	1	1	1	0	1	1	1	0	0	0	0	2	2	2	2	2	2	2	2	2	2	2	0	0	0	0	2	2	2	2	2	2	2	2	2	2	2
O60936	Nucleolar protein 3 OS=Homo sapiens OX=9606 GN=NOL3 PE=1 SV=2	NOL3	22.629	38.5	10	4	4	4	4	0	0	1	2	1	0	0	1	1	0	0	0	0	0	4	1	1	1	2	1	2	1	1	1	1	0	0	1	1	4	1	1	1	2	1	2	1	1	1	1
O75015	Low affinity immunoglobulin gamma Fc region receptor III-B OS=Homo sapiens OX=9606 GN=FCGR3B PE=1 SV=2	FCGR3B	26.216	11.6	1	3	1	1	0	1	0	0	0	0	0	0	0	0	0	0	0	0	0	1	3	2	1	1	0	1	1	0	0	1	1	1	1	1	0	1	1	0	0	0	0	0	0	0	0
O75083	WD repeat-containing protein 1 OS=Homo sapiens OX=9606 GN=WDR1 PE=1 SV=4	WDR1	66.193	51.8	310	22	22	22	26	37	18	35	28	22	25	32	13	16	20	5	7	14	12	16	21	19	20	20	20	21	20	15	18	16	6	8	16	12	16	21	19	20	20	20	21	20	15	18	16
O75094	Slit homolog 3 protein OS=Homo sapiens OX=9606 GN=SLIT3 PE=2 SV=3	SLIT3	167.71	2	4	2	2	2	0	0	0	0	0	0	0	0	0	0	2	0	0	1	1	0	0	0	0	0	0	0	0	0	1	2	1	1	1	1	0	0	0	0	0	0	0	0	0	1	2
O75112	LIM domain-binding protein 3 OS=Homo sapiens OX=9606 GN=LDB3 PE=1 SV=2	LDB3	77.134	27.5	27	14	14	14	21	4	0	0	0	0	0	0	0	0	0	0	0	2	0	14	6	0	1	1	0	0	2	2	1	0	0	0	2	0	14	6	0	1	1	0	0	2	2	1	0
O75116	Rho-associated protein kinase 2 OS=Homo sapiens OX=9606 GN=ROCK2 PE=1 SV=4	ROCK2	160.9	6.1	15	8	5	8	1	5	0	3	2	0	1	2	0	1	0	0	0	0	0	5	8	4	6	5	3	2	6	4	4	4	1	1	4	1	2	5	1	3	2	1	1	3	2	2	1
O75122	CLIP-associating protein 2 OS=Homo sapiens OX=9606 GN=CLASP2 PE=1 SV=3	CLASP2	141.06	5.2	11	4	3	4	2	2	0	4	2	0	0	1	0	0	0	0	0	0	0	2	4	0	4	3	2	1	3	0	1	3	1	0	0	0	1	3	0	3	2	1	1	2	0	1	3
O75128	Protein cordon-bleu OS=Homo sapiens OX=9606 GN=COBL PE=1 SV=2	COBL	135.62	2.9	2	2	2	2	2	0	0	0	0	0	0	0	0	0	0	0	0	0	0	2	0	0	0	0	0	0	0	0	0	0	0	0	0	0	2	0	0	0	0	0	0	0	0	0	0
O75131	Copine-3 OS=Homo sapiens OX=9606 GN=CPNE3 PE=1 SV=1	CPNE3	60.13	15.6	60	8	7	8	4	7	4	5	6	4	3	4	4	3	5	2	2	5	2	6	8	5	6	7	6	6	6	6	7	6	3	2	6	4	5	7	4	5	6	5	5	5	5	6	5
O75145	Liprin-alpha-3 OS=Homo sapiens OX=9606 GN=PPFIA3 PE=1 SV=3	PPFIA3	133.49	0.8	2	1	1	1	2	0	0	0	0	0	0	0	0	0	0	0	0	0	0	1	0	0	0	0	0	0	0	0	0	0	0	0	0	0	1	0	0	0	0	0	0	0	0	0	0
O75146	Huntingtin-interacting protein 1-related protein OS=Homo sapiens OX=9606 GN=HIP1R PE=1 SV=2	HIP1R	119.39	9.9	28	8	7	8	4	2	0	3	2	5	1	3	6	1	1	0	0	0	0	7	5	0	6	2	8	4	5	8	2	2	0	0	1	0	6	5	0	5	2	7	4	5	7	2	2
O75150	E3 ubiquitin-protein ligase BRE1B OS=Homo sapiens OX=9606 GN=RNF40 PE=1 SV=5	RNF40	113.68	2.5	11	2	2	2	1	2	0	1	1	0	1	1	1	1	2	0	0	0	0	2	2	1	2	2	1	1	1	2	2	2	0	0	1	0	2	2	1	2	2	1	1	1	2	2	2
O75153	Clustered mitochondria protein homolog OS=Homo sapiens OX=9606 GN=CLUH PE=1 SV=2	CLUH	146.67	10.7	31	11	11	11	4	11	0	1	2	0	2	0	1	5	5	0	0	0	0	7	11	2	4	5	1	4	1	2	8	9	0	0	0	0	7	11	2	4	5	1	4	1	2	8	9
O75157	TSC22 domain family protein 2 OS=Homo sapiens OX=9606 GN=TSC22D2 PE=1 SV=3	TSC22D2	79.227	1.7	1	1	1	1	0	0	0	1	0	0	0	0	0	0	0	0	0	0	0	1	1	0	1	1	0	0	0	0	0	0	0	0	0	0	1	1	0	1	1	0	0	0	0	0	0
O75165	DnaJ homolog subfamily C member 13 OS=Homo sapiens OX=9606 GN=DNAJC13 PE=1 SV=5	DNAJC13	254.41	11.9	42	20	20	20	3	10	1	16	3	1	2	1	0	1	1	0	0	2	1	3	14	3	19	7	1	2	1	0	2	1	1	0	3	1	3	14	3	19	7	1	2	1	0	2	1
O75170	Serine/threonine-protein phosphatase 6 regulatory subunit 2 OS=Homo sapiens OX=9606 GN=PPP6R2 PE=1 SV=2	PPP6R2	104.94	1.3	2	1	1	1	0	1	0	1	0	0	0	0	0	0	0	0	0	0	0	0	1	0	1	0	0	0	0	0	0	0	0	0	0	0	0	1	0	1	0	0	0	0	0	0	0
O75175	CCR4-NOT transcription complex subunit 3 OS=Homo sapiens OX=9606 GN=CNOT3 PE=1 SV=1	CNOT3	81.871	2.5	5	1	1	1	0	1	0	2	0	0	0	0	0	1	1	0	0	0	0	0	1	0	1	0	1	0	0	0	1	1	0	0	0	0	0	1	0	1	0	1	0	0	0	1	1
Q8IWZ3	Ankyrin repeat and KH domain-containing protein 1 OS=Homo sapiens OX=9606 GN=ANKHD1 PE=1 SV=1	ANKHD1	269.45	2.8	5	4	4	4	0	1	0	3	1	0	0	0	0	0	0	0	0	0	0	1	2	0	3	3	0	0	0	0	1	1	0	0	0	0	1	2	0	3	3	0	0	0	0	1	1
O75191	Xylulose kinase OS=Homo sapiens OX=9606 GN=XYLB PE=1 SV=3	XYLB	58.382	3.4	1	1	1	1	0	0	0	0	0	0	0	0	0	1	0	0	0	0	0	0	0	0	0	0	0	0	0	0	1	0	0	0	0	0	0	0	0	0	0	0	0	0	0	1	0
O75208	Ubiquinone biosynthesis protein COQ9, mitochondrial OS=Homo sapiens OX=9606 GN=COQ9 PE=1 SV=1	COQ9	35.509	15.1	8	3	3	3	3	1	0	1	0	0	0	0	0	1	2	0	0	0	0	3	1	0	2	0	0	1	0	0	3	3	0	0	1	0	3	1	0	2	0	0	1	0	0	3	3
O75223	Gamma-glutamylcyclotransferase OS=Homo sapiens OX=9606 GN=GGCT PE=1 SV=1	GGCT	21.007	25	7	3	3	3	1	1	0	0	0	1	1	2	0	0	1	0	0	0	0	2	2	0	2	1	2	2	3	2	2	2	0	0	0	0	2	2	0	2	1	2	2	3	2	2	2
O75251	NADH dehydrogenase [ubiquinone] iron-sulfur protein 7, mitochondrial OS=Homo sapiens OX=9606 GN=NDUFS7 PE=1 SV=3	NDUFS7	23.563	15	17	3	3	3	2	1	0	3	1	2	2	0	1	2	1	0	0	1	1	2	2	1	3	2	2	2	1	2	3	2	1	1	1	1	2	2	1	3	2	2	2	1	2	3	2
O75298	Reticulon-2 OS=Homo sapiens OX=9606 GN=RTN2 PE=1 SV=1	RTN2	59.263	5	2	2	2	2	2	0	0	0	0	0	0	0	0	0	0	0	0	0	0	2	0	0	0	0	0	0	0	0	0	0	0	0	0	0	2	0	0	0	0	0	0	0	0	0	0
O75306	NADH dehydrogenase [ubiquinone] iron-sulfur protein 2, mitochondrial OS=Homo sapiens OX=9606 GN=NDUFS2 PE=1 SV=2	NDUFS2	52.545	32	58	11	11	11	5	6	1	9	3	3	6	5	0	5	6	0	2	4	3	7	8	5	10	5	7	7	7	5	7	9	3	2	6	6	7	8	5	10	5	7	7	7	5	7	9
O75312	Zinc finger protein ZPR1 OS=Homo sapiens OX=9606 GN=ZPR1 PE=1 SV=1	ZPR1	50.925	8.3	8	3	3	3	1	2	0	2	0	1	0	1	1	0	0	0	0	0	0	1	2	1	3	1	1	1	1	2	1	0	0	1	0	0	1	2	1	3	1	1	1	1	2	1	0
O75323	Protein NipSnap homolog 2 OS=Homo sapiens OX=9606 GN=NIPSNAP2 PE=1 SV=1	NIPSNAP2	33.742	21.3	20	6	5	6	4	2	2	2	1	0	2	1	1	1	2	0	0	1	1	5	4	2	3	1	3	3	4	3	3	4	1	0	1	1	5	4	2	3	1	3	3	4	3	3	3
O75326	Semaphorin-7A OS=Homo sapiens OX=9606 GN=SEMA7A PE=1 SV=1	SEMA7A	74.823	2.3	1	1	1	1	0	0	0	0	0	0	0	1	0	0	0	0	0	0	0	0	0	0	0	0	1	0	1	0	0	0	0	0	0	0	0	0	0	0	0	1	0	1	0	0	0
O75339	Cartilage intermediate layer protein 1 OS=Homo sapiens OX=9606 GN=CILP PE=1 SV=4	CILP	132.56	13.1	33	13	13	13	11	4	0	0	0	0	1	1	0	3	9	0	0	2	2	9	5	0	0	0	1	3	1	0	4	10	0	0	4	3	9	5	0	0	0	1	3	1	0	4	10
O75340	Programmed cell death protein 6 OS=Homo sapiens OX=9606 GN=PDCD6 PE=1 SV=1	PDCD6	21.868	26.7	55	5	5	5	4	3	3	5	4	5	4	4	4	4	5	2	2	4	2	4	4	4	4	5	4	3	5	5	3	4	2	1	3	3	4	4	4	4	5	4	3	5	5	3	4
O75342	Arachidonate 12-lipoxygenase, 12R-type OS=Homo sapiens OX=9606 GN=ALOX12B PE=1 SV=1	ALOX12B	80.355	26.4	76	14	14	14	9	0	2	0	6	12	9	11	11	7	3	0	0	5	1	9	0	8	0	9	13	9	11	12	6	4	1	0	8	1	9	0	8	0	9	13	9	11	12	6	4
O75347	Tubulin-specific chaperone A OS=Homo sapiens OX=9606 GN=TBCA PE=1 SV=3	TBCA	12.855	32.4	27	4	4	4	2	3	2	3	3	2	2	1	1	4	3	0	0	1	0	3	4	4	4	4	3	3	3	3	4	3	0	0	1	0	3	4	4	4	4	3	3	3	3	4	3
O75348	V-type proton ATPase subunit G 1 OS=Homo sapiens OX=9606 GN=ATP6V1G1 PE=1 SV=3	ATP6V1G1	13.757	29.7	34	3	3	3	3	3	2	3	2	3	3	2	2	1	3	1	0	3	3	3	3	3	3	3	3	3	3	3	2	3	3	0	3	3	3	3	3	3	3	3	3	3	3	2	3
O75351	Vacuolar protein sorting-associated protein 4B OS=Homo sapiens OX=9606 GN=VPS4B PE=1 SV=2	VPS4B	49.301	29.5	68	12	9	12	6	11	4	8	7	4	6	5	5	5	3	0	0	3	1	9	11	5	10	8	5	6	7	8	5	4	1	1	4	2	7	8	3	7	6	3	4	5	5	3	3
O75367	Core histone macro-H2A.1 OS=Homo sapiens OX=9606 GN=MACROH2A1 PE=1 SV=4	MACROH2A1	39.617	41.7	177	12	10	12	13	15	9	18	12	13	15	15	14	14	13	4	4	10	8	11	11	10	12	11	11	11	12	12	10	9	7	7	8	8	9	9	8	10	9	9	9	10	10	8	8
O75368	SH3 domain-binding glutamic acid-rich-like protein OS=Homo sapiens OX=9606 GN=SH3BGRL PE=1 SV=1	SH3BGRL	12.774	47.4	47	5	5	5	5	5	1	8	3	2	5	4	0	3	3	2	1	3	2	5	5	5	5	4	5	5	5	1	5	5	2	3	4	4	5	5	5	5	4	5	5	5	1	5	5
O75369	Filamin-B OS=Homo sapiens OX=9606 GN=FLNB PE=1 SV=2	FLNB	278.16	51.2	772	99	88	93	67	121	29	59	72	65	51	51	77	51	55	14	8	37	15	78	96	58	74	81	79	74	74	84	70	71	33	20	52	36	69	86	50	66	73	70	66	65	75	61	63
O75376	Nuclear receptor corepressor 1 OS=Homo sapiens OX=9606 GN=NCOR1 PE=1 SV=2	NCOR1	270.21	1.1	2	2	2	2	0	0	0	2	0	0	0	0	0	0	0	0	0	0	0	1	2	1	2	1	1	1	1	0	1	0	0	0	0	0	1	2	1	2	1	1	1	1	0	1	0
O75380	NADH dehydrogenase [ubiquinone] iron-sulfur protein 6, mitochondrial OS=Homo sapiens OX=9606 GN=NDUFS6 PE=1 SV=1	NDUFS6	13.711	23.4	6	2	2	2	2	1	0	2	0	0	0	0	0	0	1	0	0	0	0	2	1	0	2	0	0	0	1	1	1	1	0	0	0	0	2	1	0	2	0	0	0	1	1	1	1
O75390	Citrate synthase, mitochondrial OS=Homo sapiens OX=9606 GN=CS PE=1 SV=2	CS	51.712	39.3	108	15	14	15	9	10	5	9	5	10	9	5	8	10	14	3	3	4	4	11	13	10	12	10	12	13	14	11	12	13	6	4	9	8	11	13	10	12	10	12	12	13	11	12	13
O75396	Vesicle-trafficking protein SEC22b OS=Homo sapiens OX=9606 GN=SEC22B PE=1 SV=4	SEC22B	24.593	40	84	7	7	7	7	10	5	9	4	5	6	7	5	8	7	2	2	4	3	6	6	5	6	4	7	7	7	6	6	7	4	4	5	4	6	6	5	6	4	7	7	7	6	6	7
O75400	Pre-mRNA-processing factor 40 homolog A OS=Homo sapiens OX=9606 GN=PRPF40A PE=1 SV=2	PRPF40A	108.8	7.5	15	6	6	6	1	0	0	5	0	1	2	2	1	1	1	0	0	1	0	4	3	4	5	3	4	2	4	3	2	3	1	0	1	0	4	3	4	5	3	4	2	4	3	2	3
O75427	Leucine-rich repeat and calponin homology domain-containing protein 4 OS=Homo sapiens OX=9606 GN=LRCH4 PE=1 SV=2	LRCH4	73.449	13.5	6	5	5	5	0	1	0	5	0	0	0	0	0	0	0	0	0	0	0	1	2	0	5	0	0	1	0	0	1	2	1	1	1	1	1	2	0	5	0	0	1	0	0	1	2
O75431	Metaxin-2 OS=Homo sapiens OX=9606 GN=MTX2 PE=1 SV=1	MTX2	29.763	12.5	7	4	4	4	2	1	0	2	0	1	0	0	0	0	1	0	0	0	0	4	3	0	4	2	2	2	0	1	1	2	0	0	0	0	4	3	0	4	2	2	2	0	1	1	2
O75436	Vacuolar protein sorting-associated protein 26A OS=Homo sapiens OX=9606 GN=VPS26A PE=1 SV=2	VPS26A	38.169	46.8	84	12	11	12	8	10	5	12	6	7	5	4	5	5	7	2	2	4	2	10	11	7	12	9	9	7	9	8	9	10	3	2	6	5	9	10	6	11	8	8	6	8	7	8	9
O75438	NADH dehydrogenase [ubiquinone] 1 beta subcomplex subunit 1 OS=Homo sapiens OX=9606 GN=NDUFB1 PE=1 SV=1	NDUFB1	6.9611	32.8	13	2	2	2	2	1	0	1	1	1	2	0	1	1	1	0	0	1	1	2	1	0	2	1	1	2	0	1	1	1	0	1	1	2	2	1	0	2	1	1	2	0	1	1	1
O75439	Mitochondrial-processing peptidase subunit beta OS=Homo sapiens OX=9606 GN=PMPCB PE=1 SV=2	PMPCB	54.366	10.4	15	4	4	4	0	4	0	2	1	1	2	1	0	2	2	0	0	0	0	2	4	0	3	1	2	3	1	1	3	3	0	0	0	0	2	4	0	3	1	2	3	1	1	3	3
O75475	PC4 and SFRS1-interacting protein OS=Homo sapiens OX=9606 GN=PSIP1 PE=1 SV=1	PSIP1	60.103	17.4	18	8	7	7	2	1	0	9	0	1	0	0	1	1	1	1	1	0	0	4	5	1	8	1	5	5	3	2	3	3	1	1	1	1	3	4	0	7	0	4	4	2	2	2	2
O75478	Transcriptional adapter 2-alpha OS=Homo sapiens OX=9606 GN=TADA2A PE=1 SV=3	TADA2A	51.505	2.7	2	1	1	1	0	0	0	0	0	1	0	1	0	0	0	0	0	0	0	0	1	1	1	1	1	1	1	1	1	1	1	1	0	1	0	1	1	1	1	1	1	1	1	1	1
O75489	NADH dehydrogenase [ubiquinone] iron-sulfur protein 3, mitochondrial OS=Homo sapiens OX=9606 GN=NDUFS3 PE=1 SV=1	NDUFS3	30.241	36.7	87	8	8	8	9	8	2	7	6	5	6	6	2	9	8	4	6	4	5	7	7	2	7	6	5	6	6	4	8	7	5	6	5	6	7	7	2	7	6	5	6	6	4	8	7
O75494	Serine/arginine-rich splicing factor 10 OS=Homo sapiens OX=9606 GN=SRSF10 PE=1 SV=1	SRSF10	31.3	14.5	31	3	3	3	2	3	1	4	3	3	3	3	1	2	3	0	1	1	1	2	3	2	3	3	3	3	3	2	2	3	0	1	1	1	2	3	2	3	3	3	3	3	2	2	3
O75506	Heat shock factor-binding protein 1 OS=Homo sapiens OX=9606 GN=HSBP1 PE=1 SV=1	HSBP1	8.5435	39.5	9	2	2	2	2	2	0	0	2	1	0	0	1	1	0	0	0	0	0	2	2	1	0	2	2	1	0	1	1	2	0	0	0	0	2	2	1	0	2	2	1	0	1	1	2
O75521	Enoyl-CoA delta isomerase 2 OS=Homo sapiens OX=9606 GN=ECI2 PE=1 SV=4	ECI2	43.585	13.5	12	4	4	4	1	1	0	3	0	1	1	1	0	1	3	0	0	0	0	2	2	0	3	0	2	1	2	0	2	4	0	0	0	0	2	2	0	3	0	2	1	2	0	2	4
O75531	Barrier-to-autointegration factor OS=Homo sapiens OX=9606 GN=BANF1 PE=1 SV=1	BANF1	10.058	58.4	74	6	6	6	3	4	4	7	5	5	6	7	7	5	4	5	3	5	4	5	5	5	6	6	5	6	5	6	5	5	4	4	4	4	5	5	5	6	6	5	6	5	6	5	5
O75533	Splicing factor 3B subunit 1 OS=Homo sapiens OX=9606 GN=SF3B1 PE=1 SV=3	SF3B1	145.83	24.5	115	22	22	22	8	20	2	29	9	8	8	5	5	8	9	0	0	3	1	13	20	8	21	13	12	10	10	10	13	11	1	3	6	6	13	20	8	21	13	12	10	10	10	13	11
O75534	Cold shock domain-containing protein E1 OS=Homo sapiens OX=9606 GN=CSDE1 PE=1 SV=2	CSDE1	88.884	16	19	9	9	9	3	1	0	5	3	1	1	2	0	0	3	0	0	0	0	5	7	3	9	5	4	6	4	2	4	4	0	0	1	0	5	7	3	9	5	4	6	4	2	4	4
O75558	Syntaxin-11 OS=Homo sapiens OX=9606 GN=STX11 PE=1 SV=1	STX11	33.195	6.3	2	1	1	1	0	1	0	1	0	0	0	0	0	0	0	0	0	0	0	0	1	0	1	0	0	0	0	0	0	0	0	0	0	0	0	1	0	1	0	0	0	0	0	0	0
O75563	Src kinase-associated phosphoprotein 2 OS=Homo sapiens OX=9606 GN=SKAP2 PE=1 SV=1	SKAP2	41.216	5.8	2	2	2	2	0	0	0	2	0	0	0	0	0	0	0	0	0	0	0	0	2	0	2	0	0	0	0	0	0	0	0	0	0	0	0	2	0	2	0	0	0	0	0	0	0
O75569	Interferon-inducible double-stranded RNA-dependent protein kinase activator A OS=Homo sapiens OX=9606 GN=PRKRA PE=1 SV=1	PRKRA	34.404	26.8	46	6	6	6	5	2	1	6	2	5	5	4	5	5	4	0	0	2	0	4	4	1	6	3	4	5	5	4	5	4	0	0	3	2	4	4	1	6	3	4	5	5	4	5	4
O75592	E3 ubiquitin-protein ligase MYCBP2 OS=Homo sapiens OX=9606 GN=MYCBP2 PE=1 SV=4	MYCBP2	513.63	1.1	6	4	4	4	1	1	0	4	0	0	0	0	0	0	0	0	0	0	0	2	2	1	4	0	0	0	0	0	1	0	0	0	0	0	2	2	1	4	0	0	0	0	0	1	0
O75594	Peptidoglycan recognition protein 1 OS=Homo sapiens OX=9606 GN=PGLYRP1 PE=1 SV=1	PGLYRP1	21.731	41.3	11	5	5	5	0	4	4	0	3	0	0	0	0	0	0	0	0	0	0	0	5	4	2	4	0	0	0	0	0	0	0	0	0	0	0	5	4	2	4	0	0	0	0	0	0
O75607	Nucleoplasmin-3 OS=Homo sapiens OX=9606 GN=NPM3 PE=1 SV=3	NPM3	19.343	20.8	3	2	2	2	0	2	0	0	0	0	0	0	0	0	1	0	0	0	0	0	2	0	0	0	0	0	0	0	0	1	0	0	0	0	0	2	0	0	0	0	0	0	0	0	1
O75608	Acyl-protein thioesterase 1 OS=Homo sapiens OX=9606 GN=LYPLA1 PE=1 SV=1	LYPLA1	24.669	41.7	46	6	6	6	3	5	3	4	5	3	4	3	5	3	4	1	1	1	1	5	6	5	5	6	5	5	4	6	4	5	1	1	2	1	5	6	5	5	6	5	5	4	6	4	5
O75629	Protein CREG1 OS=Homo sapiens OX=9606 GN=CREG1 PE=1 SV=1	CREG1	24.074	15	35	2	2	2	3	2	3	3	3	2	3	2	3	3	4	1	1	1	1	1	1	1	1	1	1	1	1	1	1	2	1	1	1	1	1	1	1	1	1	1	1	1	1	1	2
O75635	Serpin B7 OS=Homo sapiens OX=9606 GN=SERPINB7 PE=1 SV=1	SERPINB7	42.904	28.2	30	9	9	9	3	0	0	0	2	8	2	5	8	1	0	0	0	0	1	6	1	2	1	5	9	5	7	9	1	1	1	1	2	1	6	1	2	1	5	9	5	7	9	1	1
O75636	Ficolin-3 OS=Homo sapiens OX=9606 GN=FCN3 PE=1 SV=2	FCN3	32.903	26.4	13	6	6	6	0	0	4	0	0	2	0	6	1	0	0	0	0	0	0	1	0	5	1	0	4	4	6	2	0	0	0	0	0	0	1	0	5	1	0	4	4	6	2	0	0
O75643	U5 small nuclear ribonucleoprotein 200 kDa helicase OS=Homo sapiens OX=9606 GN=SNRNP200 PE=1 SV=2	SNRNP200	244.5	25	159	43	42	43	10	19	2	35	14	10	12	18	7	13	14	0	0	2	3	24	30	7	39	22	20	25	25	21	22	22	0	1	6	5	24	30	7	38	22	20	25	25	21	22	22
O75663	TIP41-like protein OS=Homo sapiens OX=9606 GN=TIPRL PE=1 SV=2	TIPRL	31.444	23.5	7	4	4	4	0	4	1	1	0	0	0	1	0	0	0	0	0	0	0	1	4	1	4	1	0	0	1	0	0	0	0	0	0	0	1	4	1	4	1	0	0	1	0	0	0
O75676	Ribosomal protein S6 kinase alpha-4 OS=Homo sapiens OX=9606 GN=RPS6KA4 PE=1 SV=1	RPS6KA4	85.605	1.9	3	1	1	1	0	0	0	0	1	0	0	1	1	0	0	0	0	0	0	0	0	0	0	1	0	0	1	1	0	0	0	0	0	0	0	0	0	0	1	0	0	1	1	0	0
O75688	Protein phosphatase 1B OS=Homo sapiens OX=9606 GN=PPM1B PE=1 SV=1	PPM1B	52.642	8.4	5	3	1	1	0	1	0	1	0	1	0	0	0	0	1	0	0	1	0	3	2	1	3	1	2	2	1	0	1	3	0	0	1	1	1	1	1	1	0	1	1	1	0	1	1
O75691	Small subunit processome component 20 homolog OS=Homo sapiens OX=9606 GN=UTP20 PE=1 SV=3	UTP20	318.38	0.4	1	1	1	1	0	0	0	1	0	0	0	0	0	0	0	0	0	0	0	0	0	0	1	0	0	0	0	0	0	0	0	0	0	0	0	0	0	1	0	0	0	0	0	0	0
O75694	Nuclear pore complex protein Nup155 OS=Homo sapiens OX=9606 GN=NUP155 PE=1 SV=1	NUP155	155.2	14.9	48	16	16	16	3	7	1	12	1	3	2	4	7	1	3	1	0	1	2	8	11	2	11	5	8	5	8	11	4	4	2	1	3	4	8	11	2	11	5	8	5	8	11	4	4
O75695	Protein XRP2 OS=Homo sapiens OX=9606 GN=RP2 PE=1 SV=4	RP2	39.641	2.9	7	1	1	1	0	1	0	0	1	1	0	0	0	1	1	0	0	1	1	0	1	0	0	1	1	0	0	0	1	1	0	0	1	1	0	1	0	0	1	1	0	0	0	1	1
O75718	Cartilage-associated protein OS=Homo sapiens OX=9606 GN=CRTAP PE=1 SV=1	CRTAP	46.561	16.2	14	5	5	5	1	2	2	3	5	0	1	0	0	0	0	0	0	0	0	2	3	2	3	5	1	2	1	1	2	0	0	0	0	1	2	3	2	3	5	1	2	1	1	2	0
O75746	Calcium-binding mitochondrial carrier protein Aralar1 OS=Homo sapiens OX=9606 GN=SLC25A12 PE=1 SV=2	SLC25A12	74.761	31.6	92	16	11	16	13	10	2	7	4	7	6	8	5	7	9	2	3	5	4	14	11	3	11	4	10	9	11	7	10	13	2	6	7	4	11	7	2	8	3	6	5	7	3	6	9
O75781	Paralemmin-1 OS=Homo sapiens OX=9606 GN=PALM PE=1 SV=2	PALM	42.075	17.6	12	4	3	4	1	1	0	0	0	1	1	0	0	1	1	1	2	1	2	2	2	0	2	0	1	1	1	2	1	1	1	2	3	2	2	2	0	2	0	1	1	1	1	1	1
O75787	Renin receptor OS=Homo sapiens OX=9606 GN=ATP6AP2 PE=1 SV=2	ATP6AP2	39.008	6.9	3	2	2	2	0	1	0	0	0	0	0	0	2	0	0	0	0	0	0	0	1	0	1	0	2	0	0	2	0	0	0	0	0	0	0	1	0	1	0	2	0	0	2	0	0
O75791	GRB2-related adapter protein 2 OS=Homo sapiens OX=9606 GN=GRAP2 PE=1 SV=1	GRAP2	37.909	7.9	2	2	2	2	0	0	0	2	0	0	0	0	0	0	0	0	0	0	0	0	0	0	2	0	0	0	0	1	0	0	0	0	0	0	0	0	0	2	0	0	0	0	1	0	0
O75792	Ribonuclease H2 subunit A OS=Homo sapiens OX=9606 GN=RNASEH2A PE=1 SV=2	RNASEH2A	33.395	9	2	2	2	2	0	0	0	2	0	0	0	0	0	0	0	0	0	0	0	0	0	0	2	0	0	0	0	0	0	0	0	0	0	0	0	0	0	2	0	0	0	0	0	0	0
O75821	Eukaryotic translation initiation factor 3 subunit G OS=Homo sapiens OX=9606 GN=EIF3G PE=1 SV=2	EIF3G	35.611	21.2	26	7	7	7	0	4	1	5	1	2	3	3	1	1	2	1	0	1	1	1	5	2	6	2	3	3	4	3	2	3	1	1	1	1	1	5	2	6	2	3	3	4	3	2	3
O75822	Eukaryotic translation initiation factor 3 subunit J OS=Homo sapiens OX=9606 GN=EIF3J PE=1 SV=2	EIF3J	29.062	13.6	8	4	4	4	2	3	0	1	0	0	0	0	0	1	1	0	0	0	0	3	4	1	3	3	1	1	2	1	1	1	0	0	0	0	3	4	1	3	3	1	1	2	1	1	1
O75828	Carbonyl reductase [NADPH] 3 OS=Homo sapiens OX=9606 GN=CBR3 PE=1 SV=3	CBR3	30.85	62.5	68	14	12	12	4	7	1	4	2	10	8	10	11	2	3	1	1	2	2	7	12	7	9	5	12	10	12	12	6	8	3	3	5	5	5	10	5	7	3	10	8	10	10	4	6
O75832	26S proteasome non-ATPase regulatory subunit 10 OS=Homo sapiens OX=9606 GN=PSMD10 PE=1 SV=1	PSMD10	24.428	4.4	9	1	1	1	1	0	0	1	1	1	1	1	1	1	1	0	0	0	0	1	1	1	1	1	1	1	1	1	1	1	0	0	0	0	1	1	1	1	1	1	1	1	1	1	1
O75843	AP-1 complex subunit gamma-like 2 OS=Homo sapiens OX=9606 GN=AP1G2 PE=1 SV=1	AP1G2	87.116	4.8	6	3	3	3	1	1	0	2	1	0	0	1	0	0	0	0	0	0	0	2	1	0	3	2	0	0	1	0	0	0	0	0	0	0	2	1	0	3	2	0	0	1	0	0	0
O75844	CAAX prenyl protease 1 homolog OS=Homo sapiens OX=9606 GN=ZMPSTE24 PE=1 SV=2	ZMPSTE24	54.812	10.9	6	4	4	4	1	1	0	1	1	0	0	0	0	1	1	0	0	0	0	1	2	1	2	1	0	1	0	0	1	3	0	0	0	0	1	2	1	2	1	0	1	0	0	1	3
O75874	Isocitrate dehydrogenase [NADP] cytoplasmic OS=Homo sapiens OX=9606 GN=IDH1 PE=1 SV=2	IDH1	46.659	53.1	154	18	17	17	13	15	6	10	12	7	15	11	3	16	25	4	6	7	4	13	16	13	15	16	14	16	15	9	16	18	9	9	13	9	12	15	12	14	15	13	15	14	8	15	17
O75882	Attractin OS=Homo sapiens OX=9606 GN=ATRN PE=1 SV=2	ATRN	158.54	0.9	1	1	1	1	0	0	1	0	0	0	0	0	0	0	0	0	0	0	0	0	0	1	1	0	0	0	0	0	0	0	0	0	0	0	0	0	1	1	0	0	0	0	0	0	0
O75884	Serine hydrolase RBBP9 OS=Homo sapiens OX=9606 GN=RBBP9 PE=1 SV=2	RBBP9	21	15.6	5	2	2	2	0	0	0	2	0	1	1	0	1	0	0	0	0	0	0	1	0	0	2	1	2	1	1	2	1	1	0	0	0	0	1	0	0	2	1	2	1	1	2	1	1
O75888	Tumor necrosis factor ligand superfamily member 13 OS=Homo sapiens OX=9606 GN=TNFSF13 PE=1 SV=1	TNFSF13	27.433	5.6	1	1	1	1	0	0	0	0	0	0	0	0	0	0	0	0	0	1	0	0	0	0	0	0	0	0	0	0	0	0	0	0	1	0	0	0	0	0	0	0	0	0	0	0	0
O75909	Cyclin-K OS=Homo sapiens OX=9606 GN=CCNK PE=1 SV=2	CCNK	64.239	2.8	1	1	1	1	0	0	0	1	0	0	0	0	0	0	0	0	0	0	0	0	0	0	1	0	0	0	0	0	0	0	0	0	0	0	0	0	0	1	0	0	0	0	0	0	0
O75915	PRA1 family protein 3 OS=Homo sapiens OX=9606 GN=ARL6IP5 PE=1 SV=1	ARL6IP5	21.614	21.3	64	4	4	4	4	9	2	7	3	3	5	4	1	4	7	3	3	4	5	2	4	2	2	2	3	3	3	1	3	4	3	3	3	3	2	4	2	2	2	3	3	3	1	3	4
O75923	Dysferlin OS=Homo sapiens OX=9606 GN=DYSF PE=1 SV=1	DYSF	237.29	20.5	52	31	30	30	31	10	2	6	2	0	0	0	0	0	0	0	0	1	0	31	18	5	11	5	1	0	0	0	0	1	0	0	2	2	30	17	5	10	5	1	0	0	0	0	1
O75934	Pre-mRNA-splicing factor SPF27 OS=Homo sapiens OX=9606 GN=BCAS2 PE=1 SV=1	BCAS2	26.131	27.1	12	5	5	5	3	2	0	4	0	1	0	0	2	0	0	0	0	0	0	4	5	0	5	2	3	2	1	2	4	2	0	0	0	1	4	5	0	5	2	3	2	1	2	4	2
O75935	Dynactin subunit 3 OS=Homo sapiens OX=9606 GN=DCTN3 PE=1 SV=1	DCTN3	21.119	10.8	4	2	2	2	1	0	0	0	1	0	0	0	2	0	0	0	0	0	0	1	1	1	1	1	1	0	1	2	1	1	1	0	1	0	1	1	1	1	1	1	0	1	2	1	1
O75936	Gamma-butyrobetaine dioxygenase OS=Homo sapiens OX=9606 GN=BBOX1 PE=1 SV=1	BBOX1	44.714	6.7	5	2	2	2	0	0	0	0	0	2	0	1	2	0	0	0	0	0	0	1	1	0	0	1	2	1	2	2	1	0	0	0	1	0	1	1	0	0	1	2	1	2	2	1	0
O75937	DnaJ homolog subfamily C member 8 OS=Homo sapiens OX=9606 GN=DNAJC8 PE=1 SV=2	DNAJC8	29.841	10.7	6	3	3	3	0	1	0	2	1	1	1	0	0	0	0	0	0	0	0	1	2	0	2	1	2	2	2	1	1	2	0	0	0	0	1	2	0	2	1	2	2	2	1	1	2
O75947	ATP synthase subunit d, mitochondrial OS=Homo sapiens OX=9606 GN=ATP5PD PE=1 SV=3	ATP5PD	18.491	62.1	67	8	8	8	8	5	5	7	5	5	6	5	3	4	6	1	2	3	2	7	7	4	8	8	7	7	7	7	7	7	1	2	4	3	7	7	4	8	8	7	7	7	7	7	7
O75955	Flotillin-1 OS=Homo sapiens OX=9606 GN=FLOT1 PE=1 SV=3	FLOT1	47.355	44	53	14	13	14	3	13	5	9	6	2	1	4	1	0	3	1	1	3	1	6	12	8	11	8	3	2	4	2	2	4	2	2	5	2	6	12	8	11	8	3	2	4	2	2	4
O75964	ATP synthase subunit g, mitochondrial OS=Homo sapiens OX=9606 GN=ATP5MG PE=1 SV=3	ATP5MG	11.428	44.7	36	4	4	4	4	3	3	3	4	2	3	2	2	3	3	1	1	1	1	4	4	3	4	4	4	4	4	4	3	4	2	2	2	2	4	4	3	4	4	4	4	4	4	3	4
O75995	SAM and SH3 domain-containing protein 3 OS=Homo sapiens OX=9606 GN=SASH3 PE=1 SV=2	SASH3	41.595	33.4	12	7	7	7	0	1	0	10	1	0	0	0	0	0	0	0	0	0	0	2	3	1	7	2	2	1	2	1	0	1	0	0	0	0	2	3	1	7	2	2	1	2	1	0	1
O76003	Glutaredoxin-3 OS=Homo sapiens OX=9606 GN=GLRX3 PE=1 SV=2	GLRX3	37.432	34.9	66	9	9	9	5	8	6	7	9	6	4	6	6	2	4	1	0	2	0	8	9	9	7	8	8	6	7	9	5	4	1	0	4	1	8	9	9	7	8	8	6	7	9	5	4
O76021	Ribosomal L1 domain-containing protein 1 OS=Homo sapiens OX=9606 GN=RSL1D1 PE=1 SV=3	RSL1D1	54.972	19.4	30	7	7	7	3	6	1	6	3	2	2	3	1	0	3	0	0	0	0	4	7	3	7	4	5	4	5	4	3	4	0	0	0	0	4	7	3	7	4	5	4	5	4	3	4
O76054	SEC14-like protein 2 OS=Homo sapiens OX=9606 GN=SEC14L2 PE=1 SV=1	SEC14L2	46.145	13.2	10	4	4	4	2	3	0	1	0	2	0	1	1	0	0	0	0	0	0	2	3	0	1	0	2	0	1	1	0	0	0	0	0	0	2	3	0	1	0	2	0	1	1	0	0
O76062	Delta(14)-sterol reductase TM7SF2 OS=Homo sapiens OX=9606 GN=TM7SF2 PE=1 SV=3	TM7SF2	46.405	4.3	1	1	1	1	0	0	0	0	0	0	0	0	0	0	1	0	0	0	0	0	0	0	0	0	0	0	0	0	0	1	0	0	0	0	0	0	0	0	0	0	0	0	0	0	1
O76070	Gamma-synuclein OS=Homo sapiens OX=9606 GN=SNCG PE=1 SV=2	SNCG	13.331	37	15	3	3	3	1	1	0	2	0	2	2	2	0	1	1	1	0	2	0	2	1	0	3	0	2	2	3	1	2	1	1	0	2	0	2	1	0	3	0	2	2	3	1	2	1
O76071	Probable cytosolic iron-sulfur protein assembly protein CIAO1 OS=Homo sapiens OX=9606 GN=CIAO1 PE=1 SV=1	CIAO1	37.84	8.8	4	2	2	2	0	2	0	1	1	0	0	0	0	0	0	0	0	0	0	1	2	1	2	1	1	1	1	0	1	0	0	0	0	0	1	2	1	2	1	1	1	1	0	1	0
O76076	CCN family member 5 OS=Homo sapiens OX=9606 GN=CCN5 PE=1 SV=1	CCN5	26.825	14.8	24	3	3	3	0	1	1	0	0	2	2	2	2	2	2	2	2	3	3	0	1	2	0	1	2	3	2	2	3	2	2	3	3	3	0	1	2	0	1	2	3	2	2	3	2
O76094	Signal recognition particle subunit SRP72 OS=Homo sapiens OX=9606 GN=SRP72 PE=1 SV=3	SRP72	74.605	13.1	31	8	8	8	1	6	2	8	2	2	2	2	2	2	1	0	0	1	0	6	7	5	8	5	5	4	5	5	6	5	0	1	2	0	6	7	5	8	5	5	4	5	5	6	5
O94760	N(G),N(G)-dimethylarginine dimethylaminohydrolase 1 OS=Homo sapiens OX=9606 GN=DDAH1 PE=1 SV=3	DDAH1	31.121	13.3	7	3	2	2	1	0	0	1	0	0	1	1	0	1	2	0	0	0	0	1	1	0	2	0	1	1	1	0	1	3	1	0	1	0	1	0	0	1	0	1	1	1	0	1	2
O94766	Galactosylgalactosylxylosylprotein 3-beta-glucuronosyltransferase 3 OS=Homo sapiens OX=9606 GN=B3GAT3 PE=1 SV=2	B3GAT3	37.121	12.2	4	2	2	2	0	1	0	2	0	0	0	0	0	0	1	0	0	0	0	0	1	0	2	0	0	0	0	0	1	1	0	0	0	0	0	1	0	2	0	0	0	0	0	1	1
O94768	Serine/threonine-protein kinase 17B OS=Homo sapiens OX=9606 GN=STK17B PE=1 SV=1	STK17B	42.344	7.8	3	2	2	2	0	1	0	2	0	0	0	0	0	0	0	0	0	0	0	0	1	0	2	0	0	0	0	0	0	0	0	0	0	0	0	1	0	2	0	0	0	0	0	0	0
O94776	Metastasis-associated protein MTA2 OS=Homo sapiens OX=9606 GN=MTA2 PE=1 SV=1	MTA2	75.022	21.9	29	11	10	11	1	4	0	6	2	1	2	3	4	2	3	0	0	1	0	3	6	0	8	3	4	5	5	6	5	5	0	0	2	0	2	6	0	8	2	4	4	5	5	4	4
O94804	Serine/threonine-protein kinase 10 OS=Homo sapiens OX=9606 GN=STK10 PE=1 SV=1	STK10	112.13	9.3	10	7	6	6	0	3	0	6	1	0	0	0	0	0	0	0	0	0	0	2	5	0	7	3	1	0	4	0	0	1	1	1	0	2	2	5	0	6	2	1	0	4	0	0	1
O94822	E3 ubiquitin-protein ligase listerin OS=Homo sapiens OX=9606 GN=LTN1 PE=1 SV=6	LTN1	200.55	2.8	6	4	4	4	0	1	0	2	1	0	0	0	1	1	0	0	0	0	0	2	3	1	3	2	1	1	1	2	1	1	0	0	0	0	2	3	1	3	2	1	1	1	2	1	1
O94826	Mitochondrial import receptor subunit TOM70 OS=Homo sapiens OX=9606 GN=TOMM70 PE=1 SV=1	TOMM70	67.454	19.9	44	7	7	7	5	6	1	6	2	2	3	3	3	4	5	1	0	3	0	6	6	3	7	5	4	4	5	5	4	5	1	0	4	0	6	6	3	7	5	4	4	5	5	4	5
O94832	Unconventional myosin-Id OS=Homo sapiens OX=9606 GN=MYO1D PE=1 SV=2	MYO1D	116.2	27	133	21	21	21	12	17	8	5	17	11	10	13	1	7	20	0	0	6	6	19	19	14	12	21	15	18	16	6	12	21	0	1	11	8	19	19	14	12	21	15	18	16	6	12	21
O94855	Protein transport protein Sec24D OS=Homo sapiens OX=9606 GN=SEC24D PE=1 SV=2	SEC24D	113.01	11.1	18	9	9	9	2	6	0	5	5	0	0	0	0	0	0	0	0	0	0	4	7	2	6	6	1	1	1	1	0	0	0	0	0	0	4	7	2	6	6	1	1	1	1	0	0
O94874	E3 UFM1-protein ligase 1 OS=Homo sapiens OX=9606 GN=UFL1 PE=1 SV=2	UFL1	89.594	20.8	35	13	13	13	3	7	1	6	3	2	3	3	1	1	1	1	1	1	1	7	10	2	8	7	6	5	7	2	4	6	3	2	4	3	7	10	2	8	7	6	5	7	2	4	6
O94875	Sorbin and SH3 domain-containing protein 2 OS=Homo sapiens OX=9606 GN=SORBS2 PE=1 SV=3	SORBS2	124.11	6.5	15	5	5	5	0	0	0	0	0	2	3	3	0	2	0	0	0	4	1	2	1	1	2	0	2	4	5	0	4	2	0	0	5	2	2	1	1	2	0	2	4	5	0	4	2
O94885	SAM and SH3 domain-containing protein 1 OS=Homo sapiens OX=9606 GN=SASH1 PE=1 SV=3	SASH1	136.65	2.3	3	2	2	2	0	2	0	1	0	0	0	0	0	0	0	0	0	0	0	1	2	1	2	1	1	1	1	1	1	0	0	1	0	0	1	2	1	2	1	1	1	1	1	1	0
O94886	CSC1-like protein 1 OS=Homo sapiens OX=9606 GN=TMEM63A PE=1 SV=3	TMEM63A	92.125	2.7	6	2	2	2	1	1	0	2	1	0	0	0	0	1	0	0	0	0	0	1	1	1	2	1	1	1	1	0	1	1	0	0	0	0	1	1	1	2	1	1	1	1	0	1	1
O94888	UBX domain-containing protein 7 OS=Homo sapiens OX=9606 GN=UBXN7 PE=1 SV=2	UBXN7	54.862	9	8	3	3	3	0	2	0	3	1	1	0	0	0	0	1	0	0	0	0	1	2	0	3	2	1	0	1	1	0	1	0	0	0	0	1	2	0	3	2	1	0	1	1	0	1
O94901	SUN domain-containing protein 1 OS=Homo sapiens OX=9606 GN=SUN1 PE=1 SV=3	SUN1	90.063	11.2	24	7	7	7	4	2	0	1	0	2	2	2	3	2	4	0	1	0	1	6	5	1	2	4	6	5	7	5	4	6	1	1	4	3	6	5	1	2	4	6	5	7	5	4	6
O94903	Pyridoxal phosphate homeostasis protein OS=Homo sapiens OX=9606 GN=PLPBP PE=1 SV=1	PLPBP	30.344	21.5	16	5	5	5	1	1	0	5	0	1	2	2	0	3	1	0	0	0	0	4	2	0	5	2	2	3	3	2	4	3	1	0	0	0	4	2	0	5	2	2	3	3	2	4	3
O94905	Erlin-2 OS=Homo sapiens OX=9606 GN=ERLIN2 PE=1 SV=1	ERLIN2	37.839	27.1	46	7	7	7	4	10	3	6	5	3	2	3	2	2	4	0	0	2	0	5	7	4	7	6	4	5	4	4	5	5	2	1	3	1	5	7	4	7	6	4	5	4	4	5	5
O94906	Pre-mRNA-processing factor 6 OS=Homo sapiens OX=9606 GN=PRPF6 PE=1 SV=1	PRPF6	106.92	14.6	36	11	11	11	1	7	0	11	2	4	2	2	4	2	1	0	0	0	0	5	8	3	10	3	7	3	5	4	4	2	0	0	1	0	5	8	3	10	3	7	3	5	4	4	2
O94911	ABC-type organic anion transporter ABCA8 OS=Homo sapiens OX=9606 GN=ABCA8 PE=1 SV=4	ABCA8	183.67	6.4	27	7	7	7	1	0	0	0	0	1	4	3	0	4	5	2	3	2	2	1	0	0	0	0	4	6	5	0	5	7	2	4	2	3	1	0	0	0	0	4	6	5	0	5	7
O94919	Endonuclease domain-containing 1 protein OS=Homo sapiens OX=9606 GN=ENDOD1 PE=1 SV=2	ENDOD1	55.016	10	21	4	4	4	2	2	1	1	2	1	4	2	2	0	2	0	0	1	1	3	4	2	2	2	3	4	3	3	2	3	0	0	2	1	3	4	2	2	2	3	4	3	3	2	3
O94925	Glutaminase kidney isoform, mitochondrial OS=Homo sapiens OX=9606 GN=GLS PE=1 SV=1	GLS	73.46	13.9	13	6	6	6	0	2	0	7	1	1	1	1	0	0	0	0	0	0	0	2	2	0	6	2	1	1	2	0	1	1	0	0	1	0	2	2	0	6	2	1	1	2	0	1	1
O94973	AP-2 complex subunit alpha-2 OS=Homo sapiens OX=9606 GN=AP2A2 PE=1 SV=2	AP2A2	103.96	37.9	140	25	19	25	14	16	8	25	14	5	7	11	4	5	14	1	2	8	6	20	18	15	24	21	9	10	14	7	12	17	5	5	11	7	14	12	9	18	16	3	5	9	2	7	13
O94979	Protein transport protein Sec31A OS=Homo sapiens OX=9606 GN=SEC31A PE=1 SV=3	SEC31A	133.01	22.6	90	20	20	20	9	15	4	15	15	5	4	5	1	3	6	1	2	3	2	13	16	10	18	16	12	9	13	6	7	12	2	2	7	4	13	16	10	18	16	12	9	13	6	7	12
O94985	Calsyntenin-1 OS=Homo sapiens OX=9606 GN=CLSTN1 PE=1 SV=1	CLSTN1	109.79	3	8	2	2	2	0	0	1	0	1	2	1	2	1	0	0	0	0	0	0	1	1	2	1	1	2	1	2	2	0	0	0	0	0	1	1	1	2	1	1	2	1	2	2	0	0
O94992	Protein HEXIM1 OS=Homo sapiens OX=9606 GN=HEXIM1 PE=1 SV=1	HEXIM1	40.623	3.9	2	1	1	1	0	1	0	1	0	0	0	0	0	0	0	0	0	0	0	0	1	0	1	0	0	1	0	0	0	0	0	0	0	0	0	1	0	1	0	0	1	0	0	0	0
O95104	SR-related and CTD-associated factor 4 OS=Homo sapiens OX=9606 GN=SCAF4 PE=1 SV=3	SCAF4	125.87	4.2	9	3	3	3	1	0	0	2	0	1	1	1	1	1	1	0	0	0	0	1	2	0	3	0	1	1	1	1	1	1	0	0	0	0	1	2	0	3	0	1	1	1	1	1	1
O95139	NADH dehydrogenase [ubiquinone] 1 beta subcomplex subunit 6 OS=Homo sapiens OX=9606 GN=NDUFB6 PE=1 SV=3	NDUFB6	15.489	24.2	10	2	2	2	3	1	0	2	1	1	0	0	1	0	1	0	0	0	0	2	1	1	2	2	2	1	1	1	1	1	0	0	0	0	2	1	1	2	2	2	1	1	1	1	1
O95147	Dual specificity protein phosphatase 14 OS=Homo sapiens OX=9606 GN=DUSP14 PE=1 SV=1	DUSP14	22.255	28.3	26	4	4	4	1	0	6	0	3	6	1	1	6	1	1	0	0	0	0	1	1	4	0	4	4	3	2	4	2	1	1	0	0	1	1	1	4	0	4	4	3	2	4	2	1
O95155	Ubiquitin conjugation factor E4 B OS=Homo sapiens OX=9606 GN=UBE4B PE=1 SV=1	UBE4B	146.18	1.4	1	1	1	1	0	0	0	1	0	0	0	0	0	0	0	0	0	0	0	0	1	0	1	0	0	0	0	0	1	0	0	0	0	0	0	1	0	1	0	0	0	0	0	1	0
O95163	Elongator complex protein 1 OS=Homo sapiens OX=9606 GN=ELP1 PE=1 SV=3	ELP1	150.25	1.6	1	1	1	1	0	0	0	1	0	0	0	0	0	0	0	0	0	0	0	0	0	0	1	0	0	0	0	0	0	0	0	0	0	0	0	0	0	1	0	0	0	0	0	0	0
O95164	Ubiquitin-like protein 3 OS=Homo sapiens OX=9606 GN=UBL3 PE=1 SV=1	UBL3	13.157	17.9	3	2	2	2	0	0	0	0	0	1	0	2	0	0	0	0	0	0	0	2	0	0	0	0	1	2	2	1	0	0	0	0	0	0	2	0	0	0	0	1	2	2	1	0	0
O95168	NADH dehydrogenase [ubiquinone] 1 beta subcomplex subunit 4 OS=Homo sapiens OX=9606 GN=NDUFB4 PE=1 SV=3	NDUFB4	15.208	30.2	29	3	3	3	3	3	0	3	2	2	2	1	2	3	2	2	2	1	1	3	3	1	3	2	3	3	1	3	3	2	2	2	2	2	3	3	1	3	2	3	3	1	3	3	2
O95169	NADH dehydrogenase [ubiquinone] 1 beta subcomplex subunit 8, mitochondrial OS=Homo sapiens OX=9606 GN=NDUFB8 PE=1 SV=1	NDUFB8	21.766	16.7	10	2	2	2	2	0	0	1	0	1	1	1	1	1	1	0	0	1	0	2	1	0	1	1	1	1	1	1	1	1	0	0	1	0	2	1	0	1	1	1	1	1	1	1	1
O95171	Sciellin OS=Homo sapiens OX=9606 GN=SCEL PE=1 SV=2	SCEL	77.551	9.2	10	5	5	5	5	0	0	0	0	0	1	0	0	3	0	0	0	1	0	5	0	0	1	2	0	2	0	0	3	2	1	0	1	0	5	0	0	1	2	0	2	0	0	3	2
O95182	NADH dehydrogenase [ubiquinone] 1 alpha subcomplex subunit 7 OS=Homo sapiens OX=9606 GN=NDUFA7 PE=1 SV=3	NDUFA7	12.551	16.8	8	2	2	2	1	2	0	2	1	0	1	0	0	0	1	0	0	0	0	2	2	0	2	1	1	1	0	0	0	1	0	0	0	1	2	2	0	2	1	1	1	0	0	0	1
O95197	Reticulon-3 OS=Homo sapiens OX=9606 GN=RTN3 PE=1 SV=2	RTN3	112.61	1.8	17	2	2	2	1	3	1	3	0	1	1	1	0	2	1	1	0	2	0	2	2	2	2	1	1	1	1	1	2	1	1	1	2	0	2	2	2	2	1	1	1	1	1	2	1
O95202	Mitochondrial proton/calcium exchanger protein OS=Homo sapiens OX=9606 GN=LETM1 PE=1 SV=1	LETM1	83.353	21.5	44	10	10	10	2	8	0	5	4	4	5	4	2	6	4	0	0	0	0	5	10	1	8	7	6	5	6	5	6	8	0	1	2	1	5	10	1	8	7	6	5	6	5	6	8
O95219	Sorting nexin-4 OS=Homo sapiens OX=9606 GN=SNX4 PE=1 SV=1	SNX4	51.908	5.3	7	2	2	2	1	2	0	0	1	0	1	1	0	0	1	0	0	0	0	1	2	0	1	1	0	1	1	0	0	2	0	0	0	0	1	2	0	1	1	0	1	1	0	0	2
O95232	Luc7-like protein 3 OS=Homo sapiens OX=9606 GN=LUC7L3 PE=1 SV=2	LUC7L3	51.466	19.4	21	6	6	6	1	5	0	5	3	1	0	3	2	0	1	0	0	0	0	2	5	0	5	3	2	1	3	2	1	1	0	0	0	0	2	5	0	5	3	2	1	3	2	1	1
O95236	Apolipoprotein L3 OS=Homo sapiens OX=9606 GN=APOL3 PE=1 SV=3	APOL3	44.278	5	3	2	2	2	0	1	0	2	0	0	0	0	0	0	0	0	0	0	0	0	1	0	2	0	0	1	0	0	0	0	0	0	0	0	0	1	0	2	0	0	1	0	0	0	0
O95248	Myotubularin-related protein 5 OS=Homo sapiens OX=9606 GN=SBF1 PE=1 SV=4	SBF1	208.44	1.8	4	3	3	3	1	0	0	2	1	0	0	0	0	0	0	0	0	0	0	2	1	1	3	1	1	1	1	1	1	1	0	1	1	0	2	1	1	3	1	1	1	1	1	1	1
O95249	Golgi SNAP receptor complex member 1 OS=Homo sapiens OX=9606 GN=GOSR1 PE=1 SV=1	GOSR1	28.612	9.6	9	2	2	2	1	1	0	2	1	0	1	1	0	1	1	0	0	0	0	1	2	1	2	1	0	1	1	0	2	1	0	0	0	0	1	2	1	2	1	0	1	1	0	2	1
O95274	Ly6/PLAUR domain-containing protein 3 OS=Homo sapiens OX=9606 GN=LYPD3 PE=1 SV=2	LYPD3	35.97	14.2	26	4	4	4	3	3	0	0	0	6	1	2	6	0	3	0	0	2	0	4	3	1	0	1	4	2	2	4	2	3	0	0	2	0	4	3	1	0	1	4	2	2	4	2	3
O95292	Vesicle-associated membrane protein-associated protein B/C OS=Homo sapiens OX=9606 GN=VAPB PE=1 SV=3	VAPB	27.228	22.2	29	4	3	3	3	3	2	2	2	2	3	2	2	4	3	0	0	1	0	4	4	4	4	4	4	4	4	4	4	4	1	1	2	2	3	3	3	3	3	3	3	3	3	3	3
O95295	SNARE-associated protein Snapin OS=Homo sapiens OX=9606 GN=SNAPIN PE=1 SV=1	SNAPIN	14.874	34.6	12	3	3	3	1	1	1	3	1	1	1	1	0	1	1	0	0	0	0	1	2	1	3	1	1	1	2	0	1	2	0	0	0	0	1	2	1	3	1	1	1	2	0	1	2
O95297	Myelin protein zero-like protein 1 OS=Homo sapiens OX=9606 GN=MPZL1 PE=1 SV=1	MPZL1	29.082	4.8	2	1	1	1	0	1	0	1	0	0	0	0	0	0	0	0	0	0	0	0	1	0	1	0	0	0	0	0	0	0	0	0	0	0	0	1	0	1	0	0	0	0	0	0	0
O95298	NADH dehydrogenase [ubiquinone] 1 subunit C2 OS=Homo sapiens OX=9606 GN=NDUFC2 PE=1 SV=1	NDUFC2	14.187	23.5	7	3	3	3	2	1	0	1	0	0	2	0	0	1	0	0	0	0	0	2	3	0	2	2	2	3	1	1	3	2	1	0	1	1	2	3	0	2	2	2	3	1	1	3	2
O95299	NADH dehydrogenase [ubiquinone] 1 alpha subcomplex subunit 10, mitochondrial OS=Homo sapiens OX=9606 GN=NDUFA10 PE=1 SV=1	NDUFA10	40.75	12.7	35	3	3	3	2	4	1	2	4	3	3	4	1	4	3	0	2	1	1	2	3	3	3	3	2	3	3	3	3	3	0	1	2	2	2	3	3	3	3	2	3	3	3	3	3
O95319	CUGBP Elav-like family member 2 OS=Homo sapiens OX=9606 GN=CELF2 PE=1 SV=1	CELF2	54.284	15.7	11	7	7	7	2	2	0	6	0	0	0	1	0	0	0	0	0	0	0	3	3	1	6	2	1	0	1	2	0	1	0	0	0	0	3	3	1	6	2	1	0	1	2	0	1
O95336	6-phosphogluconolactonase OS=Homo sapiens OX=9606 GN=PGLS PE=1 SV=2	PGLS	27.547	65.5	99	12	12	12	7	10	8	13	9	9	6	7	7	7	8	2	1	3	2	12	12	10	12	11	11	8	11	11	11	9	2	2	4	5	12	12	10	12	11	11	8	11	11	11	9
O95340	Bifunctional 3'-phosphoadenosine 5'-phosphosulfate synthase 2 OS=Homo sapiens OX=9606 GN=PAPSS2 PE=1 SV=2	PAPSS2	69.5	10.4	8	5	4	4	0	2	1	3	2	0	0	0	0	0	0	0	0	0	0	0	4	2	4	4	1	2	2	1	0	1	1	1	0	1	0	3	1	3	3	1	1	1	1	0	1
O95352	Ubiquitin-like modifier-activating enzyme ATG7 OS=Homo sapiens OX=9606 GN=ATG7 PE=1 SV=1	ATG7	77.959	12.8	19	7	7	7	1	4	1	5	1	1	0	2	2	1	1	0	0	0	0	3	6	3	7	3	1	2	2	2	1	3	0	0	0	0	3	6	3	7	3	1	2	2	2	1	3
O95359	Transforming acidic coiled-coil-containing protein 2 OS=Homo sapiens OX=9606 GN=TACC2 PE=1 SV=3	TACC2	309.42	2	7	4	4	4	0	2	0	0	2	1	0	0	1	1	0	0	0	0	0	1	3	1	0	3	4	1	2	2	1	1	0	0	0	0	1	3	1	0	3	4	1	2	2	1	1
O95361	Tripartite motif-containing protein 16 OS=Homo sapiens OX=9606 GN=TRIM16 PE=1 SV=3	TRIM16	63.954	34.8	45	15	15	15	5	16	5	3	6	5	1	1	3	0	0	0	0	0	0	8	14	4	3	7	4	1	2	5	0	0	0	0	0	0	8	14	4	3	7	4	1	2	5	0	0
O95372	Acyl-protein thioesterase 2 OS=Homo sapiens OX=9606 GN=LYPLA2 PE=1 SV=1	LYPLA2	24.737	30.3	29	4	4	4	3	2	1	6	3	1	3	2	3	2	1	0	0	1	1	4	4	2	4	4	3	3	3	3	2	2	0	0	1	1	4	4	2	4	4	3	3	3	3	2	2
O95373	Importin-7 OS=Homo sapiens OX=9606 GN=IPO7 PE=1 SV=1	IPO7	119.52	20.6	98	17	16	17	9	8	7	8	13	11	6	9	12	5	8	0	0	1	1	12	13	10	14	15	15	10	12	15	8	8	0	0	2	2	12	12	10	14	15	15	10	11	14	8	8
O95379	Tumor necrosis factor alpha-induced protein 8 OS=Homo sapiens OX=9606 GN=TNFAIP8 PE=1 SV=1	TNFAIP8	23.003	9.1	6	2	2	2	1	1	0	2	0	0	1	1	0	0	0	0	0	0	0	1	1	1	2	1	1	1	1	1	1	1	0	0	0	0	1	1	1	2	1	1	1	1	1	1	1
O95394	Phosphoacetylglucosamine mutase OS=Homo sapiens OX=9606 GN=PGM3 PE=1 SV=1	PGM3	59.851	6.1	17	3	3	3	4	2	1	2	2	1	2	1	0	0	2	0	0	0	0	3	3	2	3	3	3	2	2	1	2	2	0	0	1	0	3	3	2	3	3	3	2	2	1	2	2
O95396	Adenylyltransferase and sulfurtransferase MOCS3 OS=Homo sapiens OX=9606 GN=MOCS3 PE=1 SV=1	MOCS3	49.669	7.6	8	2	2	2	0	2	0	1	1	1	0	1	1	0	1	0	0	0	0	0	2	0	1	1	2	2	1	2	0	1	0	0	0	0	0	2	0	1	1	2	2	1	2	0	1
O95399	Urotensin-2 OS=Homo sapiens OX=9606 GN=UTS2 PE=1 SV=1	UTS2	14.295	6.5	7	1	1	1	1	1	1	1	1	0	0	1	1	0	0	0	0	0	0	1	1	1	1	1	1	1	1	1	1	1	1	0	1	1	1	1	1	1	1	1	1	1	1	1	1
O95400	CD2 antigen cytoplasmic tail-binding protein 2 OS=Homo sapiens OX=9606 GN=CD2BP2 PE=1 SV=1	CD2BP2	37.646	7	4	2	2	2	0	1	0	2	0	0	0	0	0	0	1	0	0	0	0	1	2	0	2	0	1	1	0	1	1	1	0	0	0	0	1	2	0	2	0	1	1	0	1	1	1
O95425	Supervillin OS=Homo sapiens OX=9606 GN=SVIL PE=1 SV=2	SVIL	247.74	6.9	40	12	12	12	6	8	2	4	1	3	2	4	3	3	1	0	0	2	1	9	9	6	9	4	7	6	6	3	7	4	1	0	3	2	9	9	6	9	4	7	6	6	3	7	4
O95433	Activator of 90 kDa heat shock protein ATPase homolog 1 OS=Homo sapiens OX=9606 GN=AHSA1 PE=1 SV=1	AHSA1	38.274	21.6	31	5	5	5	2	5	2	5	3	2	1	2	1	1	3	1	1	1	1	3	4	2	5	4	3	2	2	2	2	3	1	1	1	2	3	4	2	5	4	3	2	2	2	2	3
O95445	Apolipoprotein M OS=Homo sapiens OX=9606 GN=APOM PE=1 SV=2	APOM	21.253	10.6	2	2	2	2	0	0	2	0	0	0	0	0	0	0	0	0	0	0	0	0	0	2	0	0	0	0	0	0	0	0	0	0	0	0	0	0	2	0	0	0	0	0	0	0	0
O95456	Proteasome assembly chaperone 1 OS=Homo sapiens OX=9606 GN=PSMG1 PE=1 SV=1	PSMG1	32.854	9	7	2	2	2	1	1	0	2	0	0	0	1	1	1	0	0	0	0	0	1	1	1	2	1	1	1	2	2	1	1	0	0	0	0	1	1	1	2	1	1	1	2	2	1	1
O95460	Matrilin-4 OS=Homo sapiens OX=9606 GN=MATN4 PE=1 SV=3	MATN4	68.486	5.3	5	2	2	2	0	0	0	0	0	0	0	0	0	0	0	1	1	2	1	0	1	0	0	0	0	0	0	0	0	1	1	1	2	1	0	1	0	0	0	0	0	0	0	0	1
O95466	Formin-like protein 1 OS=Homo sapiens OX=9606 GN=FMNL1 PE=1 SV=3	FMNL1	121.85	15.7	20	14	12	14	1	6	0	12	1	0	0	0	0	0	0	0	0	0	0	5	6	1	14	2	1	1	0	0	1	0	0	0	0	0	5	5	1	12	2	1	1	0	0	1	0
O95470	Sphingosine-1-phosphate lyase 1 OS=Homo sapiens OX=9606 GN=SGPL1 PE=1 SV=3	SGPL1	63.523	18.8	25	7	7	7	2	5	0	5	1	4	1	2	2	0	3	0	0	0	0	3	6	3	5	4	5	3	4	4	1	5	0	1	1	1	3	6	3	5	4	5	3	4	4	1	5
O95479	GDH/6PGL endoplasmic bifunctional protein OS=Homo sapiens OX=9606 GN=H6PD PE=1 SV=2	H6PD	88.892	31.4	71	19	19	19	5	8	1	12	8	2	4	3	0	6	13	2	3	2	2	12	12	5	16	12	4	9	9	0	8	19	3	4	5	3	12	12	5	16	12	4	9	9	0	8	19
O95486	Protein transport protein Sec24A OS=Homo sapiens OX=9606 GN=SEC24A PE=1 SV=2	SEC24A	119.75	10.2	26	8	7	8	2	7	1	6	3	1	1	0	0	1	4	0	0	0	0	2	8	1	6	4	1	1	1	0	1	4	0	0	0	0	2	7	1	5	4	1	1	1	0	1	4
O95487	Protein transport protein Sec24B OS=Homo sapiens OX=9606 GN=SEC24B PE=1 SV=2	SEC24B	137.42	4	19	4	3	3	1	4	1	1	2	2	1	2	0	2	1	0	0	1	1	3	4	2	4	2	2	3	2	1	3	2	0	0	1	1	3	3	2	3	2	2	3	2	1	3	2
O95571	Persulfide dioxygenase ETHE1, mitochondrial OS=Homo sapiens OX=9606 GN=ETHE1 PE=1 SV=2	ETHE1	27.873	57.5	38	10	10	10	5	10	1	5	7	2	1	1	1	1	2	0	0	1	1	9	9	3	9	8	5	4	3	6	4	4	0	0	2	1	9	9	3	9	8	5	4	3	6	4	4
O95573	Long-chain-fatty-acid--CoA ligase 3 OS=Homo sapiens OX=9606 GN=ACSL3 PE=1 SV=3	ACSL3	80.419	20.3	36	10	8	10	2	8	2	3	2	2	3	4	2	3	3	1	1	0	0	4	9	3	6	4	4	5	5	5	6	7	1	1	1	1	3	8	2	5	3	3	4	4	3	5	5
O95639	Cleavage and polyadenylation specificity factor subunit 4 OS=Homo sapiens OX=9606 GN=CPSF4 PE=1 SV=1	CPSF4	30.255	4.5	5	1	1	1	1	1	0	1	0	0	0	1	1	0	0	0	0	0	0	1	1	0	1	1	0	1	1	1	0	0	0	0	0	0	1	1	0	1	1	0	1	1	1	0	0
O95671	Probable bifunctional dTTP/UTP pyrophosphatase/methyltransferase protein OS=Homo sapiens OX=9606 GN=ASMTL PE=1 SV=3	ASMTL	68.856	9.7	4	4	4	4	0	0	0	3	0	0	0	0	0	1	0	0	0	0	0	0	0	0	3	0	0	0	1	0	1	1	0	0	0	0	0	0	0	3	0	0	0	1	0	1	1
O95674	Phosphatidate cytidylyltransferase 2 OS=Homo sapiens OX=9606 GN=CDS2 PE=1 SV=1	CDS2	51.417	17.1	23	5	5	5	2	4	0	4	3	1	1	1	2	2	2	0	0	1	0	2	5	1	4	3	2	2	2	2	2	3	0	1	1	1	2	5	1	4	3	2	2	2	2	2	3
O95715	C-X-C motif chemokine 14 OS=Homo sapiens OX=9606 GN=CXCL14 PE=1 SV=2	CXCL14	13.077	15.3	11	2	2	2	0	0	1	0	1	1	2	2	1	2	1	0	0	0	0	0	1	2	0	1	2	2	2	1	2	2	0	0	1	0	0	1	2	0	1	2	2	2	1	2	2
O95716	Ras-related protein Rab-3D OS=Homo sapiens OX=9606 GN=RAB3D PE=1 SV=1	RAB3D	24.267	26	14	4	3	4	0	3	0	1	3	2	1	1	2	0	0	0	0	1	0	1	4	1	1	2	1	1	1	2	1	1	0	0	1	0	1	3	1	1	2	1	1	1	2	1	1
O95747	Serine/threonine-protein kinase OSR1 OS=Homo sapiens OX=9606 GN=OXSR1 PE=1 SV=1	OXSR1	58.022	28.8	50	12	9	12	6	9	3	11	2	4	2	3	1	1	3	0	0	2	3	9	9	6	11	8	9	6	8	6	5	6	1	2	2	4	8	9	6	8	7	8	6	8	6	5	6
O95757	Heat shock 70 kDa protein 4L OS=Homo sapiens OX=9606 GN=HSPA4L PE=1 SV=3	HSPA4L	94.511	24.7	42	15	12	12	4	12	2	0	5	4	3	3	5	3	1	0	0	0	0	9	14	5	3	10	9	7	8	10	9	6	0	0	1	1	7	11	3	0	7	6	4	5	7	7	3
O95758	Polypyrimidine tract-binding protein 3 OS=Homo sapiens OX=9606 GN=PTBP3 PE=1 SV=2	PTBP3	59.689	23.2	15	8	6	6	0	5	1	1	1	2	2	0	1	2	0	0	0	0	0	2	8	2	2	2	3	3	2	3	3	2	0	0	1	0	0	6	1	1	1	2	2	1	2	2	1
O95777	U6 snRNA-associated Sm-like protein LSm8 OS=Homo sapiens OX=9606 GN=LSM8 PE=1 SV=3	LSM8	10.403	57.3	27	4	4	4	1	2	1	5	3	3	2	2	1	2	1	1	1	1	1	2	2	1	4	3	4	2	3	3	2	3	1	1	1	1	2	2	1	4	3	4	2	3	3	2	3
O95782	AP-2 complex subunit alpha-1 OS=Homo sapiens OX=9606 GN=AP2A1 PE=1 SV=3	AP2A1	107.54	28.7	74	21	15	15	7	9	3	9	6	4	4	9	2	5	7	2	1	3	3	17	19	16	19	15	15	14	15	12	13	11	5	4	7	7	11	13	10	13	10	9	9	10	7	8	7
O95786	Antiviral innate immune response receptor RIG-I OS=Homo sapiens OX=9606 GN=DDX58 PE=1 SV=2	DDX58	106.6	19.2	50	15	15	15	2	8	0	10	3	8	3	5	9	0	0	0	0	2	0	7	11	2	13	7	12	7	9	13	2	0	0	0	3	0	7	11	2	13	7	12	7	9	13	2	0
O95793	Double-stranded RNA-binding protein Staufen homolog 1 OS=Homo sapiens OX=9606 GN=STAU1 PE=1 SV=2	STAU1	63.182	18.7	16	8	8	8	2	6	0	3	2	0	0	0	1	0	2	0	0	0	0	5	7	1	7	4	3	2	2	4	3	4	0	0	1	0	5	7	1	7	4	3	2	2	4	3	4
O95810	Caveolae-associated protein 2 OS=Homo sapiens OX=9606 GN=CAVIN2 PE=1 SV=3	CAVIN2	47.173	20.2	29	6	6	6	2	1	0	5	2	2	1	4	0	2	4	1	0	3	2	3	3	0	6	3	5	4	5	1	3	4	3	1	5	5	3	3	0	6	3	5	4	5	1	3	4
O95817	BAG family molecular chaperone regulator 3 OS=Homo sapiens OX=9606 GN=BAG3 PE=1 SV=3	BAG3	61.594	32.7	51	14	14	14	18	5	2	2	6	3	3	2	3	4	2	0	0	1	0	14	11	5	6	7	7	6	5	9	7	2	0	1	1	0	14	11	5	6	7	7	6	5	9	7	2
O95819	Mitogen-activated protein kinase kinase kinase kinase 4 OS=Homo sapiens OX=9606 GN=MAP4K4 PE=1 SV=2	MAP4K4	142.1	3.4	3	3	2	2	0	1	0	2	0	0	0	0	0	0	0	0	0	0	0	1	3	0	3	0	1	0	1	0	0	1	0	0	0	0	1	2	0	2	0	1	0	1	0	0	1
O95822	Malonyl-CoA decarboxylase, mitochondrial OS=Homo sapiens OX=9606 GN=MLYCD PE=1 SV=3	MLYCD	55.003	4.1	1	1	1	1	0	0	0	1	0	0	0	0	0	0	0	0	0	0	0	0	0	0	1	0	0	0	0	0	0	0	0	0	0	0	0	0	0	1	0	0	0	0	0	0	0
O95825	Quinone oxidoreductase-like protein 1 OS=Homo sapiens OX=9606 GN=CRYZL1 PE=1 SV=2	CRYZL1	38.696	10	4	2	2	2	0	1	0	2	0	0	0	1	0	0	0	0	0	0	0	0	1	0	2	1	1	0	1	0	0	1	0	0	0	0	0	1	0	2	1	1	0	1	0	0	1
O95831	Apoptosis-inducing factor 1, mitochondrial OS=Homo sapiens OX=9606 GN=AIFM1 PE=1 SV=1	AIFM1	66.9	32.5	57	14	14	14	8	5	1	11	4	3	5	3	0	3	10	0	1	2	1	10	9	3	11	4	5	6	7	4	7	12	2	2	4	2	10	9	3	11	4	5	6	7	4	7	12
O95832	Claudin-1 OS=Homo sapiens OX=9606 GN=CLDN1 PE=1 SV=1	CLDN1	22.744	14.7	15	2	2	2	1	1	1	0	0	1	1	1	1	2	2	1	1	1	1	1	1	2	0	0	1	2	1	2	2	2	1	1	1	1	1	1	2	0	0	1	2	1	2	2	2
O95833	Chloride intracellular channel protein 3 OS=Homo sapiens OX=9606 GN=CLIC3 PE=1 SV=2	CLIC3	26.648	55.5	49	10	10	10	6	0	4	0	5	8	5	9	12	0	0	0	0	0	0	8	1	6	3	9	9	9	8	9	2	1	1	1	4	1	8	1	6	3	9	9	9	8	9	2	1
O95834	Echinoderm microtubule-associated protein-like 2 OS=Homo sapiens OX=9606 GN=EML2 PE=1 SV=1	EML2	70.678	20	99	9	9	9	5	11	4	8	8	11	6	6	9	8	11	2	1	6	3	6	9	5	9	9	9	7	6	8	7	9	2	1	6	4	6	9	5	9	9	9	7	6	8	7	9
O95861	3'(2'),5'-bisphosphate nucleotidase 1 OS=Homo sapiens OX=9606 GN=BPNT1 PE=1 SV=1	BPNT1	33.392	32.5	32	8	8	8	2	3	0	7	4	3	3	3	2	1	4	0	0	0	0	5	6	4	7	5	5	3	4	5	2	4	0	0	0	0	5	6	4	7	5	5	3	4	5	2	4
O95864	Acyl-CoA 6-desaturase OS=Homo sapiens OX=9606 GN=FADS2 PE=1 SV=1	FADS2	52.259	32.7	55	14	14	14	3	0	0	0	0	0	12	0	0	17	23	0	0	0	0	6	3	1	1	3	2	11	2	4	12	14	2	1	2	3	6	3	1	1	3	2	11	2	4	12	14
O95865	N(G),N(G)-dimethylarginine dimethylaminohydrolase 2 OS=Homo sapiens OX=9606 GN=DDAH2 PE=1 SV=1	DDAH2	29.644	49.1	45	10	9	10	3	2	2	8	1	3	4	4	4	4	3	2	3	0	2	8	7	5	8	3	6	7	8	5	6	6	6	7	2	4	8	6	5	7	3	6	7	8	5	6	5
O95867	Lymphocyte antigen 6 complex locus protein G6c OS=Homo sapiens OX=9606 GN=LY6G6C PE=1 SV=1	LY6G6C	13.821	26.4	10	3	3	3	1	0	0	0	0	4	0	0	4	0	1	0	0	0	0	2	0	1	0	2	3	1	3	3	1	3	0	0	1	0	2	0	1	0	2	3	1	3	3	1	3
O95870	Phosphatidylserine lipase ABHD16A OS=Homo sapiens OX=9606 GN=ABHD16A PE=1 SV=3	ABHD16A	63.243	3.8	6	2	2	2	1	2	0	1	0	0	1	0	0	1	0	0	0	0	0	1	2	0	2	0	0	1	0	0	1	1	0	0	0	0	1	2	0	2	0	0	1	0	0	1	1
O95881	Thioredoxin domain-containing protein 12 OS=Homo sapiens OX=9606 GN=TXNDC12 PE=1 SV=1	TXNDC12	19.206	27.3	16	4	4	4	2	3	0	3	2	1	1	1	1	1	1	0	0	0	0	2	4	0	4	3	3	4	4	1	4	4	0	0	2	0	2	4	0	4	3	3	4	4	1	4	4
O95897	Noelin-2 OS=Homo sapiens OX=9606 GN=OLFM2 PE=1 SV=2	OLFM2	51.386	3.3	1	1	1	1	0	0	0	0	0	0	0	0	1	0	0	0	0	0	0	0	0	0	0	0	0	0	0	1	0	0	0	0	0	0	0	0	0	0	0	0	0	0	1	0	0
O95967	EGF-containing fibulin-like extracellular matrix protein 2 OS=Homo sapiens OX=9606 GN=EFEMP2 PE=1 SV=3	EFEMP2	49.405	6.5	6	3	3	3	0	1	1	0	0	0	1	1	0	2	0	0	0	0	0	1	1	1	3	0	0	1	2	0	2	1	0	0	2	0	1	1	1	3	0	0	1	2	0	2	1
O95989	Diphosphoinositol polyphosphate phosphohydrolase 1 OS=Homo sapiens OX=9606 GN=NUDT3 PE=1 SV=1	NUDT3	19.471	11.6	2	1	1	1	0	0	0	1	1	0	0	0	0	0	0	0	0	0	0	1	0	1	1	1	1	0	1	1	0	0	0	0	0	0	1	0	1	1	1	1	0	1	1	0	0
O95994	Anterior gradient protein 2 homolog OS=Homo sapiens OX=9606 GN=AGR2 PE=1 SV=1	AGR2	19.979	16.6	7	2	2	2	1	1	0	0	0	0	1	1	0	0	0	0	1	2	0	1	1	0	0	1	1	1	1	0	0	1	0	1	2	0	1	1	0	0	1	1	1	1	0	0	1
O95999	B-cell lymphoma/leukemia 10 OS=Homo sapiens OX=9606 GN=BCL10 PE=1 SV=1	BCL10	26.251	12	3	3	3	3	0	0	0	3	0	0	0	0	0	0	0	0	0	0	0	0	2	0	3	0	2	0	0	1	0	1	0	0	0	0	0	2	0	3	0	2	0	0	1	0	1
O96000	NADH dehydrogenase [ubiquinone] 1 beta subcomplex subunit 10 OS=Homo sapiens OX=9606 GN=NDUFB10 PE=1 SV=3	NDUFB10	20.776	21.5	23	3	3	3	4	4	1	3	2	0	2	0	0	1	3	2	1	0	0	2	2	2	2	3	1	2	2	1	1	2	3	3	2	2	2	2	2	2	3	1	2	2	1	1	2
O96005	Cleft lip and palate transmembrane protein 1 OS=Homo sapiens OX=9606 GN=CLPTM1 PE=1 SV=1	CLPTM1	76.096	6	3	3	3	3	0	0	0	1	0	0	0	0	0	1	1	0	0	0	0	1	3	1	2	1	2	1	1	2	2	1	0	0	1	0	1	3	1	2	1	2	1	1	2	2	1
O96008	Mitochondrial import receptor subunit TOM40 homolog OS=Homo sapiens OX=9606 GN=TOMM40 PE=1 SV=1	TOMM40	37.893	23.5	21	6	5	6	2	4	1	2	1	2	2	0	1	3	3	0	0	0	0	4	5	3	5	4	4	3	2	5	4	5	0	0	1	1	4	5	3	4	4	3	3	2	4	4	5
O96011	Peroxisomal membrane protein 11B OS=Homo sapiens OX=9606 GN=PEX11B PE=1 SV=1	PEX11B	28.431	21.6	6	5	5	5	0	5	0	1	0	0	0	0	0	0	0	0	0	0	0	1	5	0	4	0	0	0	0	1	2	1	0	0	0	0	1	5	0	4	0	0	0	0	1	2	1
O96019	Actin-like protein 6A OS=Homo sapiens OX=9606 GN=ACTL6A PE=1 SV=1	ACTL6A	47.46	23.8	26	6	6	6	2	3	0	5	3	4	2	2	1	1	3	0	0	0	0	3	4	0	5	4	4	2	2	3	2	3	0	0	0	0	3	4	0	5	4	4	2	2	3	2	3
P00167	Cytochrome b5 OS=Homo sapiens OX=9606 GN=CYB5A PE=1 SV=2	CYB5A	15.33	56	87	6	5	6	9	8	2	7	2	6	10	5	6	10	12	1	2	3	4	5	5	5	5	5	5	5	5	5	5	5	3	2	5	4	5	5	5	5	5	5	5	5	5	5	5
P00325	All-trans-retinol dehydrogenase [NAD(+)] ADH1B OS=Homo sapiens OX=9606 GN=ADH1B PE=1 SV=2	ADH1B	39.854	61.3	177	18	18	18	6	13	0	21	0	14	15	15	1	12	27	9	18	11	15	11	13	2	14	1	12	12	12	5	12	17	11	11	11	13	11	13	2	14	1	12	12	12	5	12	17
P00338	L-lactate dehydrogenase A chain OS=Homo sapiens OX=9606 GN=LDHA PE=1 SV=2	LDHA	36.688	70.5	394	22	21	22	26	36	27	27	30	38	28	30	39	26	26	14	13	17	17	17	20	18	15	18	19	20	21	21	18	19	12	12	16	15	16	19	17	14	17	18	19	20	20	17	18
P00352	Retinal dehydrogenase 1 OS=Homo sapiens OX=9606 GN=ALDH1A1 PE=1 SV=2	ALDH1A1	54.861	50.9	132	19	17	19	8	5	2	14	3	9	17	15	2	14	20	4	7	4	8	11	12	5	18	9	15	19	18	7	18	18	7	8	12	11	10	11	5	16	8	13	17	16	6	16	16
P00367	Glutamate dehydrogenase 1, mitochondrial OS=Homo sapiens OX=9606 GN=GLUD1 PE=1 SV=2	GLUD1	61.397	41.6	234	21	21	21	15	20	7	22	14	18	19	16	12	19	17	11	15	15	14	16	17	9	17	12	15	15	15	12	14	16	10	11	13	13	16	17	9	17	12	15	15	15	12	14	16
P00374	Dihydrofolate reductase OS=Homo sapiens OX=9606 GN=DHFR PE=1 SV=2	DHFR	21.452	18.2	3	2	2	2	0	0	0	0	0	1	0	0	2	0	0	0	0	0	0	1	0	0	1	0	2	0	0	2	1	0	0	0	0	0	1	0	0	1	0	2	0	0	2	1	0
P00387	NADH-cytochrome b5 reductase 3 OS=Homo sapiens OX=9606 GN=CYB5R3 PE=1 SV=3	CYB5R3	34.234	61.1	221	15	15	15	14	17	10	14	14	15	18	18	11	13	17	11	16	19	14	15	15	13	14	14	15	15	15	14	14	15	11	10	12	12	15	15	13	14	14	15	15	15	14	14	15
P00390	Glutathione reductase, mitochondrial OS=Homo sapiens OX=9606 GN=GSR PE=1 SV=2	GSR	56.256	18.6	35	7	7	7	5	5	2	8	3	0	2	1	0	2	2	1	1	1	2	6	6	4	7	6	2	3	3	1	2	4	1	1	2	3	6	6	4	7	6	2	3	3	1	2	4
P00395	Cytochrome c oxidase subunit 1 OS=Homo sapiens OX=9606 GN=MT-CO1 PE=1 SV=1	MT-CO1	57.041	4.3	3	2	2	2	1	0	0	2	0	0	0	0	0	0	0	0	0	0	0	1	0	0	2	0	0	0	0	0	0	0	0	0	0	0	1	0	0	2	0	0	0	0	0	0	0
P00403	Cytochrome c oxidase subunit 2 OS=Homo sapiens OX=9606 GN=MT-CO2 PE=1 SV=1	MT-CO2	25.565	32.2	68	6	6	6	11	7	3	6	3	4	4	4	4	5	12	0	1	3	1	6	6	4	6	3	4	5	5	4	5	6	2	3	4	2	6	6	4	6	3	4	5	5	4	5	6
P00414	Cytochrome c oxidase subunit 3 OS=Homo sapiens OX=9606 GN=MT-CO3 PE=1 SV=2	MT-CO3	29.95	5.4	1	1	1	1	0	0	0	1	0	0	0	0	0	0	0	0	0	0	0	0	1	0	1	0	0	0	0	0	1	1	0	0	1	0	0	1	0	1	0	0	0	0	0	1	1
P00441	Superoxide dismutase [Cu-Zn] OS=Homo sapiens OX=9606 GN=SOD1 PE=1 SV=2	SOD1	15.936	42.9	27	4	4	4	3	0	0	6	2	3	3	2	4	3	0	0	0	1	0	4	2	1	4	3	3	3	4	4	3	0	0	0	1	0	4	2	1	4	3	3	3	4	4	3	0
P00450	Ceruloplasmin OS=Homo sapiens OX=9606 GN=CP PE=1 SV=1	CP	122.2	32.8	266	26	25	26	15	26	35	17	23	30	25	29	22	5	12	6	12	3	6	21	25	24	20	23	24	23	24	24	11	18	7	14	3	8	21	25	24	20	23	24	23	23	23	11	18
P00488	Coagulation factor XIII A chain OS=Homo sapiens OX=9606 GN=F13A1 PE=1 SV=4	F13A1	83.266	28.8	240	21	21	21	23	28	18	14	27	11	13	20	8	10	21	10	10	15	12	19	18	19	16	16	15	16	15	12	15	19	13	10	17	15	19	18	19	16	16	15	16	15	12	15	19
P00491	Purine nucleoside phosphorylase OS=Homo sapiens OX=9606 GN=PNP PE=1 SV=2	PNP	32.118	69.6	147	15	15	15	12	15	14	16	17	15	11	14	14	5	7	0	3	3	1	11	12	13	13	14	12	10	12	13	10	8	0	5	4	5	11	12	13	13	14	12	10	12	13	10	8
P00492	Hypoxanthine-guanine phosphoribosyltransferase OS=Homo sapiens OX=9606 GN=HPRT1 PE=1 SV=2	HPRT1	24.579	38.5	44	7	7	7	3	7	2	8	3	3	3	3	4	2	3	0	1	1	1	4	7	3	7	4	5	4	4	5	4	4	0	1	2	2	4	7	3	7	4	5	4	4	5	4	4
P00505	Aspartate aminotransferase, mitochondrial OS=Homo sapiens OX=9606 GN=GOT2 PE=1 SV=3	GOT2	47.517	34.4	113	15	14	15	10	10	6	11	8	9	10	8	8	12	10	2	2	5	2	14	14	10	13	11	13	15	13	13	14	14	3	3	7	3	14	14	10	13	11	13	14	13	13	13	13
P00533	Epidermal growth factor receptor OS=Homo sapiens OX=9606 GN=EGFR PE=1 SV=2	EGFR	134.28	11.1	59	10	10	10	4	11	1	0	5	5	6	5	4	6	6	2	0	2	2	6	10	3	2	6	6	7	7	5	7	8	3	1	5	3	6	10	3	2	6	6	7	7	5	7	8
P00558	Phosphoglycerate kinase 1 OS=Homo sapiens OX=9606 GN=PGK1 PE=1 SV=3	PGK1	44.614	63.8	447	23	17	23	36	42	27	50	35	36	33	36	28	34	26	14	16	17	17	21	23	21	23	21	21	21	21	21	21	21	13	13	18	14	15	17	15	17	15	16	16	16	15	15	15
P00568	Adenylate kinase isoenzyme 1 OS=Homo sapiens OX=9606 GN=AK1 PE=1 SV=3	AK1	21.635	54.1	59	9	8	9	9	7	2	4	3	7	4	5	5	4	3	1	2	2	1	7	9	4	5	5	7	5	5	7	5	5	2	2	2	3	7	8	4	5	5	7	4	5	6	4	4
P00734	Prothrombin OS=Homo sapiens OX=9606 GN=F2 PE=1 SV=2	F2	70.036	39.5	186	18	18	18	13	23	17	10	12	21	20	24	18	7	5	3	8	3	2	14	18	16	12	13	17	14	16	17	11	10	8	10	5	6	14	18	16	12	13	17	14	16	17	11	10
P00736	Complement C1r subcomponent OS=Homo sapiens OX=9606 GN=C1R PE=1 SV=2	C1R	80.118	24.8	69	13	13	13	6	8	8	4	4	7	6	11	2	2	5	1	2	2	1	8	10	10	10	8	11	10	13	6	6	10	4	4	6	5	8	10	10	10	8	11	10	13	6	6	10
P00738	Haptoglobin OS=Homo sapiens OX=9606 GN=HP PE=1 SV=1	HP	45.205	51.5	129	18	10	18	15	12	19	13	25	7	4	7	0	2	10	2	9	3	1	16	16	16	15	18	10	9	11	1	6	14	5	7	6	4	9	8	8	7	10	5	4	6	0	2	7
P00739	Haptoglobin-related protein OS=Homo sapiens OX=9606 GN=HPR PE=2 SV=2	HPR	39.029	30.2	5	10	2	2	0	1	1	0	2	0	0	1	0	0	0	0	0	0	0	9	9	10	8	10	5	5	6	1	4	7	2	2	3	2	2	1	2	0	2	0	0	1	0	0	0
P00740	Coagulation factor IX OS=Homo sapiens OX=9606 GN=F9 PE=1 SV=2	F9	51.778	11.5	18	4	4	4	2	4	3	1	0	1	1	2	1	1	2	0	0	0	0	3	4	4	4	0	2	3	3	1	1	2	0	0	0	1	3	4	4	4	0	2	3	3	1	1	2
P00746	Complement factor D OS=Homo sapiens OX=9606 GN=CFD PE=1 SV=5	CFD	27.033	49.4	60	7	7	7	1	2	2	1	1	3	5	4	4	2	7	5	8	6	9	3	2	3	2	2	5	4	4	5	4	6	5	7	7	7	3	2	3	2	2	5	4	4	5	4	6
P00747	Plasminogen OS=Homo sapiens OX=9606 GN=PLG PE=1 SV=2	PLG	90.568	59.9	230	33	31	33	17	38	21	10	6	22	16	29	15	7	21	6	11	2	9	18	31	23	18	10	26	19	27	20	11	22	7	11	5	8	17	30	22	17	9	25	18	26	19	10	21
P00748	Coagulation factor XII OS=Homo sapiens OX=9606 GN=F12 PE=1 SV=3	F12	67.791	9.6	30	4	4	4	1	3	3	1	3	2	3	2	2	1	4	1	0	1	3	3	4	4	1	4	4	3	3	4	1	4	2	1	1	4	3	4	4	1	4	4	3	3	4	1	4
P00749	Urokinase-type plasminogen activator OS=Homo sapiens OX=9606 GN=PLAU PE=1 SV=2	PLAU	48.507	2.3	1	1	1	1	0	0	0	0	0	0	0	0	1	0	0	0	0	0	0	0	0	0	0	0	0	0	0	1	0	0	0	0	0	0	0	0	0	0	0	0	0	0	1	0	0
P00751	Complement factor B OS=Homo sapiens OX=9606 GN=CFB PE=1 SV=2	CFB	85.532	26.7	121	16	16	16	4	8	12	7	11	12	12	13	8	6	9	7	8	0	4	13	12	15	12	13	15	13	14	13	10	12	11	11	5	8	13	12	15	12	13	15	13	14	13	10	12
P00813	Adenosine deaminase OS=Homo sapiens OX=9606 GN=ADA PE=1 SV=3	ADA	40.764	15.7	5	4	4	4	0	0	0	4	1	0	0	0	0	0	0	0	0	0	0	1	1	1	4	2	1	1	1	1	1	1	0	0	1	0	1	1	1	4	2	1	1	1	1	1	1
P00846	ATP synthase subunit a OS=Homo sapiens OX=9606 GN=MT-ATP6 PE=1 SV=1	MT-ATP6	24.817	4.4	7	1	1	1	1	0	1	0	1	1	1	0	0	0	1	1	0	0	0	1	1	1	1	1	1	1	1	1	1	1	1	1	1	1	1	1	1	1	1	1	1	1	1	1	1
P00915	Carbonic anhydrase 1 OS=Homo sapiens OX=9606 GN=CA1 PE=1 SV=2	CA1	28.87	42.1	83	8	8	8	6	5	7	14	2	6	6	6	6	4	2	2	9	2	6	5	5	5	8	3	5	6	6	5	5	4	4	5	4	4	5	5	5	8	3	5	6	6	5	5	4
P00918	Carbonic anhydrase 2 OS=Homo sapiens OX=9606 GN=CA2 PE=1 SV=2	CA2	29.246	50	83	10	10	10	7	9	5	11	19	4	5	6	4	3	1	1	2	4	2	10	10	8	10	10	9	9	10	8	7	4	2	5	8	4	10	10	8	10	10	9	9	10	8	7	4
P00966	Argininosuccinate synthase OS=Homo sapiens OX=9606 GN=ASS1 PE=1 SV=2	ASS1	46.53	45.9	85	14	14	14	4	3	1	5	4	12	11	14	4	6	8	2	3	5	3	6	5	1	7	6	13	12	14	6	9	10	3	3	9	4	6	5	1	7	6	13	12	14	6	9	10
P00973	2'-5'-oligoadenylate synthase 1 OS=Homo sapiens OX=9606 GN=OAS1 PE=1 SV=4	OAS1	46.028	3.2	3	1	1	1	0	0	0	1	0	1	0	0	1	0	0	0	0	0	0	0	0	0	1	0	1	0	0	1	0	0	0	0	0	0	0	0	0	1	0	1	0	0	1	0	0
P01008	Antithrombin-III OS=Homo sapiens OX=9606 GN=SERPINC1 PE=1 SV=1	SERPINC1	52.602	41.4	117	17	17	17	7	8	20	8	7	12	9	15	9	3	5	3	6	1	4	9	10	16	13	9	12	11	13	11	10	9	8	7	5	7	9	10	16	13	9	12	11	13	11	10	9
P01009	Alpha-1-antitrypsin OS=Homo sapiens OX=9606 GN=SERPINA1 PE=1 SV=3	SERPINA1	46.736	52.9	333	23	23	23	21	31	45	21	28	29	23	30	28	16	17	12	17	4	11	16	21	22	17	18	22	19	22	19	15	16	9	14	8	9	16	21	22	17	18	22	19	22	19	15	16
P01011	Alpha-1-antichymotrypsin OS=Homo sapiens OX=9606 GN=SERPINA3 PE=1 SV=2	SERPINA3	47.65	36.2	207	13	13	13	15	25	22	19	20	13	12	15	10	12	11	8	13	5	7	11	12	12	11	11	11	11	11	10	10	9	8	9	7	6	11	12	12	11	11	11	11	11	10	10	9
P01019	Angiotensinogen OS=Homo sapiens OX=9606 GN=AGT PE=1 SV=1	AGT	53.154	27.4	71	9	9	9	5	3	11	6	4	9	6	9	5	0	4	2	6	0	1	4	3	9	5	7	9	5	8	7	1	4	4	5	1	1	4	3	9	5	7	9	5	8	7	1	4
P01023	Alpha-2-macroglobulin OS=Homo sapiens OX=9606 GN=A2M PE=1 SV=3	A2M	163.29	53.5	652	59	50	59	33	33	109	40	42	64	60	81	57	20	29	8	38	10	28	38	40	58	40	45	49	49	53	46	28	35	19	31	18	29	31	35	49	34	39	42	42	46	39	22	30
P01024	Complement C3 OS=Homo sapiens OX=9606 GN=C3 PE=1 SV=2	C3	187.15	61.1	1301	88	78	88	95	80	126	79	67	123	122	161	92	47	88	52	77	40	52	73	73	82	65	66	81	76	84	75	58	75	53	56	53	51	64	64	73	58	58	71	67	74	65	49	65
P01031	Complement C5 OS=Homo sapiens OX=9606 GN=C5 PE=1 SV=4	C5	188.3	20.2	89	27	24	27	3	16	14	2	4	12	10	17	4	0	4	1	1	0	1	7	21	22	4	10	20	17	21	13	3	11	1	3	0	3	6	20	20	2	9	19	16	20	12	2	10
P01033	Metalloproteinase inhibitor 1 OS=Homo sapiens OX=9606 GN=TIMP1 PE=1 SV=1	TIMP1	23.171	13.5	9	2	2	2	3	1	2	1	2	0	0	0	0	0	0	0	0	0	0	2	2	2	2	2	0	0	0	2	0	0	0	1	0	0	2	2	2	2	2	0	0	0	2	0	0
P01034	Cystatin-C OS=Homo sapiens OX=9606 GN=CST3 PE=1 SV=1	CST3	15.799	11	18	1	1	1	2	2	1	2	2	1	1	1	2	1	1	0	0	1	1	1	1	1	1	1	1	1	1	1	1	1	1	1	1	1	1	1	1	1	1	1	1	1	1	1	1
P01040	Cystatin-A OS=Homo sapiens OX=9606 GN=CSTA PE=1 SV=1	CSTA	11.006	68.4	81	11	11	11	8	4	9	3	6	11	9	8	7	4	4	2	1	3	2	9	5	8	5	8	9	10	10	8	7	6	3	3	6	4	9	5	8	5	8	9	10	10	8	7	6
P01042	Kininogen-1 OS=Homo sapiens OX=9606 GN=KNG1 PE=1 SV=2	KNG1	71.957	22.7	80	11	11	11	4	4	9	4	7	6	9	12	7	2	5	2	5	1	3	8	7	10	8	6	9	10	11	8	6	8	5	7	3	5	8	7	10	8	6	9	10	11	8	6	8
P01111	GTPase NRas OS=Homo sapiens OX=9606 GN=NRAS PE=1 SV=1	NRAS	21.229	23.3	15	4	1	4	0	2	0	0	1	1	1	1	2	1	2	1	1	2	0	3	4	3	3	4	4	4	3	3	3	3	1	1	2	1	1	1	1	1	1	1	1	1	1	0	1
P01137	Transforming growth factor beta-1 proprotein OS=Homo sapiens OX=9606 GN=TGFB1 PE=1 SV=2	TGFB1	44.341	4.9	1	1	1	1	0	0	0	1	0	0	0	0	0	0	0	0	0	0	0	0	1	0	1	0	0	0	0	0	0	0	0	0	0	0	0	1	0	1	0	0	0	0	0	0	0
P01266	Thyroglobulin OS=Homo sapiens OX=9606 GN=TG PE=1 SV=5	TG	304.79	1.9	10	4	4	4	1	0	0	0	0	1	1	3	0	0	0	2	1	1	0	1	1	0	0	0	1	2	3	0	0	1	3	1	1	0	1	1	0	0	0	1	2	3	0	0	1
P01344	Insulin-like growth factor II OS=Homo sapiens OX=9606 GN=IGF2 PE=1 SV=1	IGF2	20.14	8.9	3	1	1	1	0	0	1	0	0	1	0	0	1	0	0	0	0	0	0	0	0	1	0	0	1	0	0	1	0	0	0	0	0	0	0	0	1	0	0	1	0	0	1	0	0
P01591	Immunoglobulin J chain OS=Homo sapiens OX=9606 GN=JCHAIN PE=1 SV=4	JCHAIN	18.098	37.1	30	5	5	5	2	4	4	1	4	3	2	4	1	1	3	0	1	0	0	2	3	4	3	4	2	3	3	2	1	4	0	1	1	1	2	3	4	3	4	2	3	3	2	1	4
P01594	Immunoglobulin kappa variable 1-33 OS=Homo sapiens OX=9606 GN=IGKV1-33 PE=1 SV=2	IGKV1-33	12.848	13.7	21	1	1	1	2	2	4	1	1	2	2	3	2	1	0	0	1	0	0	1	1	1	1	1	1	1	1	1	1	1	0	1	0	1	1	1	1	1	1	1	1	1	1	1	1
P04432	Immunoglobulin kappa variable 1D-39 OS=Homo sapiens OX=9606 GN=IGKV1D-39 PE=3 SV=2	IGKV1D-39	12.737	29.1	43	3	2	3	2	3	7	4	3	4	3	3	5	2	3	0	2	0	2	1	2	3	2	2	3	2	3	2	1	1	0	1	0	1	0	1	2	1	1	2	1	2	1	0	0
P01599	Immunoglobulin kappa variable 1-17 OS=Homo sapiens OX=9606 GN=IGKV1-17 PE=1 SV=2	IGKV1-17	12.778	12.8	12	1	1	1	0	1	2	1	0	2	1	2	2	1	0	0	0	0	0	0	1	1	1	0	1	1	1	1	1	0	0	0	0	0	0	1	1	1	0	1	1	1	1	1	0
P01601	Immunoglobulin kappa variable 1D-16 OS=Homo sapiens OX=9606 GN=IGKV1D-16 PE=3 SV=2	IGKV1D-16	12.73	26.5	4	2	1	1	0	0	0	0	1	0	1	1	1	0	0	0	0	0	0	0	0	1	1	1	2	1	2	1	1	1	0	0	0	0	0	0	0	1	1	1	1	1	1	1	1
P01602	Immunoglobulin kappa variable 1-5 OS=Homo sapiens OX=9606 GN=IGKV1-5 PE=1 SV=2	IGKV1-5	12.781	24.8	15	3	2	2	2	0	2	0	1	2	2	1	2	1	2	0	0	0	0	2	3	3	1	3	3	3	3	3	1	3	0	1	0	0	1	2	2	0	2	2	2	2	2	1	2
P01619	Immunoglobulin kappa variable 3-20 OS=Homo sapiens OX=9606 GN=IGKV3-20 PE=1 SV=2	IGKV3-20	12.557	40.5	78	4	3	4	4	4	11	3	4	7	6	11	5	4	5	3	4	3	4	3	4	4	3	3	4	4	4	3	3	3	3	3	3	3	2	3	3	2	2	3	3	3	2	2	2
P01624	Immunoglobulin kappa variable 3-15 OS=Homo sapiens OX=9606 GN=IGKV3-15 PE=1 SV=2	IGKV3-15	12.496	26.1	33	3	0	3	2	3	4	2	2	3	3	4	2	2	2	1	1	1	1	2	3	3	2	2	3	3	3	2	2	3	1	1	1	1	0	0	0	0	0	0	0	0	0	0	0
P01700	Immunoglobulin lambda variable 1-47 OS=Homo sapiens OX=9606 GN=IGLV1-47 PE=1 SV=2	IGLV1-47	12.283	11.1	9	1	1	1	0	1	1	1	1	1	1	1	1	0	0	0	1	0	0	1	1	1	1	1	1	1	1	1	0	0	0	1	0	0	1	1	1	1	1	1	1	1	1	0	0
P01714	Immunoglobulin lambda variable 3-19 OS=Homo sapiens OX=9606 GN=IGLV3-19 PE=1 SV=2	IGLV3-19	12.042	18.8	12	2	2	2	0	2	2	1	0	2	1	3	1	0	0	0	0	0	0	1	2	2	2	1	2	1	2	1	0	0	0	0	0	0	1	2	2	2	1	2	1	2	1	0	0
P01717	Immunoglobulin lambda variable 3-25 OS=Homo sapiens OX=9606 GN=IGLV3-25 PE=1 SV=2	IGLV3-25	12.011	19.6	5	2	1	2	1	0	2	1	0	0	0	0	0	1	0	0	0	0	0	1	2	2	2	1	1	1	1	1	1	1	0	0	0	0	1	1	1	1	1	1	1	1	1	1	1
P01721	Immunoglobulin lambda variable 6-57 OS=Homo sapiens OX=9606 GN=IGLV6-57 PE=1 SV=2	IGLV6-57	12.566	35.9	5	2	2	2	0	0	3	0	0	1	0	0	1	0	0	0	0	0	0	0	1	1	0	1	1	1	2	1	0	0	0	0	0	0	0	1	1	0	1	1	1	2	1	0	0
P01730	T-cell surface glycoprotein CD4 OS=Homo sapiens OX=9606 GN=CD4 PE=1 SV=1	CD4	51.11	5.7	2	2	2	2	0	0	0	2	0	0	0	0	0	0	0	0	0	0	0	0	0	0	2	0	1	0	0	0	0	0	0	0	0	0	0	0	0	2	0	1	0	0	0	0	0
P01764	Immunoglobulin heavy variable 3-23 OS=Homo sapiens OX=9606 GN=IGHV3-23 PE=1 SV=2	IGHV3-23	12.582	37.6	17	3	2	2	1	2	2	1	1	2	2	3	1	1	1	0	0	0	0	1	2	2	2	1	3	3	3	1	1	2	0	0	1	0	1	2	2	2	1	2	2	2	1	1	2
P01767	Immunoglobulin heavy variable 3-53 OS=Homo sapiens OX=9606 GN=IGHV3-53 PE=1 SV=2	IGHV3-53	12.769	37.1	1	3	1	1	0	0	0	0	0	0	0	1	0	0	0	0	0	0	0	1	1	1	1	1	2	2	3	1	1	1	1	1	1	1	0	0	0	0	0	0	0	1	0	0	0
P01780	Immunoglobulin heavy variable 3-7 OS=Homo sapiens OX=9606 GN=IGHV3-7 PE=1 SV=2	IGHV3-7	12.943	17.1	2	2	1	1	0	0	0	0	0	1	0	1	0	0	0	0	0	0	0	2	2	2	2	2	2	2	2	2	2	2	2	2	1	2	1	1	1	1	1	1	1	1	1	1	1
P0DP04	Immunoglobulin heavy variable 3-43D OS=Homo sapiens OX=9606 GN=IGHV3-43D PE=3 SV=1	IGHV3-43D	13.017	25.4	19	2	2	2	2	2	4	2	0	2	2	3	1	0	1	0	0	0	0	2	2	2	2	0	2	2	2	2	1	2	0	0	0	0	2	2	2	2	0	2	2	2	2	1	2
P01834	Immunoglobulin kappa constant OS=Homo sapiens OX=9606 GN=IGKC PE=1 SV=2	IGKC	11.765	90.7	45	10	2	2	3	3	4	3	3	2	5	6	3	3	2	1	3	1	3	5	8	8	8	6	8	8	8	8	7	8	4	6	5	4	1	1	1	1	1	1	1	1	1	2	1
P0DOX4	Immunoglobulin epsilon heavy chain OS=Homo sapiens OX=9606 PE=1 SV=1	--	60.322	7.3	5	3	3	3	0	0	0	2	1	0	0	0	0	0	2	0	0	0	0	0	0	0	2	2	0	0	0	0	0	3	0	0	0	0	0	0	0	2	2	0	0	0	0	0	3
P01859	Immunoglobulin heavy constant gamma 2 OS=Homo sapiens OX=9606 GN=IGHG2 PE=1 SV=2	IGHG2	35.9	40.8	61	14	6	6	3	0	9	2	4	9	5	7	4	4	3	2	4	2	3	9	8	14	11	11	12	11	14	14	10	9	7	8	7	9	3	2	6	4	4	6	5	6	6	4	3
P01860	Immunoglobulin heavy constant gamma 3 OS=Homo sapiens OX=9606 GN=IGHG3 PE=1 SV=2	IGHG3	41.287	53.1	152	17	7	8	7	5	20	10	17	17	11	16	21	6	5	4	6	4	3	12	12	16	15	14	14	15	15	15	12	11	7	8	9	9	5	5	6	6	6	6	6	6	7	6	5
P01861	Immunoglobulin heavy constant gamma 4 OS=Homo sapiens OX=9606 GN=IGHG4 PE=1 SV=1	IGHG4	35.94	56	174	15	7	9	14	10	25	9	14	14	15	21	16	5	13	3	9	2	4	8	9	14	8	10	10	11	12	12	7	9	6	8	7	9	4	5	7	3	5	6	6	6	6	3	5
P01871	Immunoglobulin heavy constant mu OS=Homo sapiens OX=9606 GN=IGHM PE=1 SV=4	IGHM	49.439	51.4	264	18	5	18	16	31	27	18	12	26	24	31	15	14	11	6	14	9	10	16	18	18	14	13	18	18	18	16	13	10	9	12	10	10	4	5	5	3	2	5	5	5	4	2	3
P01876	Immunoglobulin heavy constant alpha 1 OS=Homo sapiens OX=9606 GN=IGHA1 PE=1 SV=2	IGHA1	37.654	54.4	297	15	10	15	24	18	34	22	23	27	24	25	27	10	20	10	18	6	9	13	14	13	13	12	15	13	13	13	8	12	8	11	5	8	8	9	9	9	9	10	9	9	8	6	8
P0DOX3	Immunoglobulin delta heavy chain OS=Homo sapiens OX=9606 PE=1 SV=1	--	56.224	19.1	15	6	6	6	0	0	4	1	5	0	0	0	0	0	5	0	0	0	0	0	0	5	2	5	0	0	0	0	0	5	0	0	0	0	0	0	5	2	5	0	0	0	0	0	5
P01889	HLA class I histocompatibility antigen, B alpha chain OS=Homo sapiens OX=9606 GN=HLA-B PE=1 SV=3	HLA-B	40.46	33.4	62	11	4	7	6	10	4	8	4	5	5	4	1	4	2	2	3	3	1	9	9	8	10	8	9	10	9	6	9	7	4	4	8	5	3	2	4	3	3	2	3	2	1	3	1
P01893	Putative HLA class I histocompatibility antigen, alpha chain H OS=Homo sapiens OX=9606 GN=HLA-H PE=5 SV=3	HLA-H	40.891	26.8	12	8	1	1	1	2	1	1	1	1	1	1	1	1	0	0	0	1	0	7	8	7	8	8	6	8	6	5	7	7	2	1	5	3	1	1	1	1	1	1	1	1	1	1	0
P01903	HLA class II histocompatibility antigen, DR alpha chain OS=Homo sapiens OX=9606 GN=HLA-DRA PE=1 SV=2	HLA-DRA	28.621	31.5	99	7	6	7	6	13	6	15	7	4	7	5	5	7	6	4	5	6	3	6	7	6	7	6	4	6	5	4	7	5	4	4	5	4	5	6	5	6	5	3	5	4	3	6	4
P01906	HLA class II histocompatibility antigen, DQ alpha 2 chain OS=Homo sapiens OX=9606 GN=HLA-DQA2 PE=1 SV=2	HLA-DQA2	28.033	14.1	8	3	1	2	1	2	0	2	1	0	1	0	0	1	0	0	0	0	0	3	3	1	3	3	1	2	1	1	2	1	1	1	1	1	1	1	0	1	1	0	0	0	0	0	0
P01909	HLA class II histocompatibility antigen, DQ alpha 1 chain OS=Homo sapiens OX=9606 GN=HLA-DQA1 PE=1 SV=1	HLA-DQA1	27.805	12.2	13	3	2	2	1	1	1	1	1	1	1	0	0	2	2	0	0	1	1	2	2	1	2	3	1	2	1	1	3	2	0	0	1	1	1	1	1	1	2	1	1	1	1	2	2
P01911	HLA class II histocompatibility antigen, DRB1 beta chain OS=Homo sapiens OX=9606 GN=HLA-DRB1 PE=1 SV=2	HLA-DRB1	29.966	44	72	8	2	8	5	8	4	13	3	3	5	5	5	4	7	2	2	3	3	5	6	3	8	3	3	4	3	4	3	5	2	2	4	2	1	1	0	2	0	0	1	0	1	0	1
P01920	HLA class II histocompatibility antigen, DQ beta 1 chain OS=Homo sapiens OX=9606 GN=HLA-DQB1 PE=1 SV=2	HLA-DQB1	29.991	20.3	8	5	5	5	0	0	1	2	0	0	1	2	0	0	2	0	0	0	0	3	2	2	3	0	2	3	3	1	4	2	0	0	0	0	3	2	2	3	0	2	3	3	1	4	2
P02042	Hemoglobin subunit delta OS=Homo sapiens OX=9606 GN=HBD PE=1 SV=2	HBD	16.055	92.5	120	14	7	7	6	8	9	19	2	8	10	7	8	9	5	5	12	4	8	12	12	13	14	11	12	13	13	12	13	13	12	13	12	12	6	5	6	7	4	5	6	6	5	6	6
P02144	Myoglobin OS=Homo sapiens OX=9606 GN=MB PE=1 SV=2	MB	17.184	67.5	46	11	11	11	34	12	0	0	0	0	0	0	0	0	0	0	0	0	0	11	6	2	3	1	1	1	0	2	0	0	1	1	1	2	11	6	2	3	1	1	1	0	2	0	0
P02452	Collagen alpha-1(I) chain OS=Homo sapiens OX=9606 GN=COL1A1 PE=1 SV=5	COL1A1	138.94	55.1	1143	65	63	65	35	35	48	29	57	77	87	85	53	82	95	109	127	108	116	34	32	40	26	42	52	50	50	40	48	50	51	54	51	52	33	31	39	25	40	51	49	49	39	47	49
P02458	Collagen alpha-1(II) chain OS=Homo sapiens OX=9606 GN=COL2A1 PE=1 SV=3	COL2A1	141.78	4.4	56	4	1	1	3	3	0	0	4	4	4	5	4	7	5	5	4	4	4	3	3	2	2	3	2	2	2	2	2	2	3	3	3	3	1	1	1	1	1	1	1	1	1	1	1
P02461	Collagen alpha-1(III) chain OS=Homo sapiens OX=9606 GN=COL3A1 PE=1 SV=4	COL3A1	138.56	19.6	253	24	16	24	3	4	5	4	6	25	24	31	14	24	19	13	21	35	25	13	7	14	6	14	19	21	18	19	19	19	20	20	22	22	7	4	9	4	10	13	14	13	13	14	13
P02462	Collagen alpha-1(IV) chain OS=Homo sapiens OX=9606 GN=COL4A1 PE=1 SV=4	COL4A1	160.61	6.3	80	7	7	7	4	8	2	2	3	6	8	8	2	5	10	4	6	8	4	4	5	3	5	4	6	5	6	4	5	7	4	5	7	4	4	5	3	5	4	6	5	6	4	5	7
P02511	Alpha-crystallin B chain OS=Homo sapiens OX=9606 GN=CRYAB PE=1 SV=2	CRYAB	20.159	51.4	133	9	9	9	17	11	8	6	2	11	10	13	6	10	7	7	6	10	9	8	9	8	7	4	7	8	8	6	8	6	6	6	6	6	8	9	8	7	4	7	8	8	6	8	6
P02545	Prelamin-A/C OS=Homo sapiens OX=9606 GN=LMNA PE=1 SV=1	LMNA	74.139	67.2	834	52	50	52	60	68	48	48	51	62	63	63	50	69	69	31	39	61	52	44	42	39	40	39	45	45	45	43	47	44	28	32	40	35	42	40	37	38	37	43	43	43	41	45	42
P02549	Spectrin alpha chain, erythrocytic 1 OS=Homo sapiens OX=9606 GN=SPTA1 PE=1 SV=5	SPTA1	280.01	9.9	66	17	17	17	0	4	2	11	0	6	6	13	2	0	2	1	11	0	8	2	10	6	14	0	12	11	15	6	3	5	3	11	1	10	2	10	6	14	0	12	11	15	6	3	5
P02585	Troponin C, skeletal muscle OS=Homo sapiens OX=9606 GN=TNNC2 PE=1 SV=2	TNNC2	18.122	57.5	31	9	8	8	30	1	0	0	0	0	0	0	0	0	0	0	0	0	0	8	2	0	1	0	0	1	1	1	1	0	0	0	0	0	8	2	0	0	0	0	0	0	0	0	0
P02647	Apolipoprotein A-I OS=Homo sapiens OX=9606 GN=APOA1 PE=1 SV=1	APOA1	30.777	63.3	344	20	20	20	21	23	42	21	21	31	28	35	21	14	22	19	20	12	14	17	19	19	17	17	19	20	20	17	15	18	15	17	14	15	17	19	19	17	17	19	20	20	17	15	18
P02649	Apolipoprotein E OS=Homo sapiens OX=9606 GN=APOE PE=1 SV=1	APOE	36.154	53.3	142	14	14	14	10	15	9	11	9	10	13	13	7	10	12	3	7	9	4	14	14	12	14	12	13	14	14	11	14	12	7	7	11	6	14	14	12	14	12	13	14	14	11	14	12
P02652	Apolipoprotein A-II OS=Homo sapiens OX=9606 GN=APOA2 PE=1 SV=1	APOA2	11.175	39	40	4	4	4	3	4	5	3	2	4	4	4	2	1	2	1	3	1	1	3	4	4	4	4	4	4	4	3	1	3	1	3	1	1	3	4	4	4	4	4	4	4	3	1	3
P02654	Apolipoprotein C-I OS=Homo sapiens OX=9606 GN=APOC1 PE=1 SV=1	APOC1	9.3318	21.7	13	2	2	2	2	1	1	0	1	0	1	1	1	0	1	1	1	1	1	2	2	2	1	1	2	2	2	2	1	1	1	1	1	1	2	2	2	1	1	2	2	2	2	1	1
P02655	Apolipoprotein C-II OS=Homo sapiens OX=9606 GN=APOC2 PE=1 SV=1	APOC2	11.284	29.7	8	2	2	2	0	1	0	1	0	1	2	2	0	0	0	0	1	0	0	0	1	2	1	0	1	2	2	0	0	0	0	1	0	0	0	1	2	1	0	1	2	2	0	0	0
P02656	Apolipoprotein C-III OS=Homo sapiens OX=9606 GN=APOC3 PE=1 SV=1	APOC3	10.852	46.5	21	3	3	3	2	2	1	2	2	4	2	2	0	0	0	1	2	1	0	2	2	2	2	2	3	3	3	1	1	2	1	3	1	1	2	2	2	2	2	3	3	3	1	1	2
P02671	Fibrinogen alpha chain OS=Homo sapiens OX=9606 GN=FGA PE=1 SV=2	FGA	94.972	48.4	466	35	35	35	25	67	41	30	24	48	46	62	20	13	32	12	20	11	15	28	32	28	28	23	29	29	33	25	25	28	14	16	20	15	28	32	28	28	23	29	29	33	25	25	28
P02675	Fibrinogen beta chain OS=Homo sapiens OX=9606 GN=FGB PE=1 SV=2	FGB	55.928	60.9	480	33	29	33	28	76	52	26	25	46	42	56	28	17	30	9	21	8	16	24	31	30	24	24	27	28	31	27	19	26	12	17	11	16	20	27	26	21	21	23	24	27	23	15	22
P02679	Fibrinogen gamma chain OS=Homo sapiens OX=9606 GN=FGG PE=1 SV=3	FGG	51.511	45.3	375	21	21	21	18	62	38	20	21	38	32	55	17	10	21	8	14	8	13	15	21	21	17	17	21	20	21	17	13	20	10	13	11	11	15	21	21	17	17	21	20	21	17	13	20
P02686	Myelin basic protein OS=Homo sapiens OX=9606 GN=MBP PE=1 SV=3	MBP	33.117	17.1	32	5	5	5	7	1	0	0	0	3	3	3	0	5	2	0	1	5	2	5	2	1	0	0	4	4	4	0	5	2	1	2	4	3	5	2	1	0	0	4	4	4	0	5	2
P02724	Glycophorin-A OS=Homo sapiens OX=9606 GN=GYPA PE=1 SV=2	GYPA	16.331	20.7	5	1	1	1	0	0	0	2	0	0	0	1	0	0	0	0	1	0	1	0	0	1	1	0	0	0	1	0	0	0	0	1	0	1	0	0	1	1	0	0	0	1	0	0	0
P02730	Band 3 anion transport protein OS=Homo sapiens OX=9606 GN=SLC4A1 PE=1 SV=3	SLC4A1	101.79	27.6	167	21	21	21	4	16	9	18	2	16	15	19	11	7	9	5	16	6	14	10	19	15	18	3	19	21	21	14	9	14	8	13	9	16	10	19	15	18	3	19	21	21	14	9	14
P02743	Serum amyloid P-component OS=Homo sapiens OX=9606 GN=APCS PE=1 SV=2	APCS	25.387	37.7	196	11	11	11	9	12	10	7	7	15	17	14	7	21	40	10	10	9	8	7	8	7	7	6	8	10	9	7	11	11	8	6	7	6	7	8	7	7	6	8	10	9	7	11	11
P02745	Complement C1q subcomponent subunit A OS=Homo sapiens OX=9606 GN=C1QA PE=1 SV=2	C1QA	26.016	13.5	7	3	3	3	0	3	1	0	0	0	0	2	0	0	1	0	0	0	0	1	3	2	1	1	1	1	3	1	1	2	0	0	1	0	1	3	2	1	1	1	1	3	1	1	2
P02746	Complement C1q subcomponent subunit B OS=Homo sapiens OX=9606 GN=C1QB PE=1 SV=3	C1QB	26.721	26.1	54	5	5	5	3	6	4	3	2	5	4	7	3	1	5	3	2	3	3	3	5	3	3	3	4	4	5	3	3	5	3	3	4	3	3	5	3	3	3	4	4	5	3	3	5
P02747	Complement C1q subcomponent subunit C OS=Homo sapiens OX=9606 GN=C1QC PE=1 SV=3	C1QC	25.773	15.1	17	3	3	3	1	3	2	1	1	1	1	1	1	1	2	0	1	1	0	2	3	2	1	1	2	2	2	1	2	2	1	2	1	1	2	3	2	1	1	2	2	2	1	2	2
P02748	Complement component C9 OS=Homo sapiens OX=9606 GN=C9 PE=1 SV=2	C9	63.173	22	86	11	10	10	2	10	8	5	8	7	8	11	6	7	7	3	4	0	0	7	10	9	7	8	8	8	9	9	8	8	4	4	2	3	7	9	8	6	7	7	7	8	8	7	7
P02749	Beta-2-glycoprotein 1 OS=Homo sapiens OX=9606 GN=APOH PE=1 SV=3	APOH	38.298	32.2	115	8	7	8	6	15	8	6	6	10	7	12	13	4	7	4	6	6	5	6	8	6	5	6	8	6	8	8	4	5	4	4	4	5	6	7	6	5	5	7	5	7	7	4	4
P02750	Leucine-rich alpha-2-glycoprotein OS=Homo sapiens OX=9606 GN=LRG1 PE=1 SV=2	LRG1	38.177	20.7	25	6	6	6	1	0	5	1	5	1	2	2	2	1	4	0	1	0	0	3	1	6	3	6	4	4	4	5	3	6	0	1	0	0	3	1	6	3	6	4	4	4	5	3	6
P02751	Fibronectin OS=Homo sapiens OX=9606 GN=FN1 PE=1 SV=5	FN1	272.32	39.3	721	69	69	69	60	66	88	75	49	50	48	54	27	36	43	23	28	41	33	55	60	63	59	51	46	52	50	41	44	48	28	33	43	38	55	60	63	59	51	46	52	50	41	44	48
P02753	Retinol-binding protein 4 OS=Homo sapiens OX=9606 GN=RBP4 PE=1 SV=3	RBP4	23.01	17.9	29	3	3	3	2	2	1	2	1	2	3	3	3	1	2	2	2	2	1	3	3	3	3	3	3	3	3	3	1	2	2	2	3	1	3	3	3	3	3	3	3	3	3	1	2
P02760	Protein AMBP OS=Homo sapiens OX=9606 GN=AMBP PE=1 SV=1	AMBP	38.999	35.8	148	11	10	11	11	13	10	7	5	9	10	14	7	9	18	7	9	11	8	8	9	9	7	7	7	8	8	8	7	10	7	6	6	7	8	9	9	7	7	7	8	8	8	7	10
P02763	Alpha-1-acid glycoprotein 1 OS=Homo sapiens OX=9606 GN=ORM1 PE=1 SV=1	ORM1	23.511	44.8	120	8	5	8	7	7	13	16	14	12	8	10	12	3	2	6	5	3	2	7	7	8	8	8	7	7	8	7	4	5	5	4	3	5	5	5	5	5	5	5	5	5	5	2	3
P02765	Alpha-2-HS-glycoprotein OS=Homo sapiens OX=9606 GN=AHSG PE=1 SV=2	AHSG	39.34	21	95	5	5	5	7	7	11	8	9	8	8	8	9	5	6	4	4	0	1	3	4	5	4	4	4	4	4	5	3	4	3	3	0	2	3	4	5	4	4	4	4	4	5	3	4
P02766	Transthyretin OS=Homo sapiens OX=9606 GN=TTR PE=1 SV=1	TTR	15.887	64.6	160	8	8	8	12	10	17	11	11	12	14	18	11	5	11	7	9	4	8	6	6	6	5	5	6	7	8	6	5	8	6	6	4	5	6	6	6	5	5	6	7	8	6	5	8
P02774	Vitamin D-binding protein OS=Homo sapiens OX=9606 GN=GC PE=1 SV=2	GC	52.917	56.3	189	22	22	22	10	18	24	13	13	20	12	17	18	8	12	6	11	1	6	17	19	21	16	18	20	18	17	20	14	15	12	10	2	7	17	19	21	16	18	20	18	17	20	14	15
P02786	Transferrin receptor protein 1 OS=Homo sapiens OX=9606 GN=TFRC PE=1 SV=2	TFRC	84.87	17.9	44	11	11	11	2	11	0	7	2	5	3	2	5	2	5	0	0	0	0	3	11	2	9	5	4	5	4	6	2	4	0	0	0	0	3	11	2	9	5	4	5	4	6	2	4
P02787	Serotransferrin OS=Homo sapiens OX=9606 GN=TF PE=1 SV=3	TF	77.063	64.3	690	43	42	43	49	35	75	43	45	67	51	67	64	32	38	34	42	18	30	38	32	41	35	35	41	38	39	39	32	33	30	31	22	30	37	32	41	35	35	40	38	39	38	32	33
P02788	Lactotransferrin OS=Homo sapiens OX=9606 GN=LTF PE=1 SV=6	LTF	78.181	68.3	279	43	40	43	21	76	77	29	50	4	4	7	0	4	7	0	0	0	0	26	40	41	28	36	8	11	11	0	10	15	0	3	3	2	25	37	39	27	34	7	10	10	0	9	14
P02790	Hemopexin OS=Homo sapiens OX=9606 GN=HPX PE=1 SV=2	HPX	51.676	46.5	347	17	17	17	21	17	39	20	32	28	27	32	25	17	23	21	18	11	16	16	13	16	15	16	17	15	16	14	13	16	15	12	11	11	16	13	16	15	16	17	15	16	14	13	16
P02792	Ferritin light chain OS=Homo sapiens OX=9606 GN=FTL PE=1 SV=2	FTL	20.019	50.9	111	8	8	8	9	10	7	17	9	8	8	9	3	6	8	4	5	5	3	8	7	7	7	5	8	7	7	4	6	5	5	5	5	4	8	7	7	7	5	8	7	7	4	6	5
P02794	Ferritin heavy chain OS=Homo sapiens OX=9606 GN=FTH1 PE=1 SV=2	FTH1	21.225	63.4	114	9	9	9	12	10	8	11	10	8	9	12	2	8	8	4	5	4	3	9	9	8	9	8	9	9	9	5	8	9	7	7	7	6	9	9	8	9	8	9	9	9	5	8	9
P03915	NADH-ubiquinone oxidoreductase chain 5 OS=Homo sapiens OX=9606 GN=MT-ND5 PE=1 SV=2	MT-ND5	67.026	6	8	2	2	2	1	1	0	3	1	0	1	0	0	1	0	0	0	0	0	2	1	0	2	1	1	1	0	0	2	1	0	0	0	1	2	1	0	2	1	1	1	0	0	2	1
P03950	Angiogenin OS=Homo sapiens OX=9606 GN=ANG PE=1 SV=1	ANG	16.55	30.6	32	6	6	6	0	3	1	1	0	6	4	5	2	0	4	2	2	1	1	1	4	3	2	0	6	6	6	5	3	5	2	3	2	2	1	4	3	2	0	6	6	6	5	3	5
P03952	Plasma kallikrein OS=Homo sapiens OX=9606 GN=KLKB1 PE=1 SV=1	KLKB1	71.369	8	11	4	4	4	1	2	2	1	0	2	1	2	0	0	0	0	0	0	0	2	3	4	1	1	3	2	2	2	0	0	0	0	0	0	2	3	4	1	1	3	2	2	2	0	0
P03956	Interstitial collagenase OS=Homo sapiens OX=9606 GN=MMP1 PE=1 SV=3	MMP1	54.006	16.2	11	6	6	6	4	1	4	0	2	0	0	0	0	0	0	0	0	0	0	5	2	5	1	3	2	3	1	1	0	2	0	1	1	1	5	2	5	1	3	2	3	1	1	0	2
P03973	Antileukoproteinase OS=Homo sapiens OX=9606 GN=SLPI PE=1 SV=2	SLPI	14.326	18.9	9	2	2	2	0	1	2	0	0	1	1	1	2	1	0	0	0	0	0	1	1	2	0	0	2	2	2	2	2	1	0	0	0	0	1	1	2	0	0	2	2	2	2	2	1
P04003	C4b-binding protein alpha chain OS=Homo sapiens OX=9606 GN=C4BPA PE=1 SV=2	C4BPA	67.033	39	129	18	18	18	10	24	14	5	13	12	9	15	4	4	8	2	4	3	2	12	18	15	10	13	13	10	12	5	9	8	2	5	5	2	12	18	15	10	13	13	10	12	5	9	8
P04004	Vitronectin OS=Homo sapiens OX=9606 GN=VTN PE=1 SV=1	VTN	54.305	37.2	219	14	13	14	11	22	19	10	7	20	16	22	16	17	20	13	10	8	8	11	13	12	10	9	13	13	13	13	13	12	9	9	10	9	11	13	12	10	9	13	13	13	13	13	12
P04035	3-hydroxy-3-methylglutaryl-coenzyme A reductase OS=Homo sapiens OX=9606 GN=HMGCR PE=1 SV=1	HMGCR	97.475	6.3	10	4	4	4	0	0	0	0	1	0	1	0	0	1	5	1	1	0	0	1	1	1	0	1	1	1	1	1	1	4	1	1	1	1	1	1	1	0	1	1	1	1	1	1	4
P04040	Catalase OS=Homo sapiens OX=9606 GN=CAT PE=1 SV=3	CAT	59.755	41.9	238	18	18	18	16	18	16	22	14	13	18	13	15	19	23	12	14	14	11	14	16	15	14	15	15	15	14	15	18	17	13	13	15	14	14	16	15	14	15	15	15	14	15	18	17
P04062	Lysosomal acid glucosylceramidase OS=Homo sapiens OX=9606 GN=GBA PE=1 SV=3	GBA	59.716	20.3	43	10	10	10	2	4	2	2	2	7	5	6	6	3	2	1	0	1	0	5	7	4	4	6	8	7	9	10	7	6	1	1	2	1	5	7	4	4	6	8	7	9	10	7	6
P04066	Tissue alpha-L-fucosidase OS=Homo sapiens OX=9606 GN=FUCA1 PE=1 SV=4	FUCA1	53.688	10.5	19	4	4	4	3	0	1	5	2	0	2	0	0	1	4	1	0	0	0	4	1	3	4	3	2	4	2	0	2	4	1	2	0	1	4	1	3	4	3	2	4	2	0	2	4
P04075	Fructose-bisphosphate aldolase A OS=Homo sapiens OX=9606 GN=ALDOA PE=1 SV=2	ALDOA	39.42	75	384	24	21	24	36	34	23	30	24	33	27	28	38	30	31	10	12	16	12	21	20	16	21	16	19	17	19	21	19	17	9	10	16	12	19	18	15	19	15	17	15	17	18	17	16
P04080	Cystatin-B OS=Homo sapiens OX=9606 GN=CSTB PE=1 SV=2	CSTB	11.139	77.6	155	6	6	6	21	11	12	17	17	12	10	12	11	10	9	2	3	4	4	6	5	4	5	5	5	5	5	5	5	4	2	2	3	3	6	5	4	5	5	5	5	5	5	5	4
P04083	Annexin A1 OS=Homo sapiens OX=9606 GN=ANXA1 PE=1 SV=2	ANXA1	38.714	71.4	573	27	27	27	44	61	40	46	51	38	43	41	32	33	34	25	24	32	29	21	26	22	22	22	20	23	21	21	20	20	17	16	17	16	21	26	22	22	22	20	23	21	21	20	20
P04114	Apolipoprotein B-100 OS=Homo sapiens OX=9606 GN=APOB PE=1 SV=2	APOB	515.6	31.3	642	112	111	112	44	22	89	47	21	58	52	75	11	7	53	39	63	27	34	74	52	103	74	50	84	83	97	29	26	79	54	66	43	47	74	52	103	74	50	84	83	96	29	26	79
P04150	Glucocorticoid receptor OS=Homo sapiens OX=9606 GN=NR3C1 PE=1 SV=1	NR3C1	85.658	2.6	1	1	1	1	0	0	0	1	0	0	0	0	0	0	0	0	0	0	0	0	0	0	1	0	0	0	0	0	0	0	0	0	0	0	0	0	0	1	0	0	0	0	0	0	0
P04156	Major prion protein OS=Homo sapiens OX=9606 GN=PRNP PE=1 SV=1	PRNP	27.661	13	37	3	3	3	2	3	2	4	3	3	3	3	4	3	3	1	1	1	1	2	2	2	3	2	3	2	2	3	2	3	1	1	2	1	2	2	2	3	2	3	2	2	3	2	3
P04179	Superoxide dismutase [Mn], mitochondrial OS=Homo sapiens OX=9606 GN=SOD2 PE=1 SV=3	SOD2	24.75	55	70	9	9	9	5	7	5	10	7	3	5	4	3	6	5	2	3	3	2	9	8	6	9	7	5	6	7	5	7	5	4	4	5	5	9	8	6	9	7	5	6	7	5	7	5
P04181	Ornithine aminotransferase, mitochondrial OS=Homo sapiens OX=9606 GN=OAT PE=1 SV=1	OAT	48.534	17.1	21	5	5	5	1	3	0	2	4	1	1	2	2	2	2	0	0	1	0	3	4	2	4	5	3	3	4	4	2	5	0	1	3	1	3	4	2	4	5	3	3	4	4	2	5
P04183	Thymidine kinase, cytosolic OS=Homo sapiens OX=9606 GN=TK1 PE=1 SV=2	TK1	25.468	28.6	5	5	4	5	0	0	0	0	0	0	0	0	5	0	0	0	0	0	0	0	0	0	0	0	1	0	0	4	0	0	0	0	0	0	0	0	0	0	0	1	0	0	4	0	0
P04196	Histidine-rich glycoprotein OS=Homo sapiens OX=9606 GN=HRG PE=1 SV=1	HRG	59.578	26.5	170	12	12	12	8	10	19	7	8	13	15	19	12	8	11	10	15	5	10	10	9	12	9	8	12	12	12	9	8	9	7	10	6	8	10	9	12	9	8	12	12	12	9	8	9
P04216	Thy-1 membrane glycoprotein OS=Homo sapiens OX=9606 GN=THY1 PE=1 SV=2	THY1	17.935	24.8	71	4	4	4	5	6	4	6	4	6	4	7	1	4	7	2	3	8	4	4	4	4	4	4	4	4	4	2	2	4	2	3	4	3	4	4	4	4	4	4	4	4	2	2	4
P04217	Alpha-1B-glycoprotein OS=Homo sapiens OX=9606 GN=A1BG PE=1 SV=4	A1BG	54.253	35.6	90	12	12	12	4	5	17	8	9	8	9	13	9	0	2	1	4	0	1	6	7	11	9	10	10	9	11	9	2	4	6	4	0	1	6	7	11	9	10	10	9	11	9	2	4
P04233	HLA class II histocompatibility antigen gamma chain OS=Homo sapiens OX=9606 GN=CD74 PE=1 SV=3	CD74	33.515	30.7	29	7	7	7	1	3	2	9	2	2	1	2	1	1	1	1	1	1	1	3	6	3	7	5	4	4	4	1	2	3	1	1	1	1	3	6	3	7	5	4	4	4	1	2	3
P04259	Keratin, type II cytoskeletal 6B OS=Homo sapiens OX=9606 GN=KRT6B PE=1 SV=5	KRT6B	60.066	73	88	75	4	5	6	6	9	4	14	11	5	7	9	3	4	2	2	3	3	67	66	71	53	72	64	61	64	64	57	54	32	31	37	33	3	3	4	2	4	3	3	3	3	3	3
P04264	Keratin, type II cytoskeletal 1 OS=Homo sapiens OX=9606 GN=KRT1 PE=1 SV=6	KRT1	66.038	74.4	1617	65	4	60	84	44	62	16	88	197	136	121	238	141	109	81	63	138	99	48	38	41	27	46	62	60	56	64	57	53	45	40	53	50	3	1	2	1	3	4	4	4	4	3	3
P04271	Protein S100-B OS=Homo sapiens OX=9606 GN=S100B PE=1 SV=2	S100B	10.713	32.6	22	2	2	2	3	1	0	1	0	1	4	3	1	3	2	1	1	1	0	2	2	0	2	0	2	2	2	1	2	2	1	1	2	1	2	2	0	2	0	2	2	2	1	2	2
P04275	von Willebrand factor OS=Homo sapiens OX=9606 GN=VWF PE=1 SV=4	VWF	309.26	10.1	87	18	18	18	5	6	11	6	4	5	5	7	1	3	14	4	2	10	4	8	12	14	10	8	8	9	12	2	4	17	7	6	14	8	8	12	14	10	8	8	9	12	2	4	17
P04406	Glyceraldehyde-3-phosphate dehydrogenase OS=Homo sapiens OX=9606 GN=GAPDH PE=1 SV=3	GAPDH	36.053	58.2	489	13	13	13	43	51	33	41	31	36	39	34	35	32	35	15	17	28	19	13	13	11	12	11	13	13	11	12	12	13	10	10	12	10	13	13	11	12	11	13	13	11	12	12	13
P04424	Argininosuccinate lyase OS=Homo sapiens OX=9606 GN=ASL PE=1 SV=4	ASL	51.657	9.3	6	3	3	3	0	0	0	2	2	0	0	0	0	0	1	0	0	0	1	0	0	0	2	3	0	0	0	0	0	1	0	0	0	1	0	0	0	2	3	0	0	0	0	0	1
P04430	Immunoglobulin kappa variable 1-16 OS=Homo sapiens OX=9606 GN=IGKV1-16 PE=1 SV=2	IGKV1-16	12.618	29.1	10	3	3	3	0	1	1	0	1	2	2	2	0	0	1	0	0	0	0	1	1	2	1	1	3	3	3	2	0	3	0	0	0	0	1	1	2	1	1	3	3	3	2	0	3
P04439	HLA class I histocompatibility antigen, A alpha chain OS=Homo sapiens OX=9606 GN=HLA-A PE=1 SV=2	HLA-A	40.84	42.5	191	15	7	15	16	23	12	34	16	11	15	13	9	13	9	4	4	8	4	10	12	9	15	11	10	12	11	8	10	10	4	3	8	5	4	4	2	7	4	4	4	5	4	4	2
P04440	HLA class II histocompatibility antigen, DP beta 1 chain OS=Homo sapiens OX=9606 GN=HLA-DPB1 PE=1 SV=1	HLA-DPB1	29.159	17.4	5	3	2	2	0	1	0	1	0	1	1	0	0	0	1	0	0	0	0	1	3	2	3	1	2	2	2	1	2	2	2	1	1	1	0	2	1	2	0	1	1	1	0	1	1
P04632	Calpain small subunit 1 OS=Homo sapiens OX=9606 GN=CAPNS1 PE=1 SV=1	CAPNS1	28.315	32.8	82	6	5	6	9	8	5	9	7	5	6	9	5	3	4	0	3	4	5	6	6	6	6	6	6	6	6	6	5	6	4	3	6	6	5	5	5	5	5	5	5	5	5	4	5
P04792	Heat shock protein beta-1 OS=Homo sapiens OX=9606 GN=HSPB1 PE=1 SV=2	HSPB1	22.782	90.7	397	19	19	19	35	28	34	20	36	35	26	25	36	25	25	17	12	22	21	18	17	18	15	17	18	17	17	19	17	16	12	11	16	15	18	17	18	15	17	18	17	17	19	17	16
P04839	Cytochrome b-245 heavy chain OS=Homo sapiens OX=9606 GN=CYBB PE=1 SV=2	CYBB	65.335	18.1	23	9	9	9	0	9	4	7	3	0	0	0	0	0	0	0	0	0	0	3	9	6	8	7	1	2	1	0	2	1	0	0	1	1	3	9	6	8	7	1	2	1	0	2	1
P04843	Dolichyl-diphosphooligosaccharide--protein glycosyltransferase subunit 1 OS=Homo sapiens OX=9606 GN=RPN1 PE=1 SV=1	RPN1	68.569	52.7	292	26	26	26	23	30	20	27	26	19	20	19	20	15	21	9	12	18	13	21	23	19	24	22	21	22	21	20	19	18	16	13	19	15	21	23	19	24	22	21	22	21	20	19	18
P04844	Dolichyl-diphosphooligosaccharide--protein glycosyltransferase subunit 2 OS=Homo sapiens OX=9606 GN=RPN2 PE=1 SV=3	RPN2	69.283	41.7	185	17	17	17	13	17	13	20	16	13	13	12	11	10	16	5	9	9	8	12	16	13	17	15	13	12	12	11	10	13	6	8	10	9	12	16	13	17	15	13	12	12	11	10	13
P04899	Guanine nucleotide-binding protein G(i) subunit alpha-2 OS=Homo sapiens OX=9606 GN=GNAI2 PE=1 SV=3	GNAI2	40.45	56.1	193	16	9	16	11	22	10	28	15	12	14	13	5	12	20	6	8	11	6	12	15	14	14	14	14	13	14	10	12	16	8	9	11	9	7	8	8	8	7	8	7	8	5	7	9
P05023	Sodium/potassium-transporting ATPase subunit alpha-1 OS=Homo sapiens OX=9606 GN=ATP1A1 PE=1 SV=1	ATP1A1	112.89	30.8	210	29	29	29	16	22	10	15	17	13	22	16	12	18	19	3	10	8	9	23	28	19	23	24	22	26	25	24	25	26	10	16	19	14	23	28	19	23	24	22	26	25	24	25	26
P05026	Sodium/potassium-transporting ATPase subunit beta-1 OS=Homo sapiens OX=9606 GN=ATP1B1 PE=1 SV=1	ATP1B1	35.061	17.2	17	4	4	4	2	2	0	0	0	1	2	4	0	1	1	1	1	1	1	2	4	0	2	0	2	3	3	2	2	3	1	1	1	1	2	4	0	2	0	2	3	3	2	2	3
P05089	Arginase-1 OS=Homo sapiens OX=9606 GN=ARG1 PE=1 SV=2	ARG1	34.735	30.7	44	7	7	7	4	3	4	0	5	5	4	6	5	3	3	1	0	1	0	5	4	6	0	5	6	5	6	6	4	6	1	1	2	2	5	4	6	0	5	6	5	6	6	4	6
P05090	Apolipoprotein D OS=Homo sapiens OX=9606 GN=APOD PE=1 SV=1	APOD	21.275	23.8	29	4	4	4	2	2	4	3	1	3	4	4	2	2	2	0	0	0	0	3	3	4	3	2	3	3	3	2	2	2	0	0	1	2	3	3	4	3	2	3	3	3	2	2	2
P05091	Aldehyde dehydrogenase, mitochondrial OS=Homo sapiens OX=9606 GN=ALDH2 PE=1 SV=2	ALDH2	56.381	48	169	18	16	16	10	15	8	13	6	15	17	16	5	12	13	9	4	14	12	15	16	13	17	11	16	16	17	12	15	14	11	5	14	15	14	15	13	15	10	14	14	15	11	13	12
P05107	Integrin beta-2 OS=Homo sapiens OX=9606 GN=ITGB2 PE=1 SV=2	ITGB2	84.781	25.7	51	16	16	16	5	17	9	13	4	0	1	1	0	0	0	0	0	1	0	7	16	10	13	8	0	2	1	0	1	2	0	0	1	0	7	16	10	13	8	0	2	1	0	1	2
P05109	Protein S100-A8 OS=Homo sapiens OX=9606 GN=S100A8 PE=1 SV=1	S100A8	10.834	91.4	261	15	15	15	30	24	31	14	29	31	20	30	29	11	7	1	1	2	1	14	13	13	9	14	15	13	15	14	11	9	4	3	3	3	14	13	13	9	14	15	13	15	14	11	9
P05114	Non-histone chromosomal protein HMG-14 OS=Homo sapiens OX=9606 GN=HMGN1 PE=1 SV=3	HMGN1	10.659	13	2	1	1	1	0	0	0	1	0	0	1	0	0	0	0	0	0	0	0	0	1	0	1	1	0	1	0	0	1	0	0	0	0	0	0	1	0	1	1	0	1	0	0	1	0
P05120	Plasminogen activator inhibitor 2 OS=Homo sapiens OX=9606 GN=SERPINB2 PE=1 SV=2	SERPINB2	46.596	36.9	51	11	11	11	4	3	2	0	5	9	8	9	9	2	0	0	0	0	0	6	5	4	0	8	10	9	10	11	3	0	1	0	0	0	6	5	4	0	8	10	9	10	11	3	0
P05121	Plasminogen activator inhibitor 1 OS=Homo sapiens OX=9606 GN=SERPINE1 PE=1 SV=1	SERPINE1	45.059	21.9	8	7	7	7	0	8	0	0	0	0	0	0	0	0	0	0	0	0	0	0	7	0	0	0	0	0	0	0	0	0	0	0	0	0	0	7	0	0	0	0	0	0	0	0	0
P05141	ADP/ATP translocase 2 OS=Homo sapiens OX=9606 GN=SLC25A5 PE=1 SV=7	SLC25A5	32.852	37.9	68	13	6	6	4	9	4	2	5	6	7	7	6	5	6	0	2	3	2	11	13	10	11	11	12	11	12	13	11	11	7	6	10	8	4	6	3	4	4	5	4	5	6	4	4
P05154	Plasma serine protease inhibitor OS=Homo sapiens OX=9606 GN=SERPINA5 PE=1 SV=3	SERPINA5	45.674	10.3	15	3	3	3	1	1	2	1	0	2	1	1	1	1	0	1	1	1	1	2	1	3	2	0	2	2	2	2	1	0	1	1	1	1	2	1	3	2	0	2	2	2	2	1	0
P05155	Plasma protease C1 inhibitor OS=Homo sapiens OX=9606 GN=SERPING1 PE=1 SV=2	SERPING1	55.154	22.6	90	11	11	11	6	9	12	8	6	6	7	6	5	5	4	5	4	3	4	7	8	10	8	7	7	6	7	6	5	6	5	4	6	6	7	8	10	8	7	7	6	7	6	5	6
P05156	Complement factor I OS=Homo sapiens OX=9606 GN=CFI PE=1 SV=2	CFI	65.75	19.4	40	9	9	9	2	3	7	3	2	6	4	6	3	0	3	0	1	0	0	6	6	9	5	5	9	7	9	8	2	7	1	3	0	1	6	6	9	5	5	9	7	9	8	2	7
P05160	Coagulation factor XIII B chain OS=Homo sapiens OX=9606 GN=F13B PE=1 SV=3	F13B	75.51	2.3	2	1	1	1	0	0	0	0	0	0	1	1	0	0	0	0	0	0	0	0	0	0	0	0	1	1	1	0	0	0	0	0	0	0	0	0	0	0	0	1	1	1	0	0	0
P05161	Ubiquitin-like protein ISG15 OS=Homo sapiens OX=9606 GN=ISG15 PE=1 SV=5	ISG15	17.887	37	34	5	5	5	1	2	4	5	4	4	4	5	5	0	0	0	0	0	0	4	4	5	5	4	4	4	5	4	2	0	0	0	1	0	4	4	5	5	4	4	4	5	4	2	0
P05164	Myeloperoxidase OS=Homo sapiens OX=9606 GN=MPO PE=1 SV=1	MPO	83.868	43.1	135	28	24	28	13	42	36	12	25	1	1	1	0	1	1	0	1	1	0	18	28	25	19	24	5	5	5	4	5	4	1	2	3	1	16	24	22	17	21	4	4	4	3	4	4
P05165	Propionyl-CoA carboxylase alpha chain, mitochondrial OS=Homo sapiens OX=9606 GN=PCCA PE=1 SV=4	PCCA	80.058	3.4	3	2	2	2	0	1	0	2	0	0	0	0	0	0	0	0	0	0	0	0	1	0	2	0	0	0	0	0	1	1	0	0	0	0	0	1	0	2	0	0	0	0	0	1	1
P05166	Propionyl-CoA carboxylase beta chain, mitochondrial OS=Homo sapiens OX=9606 GN=PCCB PE=1 SV=3	PCCB	58.215	13.2	9	5	5	5	0	1	0	5	0	0	0	0	0	2	1	0	0	0	0	2	2	0	5	1	0	1	0	0	2	2	0	1	0	1	2	2	0	5	1	0	1	0	0	2	2
P05186	Alkaline phosphatase, tissue-nonspecific isozyme OS=Homo sapiens OX=9606 GN=ALPL PE=1 SV=4	ALPL	57.304	5	3	2	2	2	0	0	0	3	0	0	0	0	0	0	0	0	0	0	0	0	1	0	2	0	0	0	0	0	1	1	0	0	0	0	0	1	0	2	0	0	0	0	0	1	1
P05198	Eukaryotic translation initiation factor 2 subunit 1 OS=Homo sapiens OX=9606 GN=EIF2S1 PE=1 SV=3	EIF2S1	36.112	45.4	103	12	12	12	7	11	9	11	9	10	7	7	9	6	6	1	1	5	4	10	11	9	10	10	10	8	8	11	8	8	4	2	7	6	10	11	9	10	10	10	8	8	11	8	8
P05362	Intercellular adhesion molecule 1 OS=Homo sapiens OX=9606 GN=ICAM1 PE=1 SV=2	ICAM1	57.825	20.5	22	9	9	9	2	10	0	6	2	0	1	1	0	0	0	0	0	0	0	5	8	0	8	3	1	1	3	0	0	2	0	0	0	0	5	8	0	8	3	1	1	3	0	0	2
P05386	60S acidic ribosomal protein P1 OS=Homo sapiens OX=9606 GN=RPLP1 PE=1 SV=1	RPLP1	11.514	66.7	25	3	2	2	2	2	2	2	2	2	2	2	2	1	2	1	1	1	1	2	3	2	3	3	3	2	3	3	1	2	1	1	1	1	2	2	2	2	2	2	2	2	2	1	2
P05387	60S acidic ribosomal protein P2 OS=Homo sapiens OX=9606 GN=RPLP2 PE=1 SV=1	RPLP2	11.665	84.3	78	6	5	6	7	5	6	10	7	4	7	6	8	5	4	3	1	3	2	5	6	5	6	6	6	5	6	6	4	5	3	2	5	3	5	5	5	5	5	5	5	5	5	4	5
P05388	60S acidic ribosomal protein P0 OS=Homo sapiens OX=9606 GN=RPLP0 PE=1 SV=1	RPLP0	34.273	43.8	117	10	10	10	8	9	8	12	10	9	9	8	8	7	8	5	5	6	5	9	9	9	10	8	9	9	9	8	9	8	7	5	8	7	9	9	9	10	8	9	9	9	8	9	8
P05413	Fatty acid-binding protein, heart OS=Homo sapiens OX=9606 GN=FABP3 PE=1 SV=4	FABP3	14.858	42.1	13	6	6	6	9	1	0	2	0	0	0	0	0	0	0	0	0	0	1	6	1	1	5	0	2	2	2	1	1	1	0	0	2	1	6	1	1	5	0	2	2	2	1	1	1
P05455	Lupus La protein OS=Homo sapiens OX=9606 GN=SSB PE=1 SV=2	SSB	46.836	41.7	99	15	15	15	7	8	6	15	9	8	6	7	4	8	8	3	3	3	4	11	12	9	15	12	11	11	12	10	12	11	4	4	6	8	11	12	9	15	12	11	11	12	10	12	11
P05538	HLA class II histocompatibility antigen, DQ beta 2 chain OS=Homo sapiens OX=9606 GN=HLA-DQB2 PE=1 SV=2	HLA-DQB2	30.386	6	3	1	1	1	0	0	0	0	0	1	1	0	0	0	1	0	0	0	0	0	0	0	0	0	1	1	0	0	0	1	0	0	1	0	0	0	0	0	0	1	1	0	0	0	1
P05546	Heparin cofactor 2 OS=Homo sapiens OX=9606 GN=SERPIND1 PE=1 SV=3	SERPIND1	57.07	23.8	88	11	11	11	7	5	9	6	6	7	6	8	5	2	5	5	9	3	5	7	8	9	9	9	10	9	11	9	7	8	7	11	6	8	7	8	9	9	9	10	9	11	9	7	8
P05549	Transcription factor AP-2-alpha OS=Homo sapiens OX=9606 GN=TFAP2A PE=1 SV=1	TFAP2A	48.062	4.6	2	1	1	1	0	1	0	0	0	0	0	0	0	0	1	0	0	0	0	0	1	0	0	0	1	0	0	0	0	1	0	0	0	0	0	1	0	0	0	1	0	0	0	0	1
P05556	Integrin beta-1 OS=Homo sapiens OX=9606 GN=ITGB1 PE=1 SV=2	ITGB1	88.414	12.8	40	8	8	8	4	7	2	5	1	1	2	3	1	3	2	2	1	4	2	4	8	4	7	2	4	3	4	3	5	4	4	2	4	4	4	8	4	7	2	4	3	4	3	5	4
P05771	Protein kinase C beta type OS=Homo sapiens OX=9606 GN=PRKCB PE=1 SV=4	PRKCB	76.868	19.5	13	9	9	9	0	2	0	10	1	0	0	0	0	0	0	0	0	0	0	1	1	2	9	2	1	1	1	1	2	1	1	1	1	1	1	1	2	9	2	1	1	1	1	2	1
P05783	Keratin, type I cytoskeletal 18 OS=Homo sapiens OX=9606 GN=KRT18 PE=1 SV=2	KRT18	48.057	49.3	92	18	11	16	1	13	6	5	4	9	13	14	3	7	3	0	8	3	3	9	18	13	14	11	17	17	16	10	14	7	8	10	11	8	6	11	7	8	7	10	10	10	6	8	4
P05976	Myosin light chain 1/3, skeletal muscle isoform OS=Homo sapiens OX=9606 GN=MYL1 PE=1 SV=3	MYL1	21.145	63.4	28	11	10	11	21	7	0	0	0	0	0	0	0	0	0	0	0	0	0	11	7	1	0	0	1	1	0	0	1	1	0	0	0	1	10	6	1	0	0	1	1	0	0	1	1
P05997	Collagen alpha-2(V) chain OS=Homo sapiens OX=9606 GN=COL5A2 PE=1 SV=3	COL5A2	144.91	4.5	30	5	5	5	2	0	1	0	4	1	1	0	0	0	1	5	4	6	5	4	3	3	3	3	4	3	4	4	3	4	3	3	3	3	4	3	3	3	3	4	3	4	4	3	4
P06126	T-cell surface glycoprotein CD1a OS=Homo sapiens OX=9606 GN=CD1A PE=1 SV=4	CD1A	37.077	4.3	3	1	1	1	0	0	0	0	0	0	1	1	0	1	0	0	0	0	0	1	0	0	0	0	1	1	1	0	1	1	0	0	1	0	1	0	0	0	0	1	1	1	0	1	1
P06127	T-cell surface glycoprotein CD5 OS=Homo sapiens OX=9606 GN=CD5 PE=1 SV=2	CD5	54.577	7.5	5	3	3	3	0	1	0	4	0	0	0	0	0	0	0	0	0	0	0	0	1	0	3	0	0	1	0	0	0	0	0	1	0	0	0	1	0	3	0	0	1	0	0	0	0
P06132	Uroporphyrinogen decarboxylase OS=Homo sapiens OX=9606 GN=UROD PE=1 SV=2	UROD	40.786	22.3	16	5	5	5	1	2	0	4	4	0	0	1	0	1	3	0	0	0	0	4	4	1	5	4	2	1	4	0	1	4	0	0	0	0	4	4	1	5	4	2	1	4	0	1	4
P06239	Tyrosine-protein kinase Lck OS=Homo sapiens OX=9606 GN=LCK PE=1 SV=6	LCK	58	16.9	6	6	6	6	0	0	0	6	0	0	0	0	0	0	0	0	0	0	0	0	0	0	6	0	0	0	1	0	0	0	0	0	0	0	0	0	0	6	0	0	0	1	0	0	0
P06312	Immunoglobulin kappa variable 4-1 OS=Homo sapiens OX=9606 GN=IGKV4-1 PE=1 SV=1	IGKV4-1	13.38	14.9	35	2	2	2	2	1	3	1	4	4	4	3	3	3	2	1	1	1	2	2	2	2	2	2	2	2	2	2	2	2	1	1	1	2	2	2	2	2	2	2	2	2	2	2	2
P06454	Prothymosin alpha OS=Homo sapiens OX=9606 GN=PTMA PE=1 SV=2	PTMA	12.203	27.9	78	4	4	4	7	4	3	12	5	7	8	6	5	9	7	1	1	2	1	3	4	3	4	3	3	4	3	4	4	4	1	1	3	3	3	4	3	4	3	3	4	3	4	4	4
P06493	Cyclin-dependent kinase 1 OS=Homo sapiens OX=9606 GN=CDK1 PE=1 SV=3	CDK1	34.095	25.6	20	6	5	6	0	3	0	4	0	3	0	1	8	1	0	0	0	0	0	2	5	2	4	1	4	1	3	6	3	1	1	0	1	1	1	4	1	3	0	3	0	2	5	2	0
P06576	ATP synthase subunit beta, mitochondrial OS=Homo sapiens OX=9606 GN=ATP5F1B PE=1 SV=3	ATP5F1B	56.559	69.8	530	24	24	24	40	47	25	45	32	31	42	39	32	44	55	17	25	32	24	20	21	19	20	19	20	21	20	20	22	24	16	17	20	17	20	21	19	20	19	20	21	20	20	22	24
P06681	Complement C2 OS=Homo sapiens OX=9606 GN=C2 PE=1 SV=2	C2	83.267	12.4	23	7	7	7	1	1	7	2	1	3	0	3	3	0	0	0	1	0	1	1	2	6	2	2	4	2	3	4	0	0	0	1	0	1	1	2	6	2	2	4	2	3	4	0	0
P06702	Protein S100-A9 OS=Homo sapiens OX=9606 GN=S100A9 PE=1 SV=1	S100A9	13.242	93	620	12	12	12	69	58	82	42	72	62	56	62	65	32	13	1	1	4	1	12	11	12	8	12	12	11	11	12	9	7	3	3	4	2	12	11	12	8	12	12	11	11	12	9	7
P06703	Protein S100-A6 OS=Homo sapiens OX=9606 GN=S100A6 PE=1 SV=1	S100A6	10.18	35.6	51	5	5	5	5	6	6	3	3	4	2	4	3	5	5	1	1	2	1	3	4	2	2	2	3	3	3	2	4	3	1	1	3	1	3	4	2	2	2	3	3	3	2	4	3
P06727	Apolipoprotein A-IV OS=Homo sapiens OX=9606 GN=APOA4 PE=1 SV=4	APOA4	45.371	49.5	140	17	16	17	7	19	12	6	10	12	14	13	10	7	10	5	5	5	5	13	14	12	11	12	14	14	14	12	10	13	6	5	9	6	12	13	11	10	11	13	13	13	11	10	12
P06730	Eukaryotic translation initiation factor 4E OS=Homo sapiens OX=9606 GN=EIF4E PE=1 SV=2	EIF4E	25.097	21.7	29	5	4	5	4	2	1	3	4	2	2	2	3	1	4	0	0	0	1	4	4	3	5	4	3	4	4	4	2	3	0	0	2	1	4	3	2	4	3	2	3	3	3	2	2
P06731	Carcinoembryonic antigen-related cell adhesion molecule 5 OS=Homo sapiens OX=9606 GN=CEACAM5 PE=1 SV=3	CEACAM5	76.794	6	2	3	2	2	1	1	0	0	0	0	0	0	0	0	0	0	0	0	0	3	2	1	2	1	0	0	1	0	0	1	0	0	0	0	2	1	0	1	0	0	0	0	0	0	0
P06732	Creatine kinase M-type OS=Homo sapiens OX=9606 GN=CKM PE=1 SV=2	CKM	43.101	66.4	75	24	22	24	61	10	1	0	0	0	0	0	1	1	0	0	0	0	1	24	17	3	4	2	0	3	2	3	2	2	2	3	2	3	22	15	1	3	2	0	2	1	1	1	1
P06733	Alpha-enolase OS=Homo sapiens OX=9606 GN=ENO1 PE=1 SV=2	ENO1	47.168	72.4	425	25	22	25	32	35	27	36	30	32	36	44	30	29	31	13	14	18	18	20	21	19	21	19	21	22	24	20	18	21	12	12	16	15	18	18	16	18	17	18	19	21	18	16	19
P06734	Low affinity immunoglobulin epsilon Fc receptor OS=Homo sapiens OX=9606 GN=FCER2 PE=1 SV=1	FCER2	36.468	8.1	2	2	2	2	0	0	0	2	0	0	0	0	0	0	0	0	0	0	0	0	0	0	2	0	0	0	0	1	0	0	1	0	0	1	0	0	0	2	0	0	0	0	1	0	0
P06737	Glycogen phosphorylase, liver form OS=Homo sapiens OX=9606 GN=PYGL PE=1 SV=4	PYGL	97.147	37.5	101	28	21	21	11	20	10	8	19	2	4	6	0	3	5	3	2	6	2	24	25	21	17	24	10	14	16	5	11	13	8	4	13	9	17	18	16	12	19	6	10	11	1	7	7
P06744	Glucose-6-phosphate isomerase OS=Homo sapiens OX=9606 GN=GPI PE=1 SV=4	GPI	63.146	34.4	186	14	8	14	16	17	12	16	15	14	13	14	12	12	15	7	8	8	7	11	13	11	12	9	11	10	10	10	10	10	8	9	9	8	7	8	7	8	6	7	6	6	6	6	6
P06748	Nucleophosmin OS=Homo sapiens OX=9606 GN=NPM1 PE=1 SV=2	NPM1	32.575	31.6	161	7	7	7	9	16	10	19	16	11	11	12	11	10	11	6	6	6	7	6	7	5	6	6	7	6	7	6	5	6	3	3	4	3	6	7	5	6	6	7	6	7	6	5	6
P06753	Tropomyosin alpha-3 chain OS=Homo sapiens OX=9606 GN=TPM3 PE=1 SV=2	TPM3	32.95	59.3	69	19	8	8	14	7	3	8	4	4	5	5	4	3	5	1	1	4	1	17	12	9	13	9	10	12	12	8	12	10	4	4	12	6	7	6	4	5	5	4	4	6	4	4	5
P06756	Integrin alpha-V OS=Homo sapiens OX=9606 GN=ITGAV PE=1 SV=2	ITGAV	116.04	12.2	40	11	11	11	7	9	2	6	2	1	1	2	1	1	2	1	1	2	2	7	10	4	9	6	1	3	3	1	2	3	2	1	6	3	7	10	4	9	6	1	3	3	1	2	3
P06865	Beta-hexosaminidase subunit alpha OS=Homo sapiens OX=9606 GN=HEXA PE=1 SV=2	HEXA	60.702	17	31	8	8	8	4	1	1	3	6	3	3	3	0	1	2	0	0	2	2	7	4	4	8	7	5	5	3	1	5	6	1	1	2	2	7	4	4	8	7	5	5	3	1	5	6
P07093	Glia-derived nexin OS=Homo sapiens OX=9606 GN=SERPINE2 PE=1 SV=1	SERPINE2	44.002	4.8	3	2	2	2	0	2	1	0	0	0	0	0	0	0	0	0	0	0	0	0	2	1	1	0	0	0	0	0	0	1	0	0	0	0	0	2	1	1	0	0	0	0	0	0	1
P07099	Epoxide hydrolase 1 OS=Homo sapiens OX=9606 GN=EPHX1 PE=1 SV=1	EPHX1	52.948	43.5	156	16	16	16	8	9	5	16	8	9	13	13	9	13	19	8	7	11	8	11	12	8	11	10	10	14	14	11	11	15	8	9	12	9	11	12	8	11	10	10	14	14	11	11	15
P07108	Acyl-CoA-binding protein OS=Homo sapiens OX=9606 GN=DBI PE=1 SV=2	DBI	10.044	62.1	74	6	6	6	7	5	4	8	7	5	6	7	4	7	4	1	2	4	3	4	4	4	5	5	4	6	4	4	6	4	4	4	4	4	4	4	4	5	5	4	6	4	4	6	4
P07195	L-lactate dehydrogenase B chain OS=Homo sapiens OX=9606 GN=LDHB PE=1 SV=2	LDHB	36.638	49.4	132	15	14	14	12	17	10	25	9	8	8	6	2	7	8	3	4	8	5	13	13	11	15	11	11	11	12	6	10	9	8	9	11	8	12	12	10	14	10	10	10	11	5	9	8
P07196	Neurofilament light polypeptide OS=Homo sapiens OX=9606 GN=NEFL PE=1 SV=3	NEFL	61.516	12.7	5	6	5	5	4	0	0	0	1	0	0	0	0	0	0	0	0	0	0	5	1	1	1	2	1	2	1	2	2	3	2	2	3	2	4	0	0	0	1	0	1	0	1	1	2
P07197	Neurofilament medium polypeptide OS=Homo sapiens OX=9606 GN=NEFM PE=1 SV=3	NEFM	102.47	4.1	2	4	2	2	2	0	0	0	0	0	0	0	0	0	0	0	0	0	0	4	2	1	2	1	1	2	2	1	2	2	2	2	2	2	2	1	0	0	0	0	0	0	0	0	0
P07203	Glutathione peroxidase 1 OS=Homo sapiens OX=9606 GN=GPX1 PE=1 SV=4	GPX1	22.088	43.3	41	8	8	8	4	6	2	9	4	3	3	3	3	3	0	1	0	0	0	6	7	6	7	6	6	5	6	5	5	4	2	1	2	2	6	7	6	7	6	6	5	6	5	5	4
P07204	Thrombomodulin OS=Homo sapiens OX=9606 GN=THBD PE=1 SV=2	THBD	60.329	5.2	6	3	3	3	0	5	0	1	0	0	0	0	0	0	0	0	0	0	0	1	3	1	2	1	1	0	0	1	1	0	0	0	0	0	1	3	1	2	1	1	0	0	1	1	0
P07205	Phosphoglycerate kinase 2 OS=Homo sapiens OX=9606 GN=PGK2 PE=1 SV=3	PGK2	44.796	20.1	2	7	1	1	0	0	0	0	0	0	1	0	0	0	0	0	0	1	0	6	6	6	6	6	5	6	5	6	6	6	4	4	6	4	0	0	0	0	0	0	1	0	0	0	0
P07225	Vitamin K-dependent protein S OS=Homo sapiens OX=9606 GN=PROS1 PE=1 SV=1	PROS1	75.122	11.8	16	6	6	6	1	3	4	1	2	1	0	3	1	0	0	0	0	0	0	2	6	6	1	5	6	4	5	3	0	0	0	0	0	0	2	6	6	1	5	6	4	5	3	0	0
P07237	Protein disulfide-isomerase OS=Homo sapiens OX=9606 GN=P4HB PE=1 SV=3	P4HB	57.116	50.4	290	24	24	24	27	32	19	28	32	19	21	19	15	22	26	6	6	11	7	22	23	20	22	22	23	23	23	18	21	20	10	7	16	12	22	23	20	22	22	23	23	23	18	21	20
P07305	Histone H1.0 OS=Homo sapiens OX=9606 GN=H1-0 PE=1 SV=3	H1-0	20.863	20.6	46	4	4	4	3	2	3	4	2	4	4	4	3	4	3	1	2	4	3	3	3	3	3	3	4	4	4	4	4	2	2	2	2	3	3	3	3	3	3	4	4	4	4	4	2
P07311	Acylphosphatase-1 OS=Homo sapiens OX=9606 GN=ACYP1 PE=1 SV=2	ACYP1	11.261	23.2	2	2	2	2	0	0	0	2	0	0	0	0	0	0	0	0	0	0	0	2	2	0	2	1	1	0	0	1	0	0	0	0	0	0	2	2	0	2	1	1	0	0	1	0	0
P07332	Tyrosine-protein kinase Fes/Fps OS=Homo sapiens OX=9606 GN=FES PE=1 SV=3	FES	93.495	1.9	2	1	1	1	0	1	0	1	0	0	0	0	0	0	0	0	0	0	0	0	1	0	1	0	0	0	0	0	0	0	0	0	0	0	0	1	0	1	0	0	0	0	0	0	0
P07333	Macrophage colony-stimulating factor 1 receptor OS=Homo sapiens OX=9606 GN=CSF1R PE=1 SV=2	CSF1R	107.98	1.7	2	1	1	1	0	0	2	0	0	0	0	0	0	0	0	0	0	0	0	0	0	1	1	1	0	0	0	0	0	0	0	0	0	0	0	0	1	1	1	0	0	0	0	0	0
P07339	Cathepsin D OS=Homo sapiens OX=9606 GN=CTSD PE=1 SV=1	CTSD	44.552	46.1	217	14	14	14	20	17	11	18	16	15	18	16	9	21	25	6	5	8	12	14	14	14	14	13	13	14	13	14	14	14	6	7	10	9	14	14	14	14	13	13	14	13	14	14	14
P07355	Annexin A2 OS=Homo sapiens OX=9606 GN=ANXA2 PE=1 SV=2	ANXA2	38.604	79.4	1096	33	33	33	75	106	51	65	77	73	84	79	56	88	94	59	49	72	68	27	30	25	25	28	27	30	27	25	29	31	24	24	26	21	27	30	25	25	28	27	30	27	25	29	31
P07357	Complement component C8 alpha chain OS=Homo sapiens OX=9606 GN=C8A PE=1 SV=2	C8A	65.163	13.9	35	6	6	6	1	4	5	0	0	7	2	5	4	2	2	0	2	0	1	3	4	4	0	2	6	2	6	5	3	2	2	2	0	1	3	4	4	0	2	6	2	6	5	3	2
P07358	Complement component C8 beta chain OS=Homo sapiens OX=9606 GN=C8B PE=1 SV=3	C8B	67.046	28.9	92	14	14	14	4	16	9	3	6	11	9	14	6	2	4	2	4	1	1	5	14	12	5	7	12	11	13	7	5	8	2	5	4	2	5	14	12	5	7	12	11	13	7	5	8
P07360	Complement component C8 gamma chain OS=Homo sapiens OX=9606 GN=C8G PE=1 SV=3	C8G	22.277	54.5	55	8	8	8	1	7	5	1	3	7	6	9	6	1	5	2	1	0	1	4	7	8	6	5	8	8	8	7	3	4	4	2	0	1	4	7	8	6	5	8	8	8	7	3	4
P07384	Calpain-1 catalytic subunit OS=Homo sapiens OX=9606 GN=CAPN1 PE=1 SV=1	CAPN1	81.889	47.2	337	31	31	31	31	27	18	32	31	25	24	32	19	22	24	8	9	21	14	23	28	25	29	29	28	27	30	23	20	27	11	8	27	18	23	28	25	29	29	28	27	30	23	20	27
P07437	Tubulin beta chain OS=Homo sapiens OX=9606 GN=TUBB PE=1 SV=2	TUBB	49.67	61.7	222	22	4	5	17	20	14	19	17	15	17	18	17	13	18	7	8	11	11	20	20	20	20	20	19	21	19	21	20	22	16	18	16	18	4	4	4	4	4	4	4	4	4	4	4
P07451	Carbonic anhydrase 3 OS=Homo sapiens OX=9606 GN=CA3 PE=1 SV=3	CA3	29.557	51.2	26	9	9	9	12	14	0	0	0	0	0	0	0	0	0	0	0	0	0	9	9	1	1	1	0	1	0	0	1	2	1	1	2	1	9	9	1	1	1	0	1	0	0	1	2
P07476	Involucrin OS=Homo sapiens OX=9606 GN=IVL PE=1 SV=2	IVL	68.478	66	239	27	27	27	41	19	35	7	27	20	18	17	23	19	7	0	0	6	0	26	24	25	12	23	22	23	21	23	22	12	4	4	12	7	26	24	25	12	23	22	23	21	23	22	12
P07585	Decorin OS=Homo sapiens OX=9606 GN=DCN PE=1 SV=1	DCN	39.746	42.6	300	20	19	20	11	8	8	9	15	16	18	20	10	18	24	35	40	31	37	11	9	9	9	10	14	14	13	11	12	16	18	19	19	19	10	8	8	8	9	13	13	12	10	11	15
P07602	Prosaposin OS=Homo sapiens OX=9606 GN=PSAP PE=1 SV=2	PSAP	58.112	26.3	38	11	11	11	3	5	2	8	3	2	2	2	3	2	4	0	0	1	1	9	9	6	9	10	6	5	7	6	6	5	1	0	3	2	9	9	6	9	10	6	5	7	6	6	5
P07686	Beta-hexosaminidase subunit beta OS=Homo sapiens OX=9606 GN=HEXB PE=1 SV=3	HEXB	63.111	11.7	28	5	5	5	3	4	1	2	5	3	2	2	2	1	0	1	0	1	1	3	3	4	3	5	3	3	3	4	3	3	2	2	2	3	3	3	4	3	5	3	3	3	4	3	3
P07711	Procathepsin L OS=Homo sapiens OX=9606 GN=CTSL PE=1 SV=2	CTSL	37.564	7.8	2	2	2	2	0	0	0	1	1	0	0	0	0	0	0	0	0	0	0	0	0	0	2	1	0	0	0	0	0	0	0	0	0	0	0	0	0	2	1	0	0	0	0	0	0
P07737	Profilin-1 OS=Homo sapiens OX=9606 GN=PFN1 PE=1 SV=2	PFN1	15.054	65	249	12	8	12	17	32	19	39	19	14	20	13	10	19	16	9	6	8	8	10	11	9	12	9	8	11	8	8	10	9	4	4	7	5	6	7	5	8	5	4	7	4	4	6	5
P07738	Bisphosphoglycerate mutase OS=Homo sapiens OX=9606 GN=BPGM PE=1 SV=2	BPGM	30.005	7.3	4	1	1	1	0	2	0	1	0	0	0	0	0	1	0	0	0	0	0	0	1	0	1	1	0	0	0	0	1	0	0	0	0	0	0	1	0	1	1	0	0	0	0	1	0
P07741	Adenine phosphoribosyltransferase OS=Homo sapiens OX=9606 GN=APRT PE=1 SV=2	APRT	19.608	48.9	65	6	6	6	6	6	2	5	6	5	4	3	5	6	7	2	2	3	3	4	6	4	5	5	5	4	5	5	4	5	3	3	3	3	4	6	4	5	5	5	4	5	5	4	5
P07766	T-cell surface glycoprotein CD3 epsilon chain OS=Homo sapiens OX=9606 GN=CD3E PE=1 SV=2	CD3E	23.147	17.9	3	2	2	2	0	1	0	2	0	0	0	0	0	0	0	0	0	0	0	0	1	0	2	0	0	0	0	0	0	0	0	0	0	0	0	1	0	2	0	0	0	0	0	0	0
P07814	Bifunctional glutamate/proline--tRNA ligase OS=Homo sapiens OX=9606 GN=EPRS1 PE=1 SV=5	EPRS1	170.59	31.6	191	37	37	37	17	23	10	24	18	19	15	14	19	14	11	1	1	3	2	26	30	25	30	27	27	22	27	26	19	18	3	1	8	2	26	30	25	30	27	27	22	27	26	19	18
P07858	Cathepsin B OS=Homo sapiens OX=9606 GN=CTSB PE=1 SV=3	CTSB	37.821	33.9	59	8	8	8	8	11	4	9	10	1	3	5	1	4	3	0	0	0	0	6	6	4	6	6	3	4	5	2	5	5	0	1	0	0	6	6	4	6	6	3	4	5	2	5	5
P07900	Heat shock protein HSP 90-alpha OS=Homo sapiens OX=9606 GN=HSP90AA1 PE=1 SV=5	HSP90AA1	84.659	50	379	36	24	36	25	49	18	42	30	29	25	27	33	23	30	10	7	18	13	30	34	28	34	30	31	28	29	30	21	28	14	9	18	16	20	22	19	23	21	21	20	20	21	14	18
P07902	Galactose-1-phosphate uridylyltransferase OS=Homo sapiens OX=9606 GN=GALT PE=1 SV=3	GALT	43.363	13.5	9	4	4	4	1	0	0	3	1	1	1	1	0	0	1	0	0	0	0	1	0	0	4	1	1	1	1	0	1	1	0	0	1	0	1	0	0	4	1	1	1	1	0	1	1
P07910	Heterogeneous nuclear ribonucleoproteins C1/C2 OS=Homo sapiens OX=9606 GN=HNRNPC PE=1 SV=4	HNRNPC	33.67	36.6	106	13	13	13	8	9	6	15	9	5	8	7	6	7	6	4	4	5	7	9	11	7	13	8	6	8	8	7	7	7	4	5	7	5	9	11	7	13	8	6	8	8	7	7	7
P07919	Cytochrome b-c1 complex subunit 6, mitochondrial OS=Homo sapiens OX=9606 GN=UQCRH PE=1 SV=2	UQCRH	10.739	36.3	32	3	3	3	3	3	1	3	2	2	3	1	4	4	2	1	1	1	1	3	2	3	2	2	3	3	2	3	3	2	1	1	2	2	3	2	3	2	2	3	3	2	3	3	2
P07942	Laminin subunit beta-1 OS=Homo sapiens OX=9606 GN=LAMB1 PE=1 SV=2	LAMB1	198.04	11	66	15	15	15	7	8	3	11	11	3	3	3	1	2	5	2	1	5	1	11	13	5	14	12	5	7	10	3	6	8	4	3	6	2	11	13	5	14	12	5	7	10	3	6	8
P07948	Tyrosine-protein kinase Lyn OS=Homo sapiens OX=9606 GN=LYN PE=1 SV=3	LYN	58.573	7.6	3	3	2	2	0	2	0	1	0	0	0	0	0	0	0	0	0	0	0	0	3	1	2	0	0	0	0	0	0	0	0	0	0	0	0	2	0	1	0	0	0	0	0	0	0
P07954	Fumarate hydratase, mitochondrial OS=Homo sapiens OX=9606 GN=FH PE=1 SV=3	FH	54.636	25.3	78	9	8	9	8	4	4	7	3	8	6	4	9	9	7	2	1	3	3	8	8	7	8	7	8	7	7	9	8	6	4	5	6	5	8	8	7	8	6	8	7	7	8	7	6
P08123	Collagen alpha-2(I) chain OS=Homo sapiens OX=9606 GN=COL1A2 PE=1 SV=7	COL1A2	129.31	41.1	643	43	43	43	24	23	30	16	38	39	46	53	33	39	49	62	63	60	68	22	22	24	14	24	31	36	36	22	31	30	34	36	34	39	22	22	24	14	24	31	36	36	22	31	30
P08133	Annexin A6 OS=Homo sapiens OX=9606 GN=ANXA6 PE=1 SV=3	ANXA6	75.872	51.4	435	30	30	30	36	38	23	63	27	22	27	31	15	25	32	19	23	31	23	25	28	25	30	24	23	25	24	17	22	22	21	21	25	23	25	28	25	30	24	23	25	24	17	22	22
P08174	Complement decay-accelerating factor OS=Homo sapiens OX=9606 GN=CD55 PE=1 SV=4	CD55	41.4	15.2	22	5	5	5	2	0	0	1	0	2	1	1	1	2	1	2	2	4	3	2	4	2	2	2	2	3	3	3	4	3	3	3	5	5	2	4	2	2	2	2	3	3	3	4	3
P08185	Corticosteroid-binding globulin OS=Homo sapiens OX=9606 GN=SERPINA6 PE=1 SV=1	SERPINA6	45.14	16.8	15	5	5	5	2	0	4	1	1	2	1	2	2	0	0	0	0	0	0	3	1	5	2	4	3	2	3	2	0	0	0	0	0	0	3	1	5	2	4	3	2	3	2	0	0
P08195	4F2 cell-surface antigen heavy chain OS=Homo sapiens OX=9606 GN=SLC3A2 PE=1 SV=3	SLC3A2	67.993	32.2	81	17	17	17	10	23	7	11	6	2	3	2	3	3	6	1	0	2	2	13	17	12	14	10	5	8	4	7	7	9	1	0	2	2	13	17	12	14	10	5	8	4	7	7	9
P08236	Beta-glucuronidase OS=Homo sapiens OX=9606 GN=GUSB PE=1 SV=2	GUSB	74.731	11.1	29	7	7	7	1	1	1	6	3	4	3	3	2	1	2	0	0	1	1	2	3	1	6	6	6	4	4	5	3	4	0	1	3	2	2	3	1	6	6	6	4	4	5	3	4
P08237	ATP-dependent 6-phosphofructokinase, muscle type OS=Homo sapiens OX=9606 GN=PFKM PE=1 SV=2	PFKM	85.182	31.5	72	18	16	16	24	9	1	7	3	4	5	4	2	4	5	1	0	2	1	17	11	6	12	6	9	9	7	7	9	9	4	3	6	5	15	9	4	10	4	7	7	5	5	7	7
P08238	Heat shock protein HSP 90-beta OS=Homo sapiens OX=9606 GN=HSP90AB1 PE=1 SV=4	HSP90AB1	83.263	49.2	314	34	17	20	26	33	19	34	29	23	23	23	23	24	24	6	9	9	9	28	33	25	31	29	27	25	25	29	25	26	15	13	17	17	15	17	13	16	16	14	15	14	16	15	14
P08240	Signal recognition particle receptor subunit alpha OS=Homo sapiens OX=9606 GN=SRPRA PE=1 SV=2	SRPRA	69.81	13.6	17	7	7	7	1	1	1	5	2	2	1	2	2	0	0	0	0	0	0	2	2	2	7	4	4	2	4	6	4	1	0	0	0	0	2	2	2	7	4	4	2	4	6	4	1
P08246	Neutrophil elastase OS=Homo sapiens OX=9606 GN=ELANE PE=1 SV=1	ELANE	28.518	20.2	27	5	5	5	3	11	7	2	4	0	0	0	0	0	0	0	0	0	0	3	5	5	3	4	0	0	0	0	0	0	0	0	0	0	3	5	5	3	4	0	0	0	0	0	0
P08253	72 kDa type IV collagenase OS=Homo sapiens OX=9606 GN=MMP2 PE=1 SV=2	MMP2	73.881	9.7	30	4	4	4	3	2	3	1	3	1	2	1	1	2	2	2	3	2	2	3	3	3	2	3	3	3	3	2	2	2	2	3	2	2	3	3	3	2	3	3	3	3	2	2	2
P08294	Extracellular superoxide dismutase [Cu-Zn] OS=Homo sapiens OX=9606 GN=SOD3 PE=1 SV=2	SOD3	25.851	27.1	78	6	6	6	6	3	4	3	4	6	5	6	2	4	5	8	9	6	7	4	4	3	3	3	4	4	5	3	4	5	5	6	4	4	4	4	3	3	3	4	4	5	3	4	5
P08311	Cathepsin G OS=Homo sapiens OX=9606 GN=CTSG PE=1 SV=2	CTSG	28.837	51.4	163	14	14	14	11	24	17	11	14	5	7	7	10	10	12	7	9	11	8	13	14	13	13	10	10	8	10	10	8	12	8	9	11	9	13	14	13	13	10	10	8	10	10	8	12
P08397	Porphobilinogen deaminase OS=Homo sapiens OX=9606 GN=HMBS PE=1 SV=2	HMBS	39.33	5.5	2	1	1	1	0	1	0	0	0	0	0	0	0	0	1	0	0	0	0	0	1	0	0	0	0	0	0	0	0	1	0	0	0	0	0	1	0	0	0	0	0	0	0	0	1
P08514	Integrin alpha-IIb OS=Homo sapiens OX=9606 GN=ITGA2B PE=1 SV=3	ITGA2B	113.38	3.8	10	3	3	3	0	1	0	0	0	3	2	3	0	0	0	0	1	0	0	0	1	0	0	0	3	2	3	0	0	0	0	1	0	0	0	1	0	0	0	3	2	3	0	0	0
P08559	Pyruvate dehydrogenase E1 component subunit alpha, somatic form, mitochondrial OS=Homo sapiens OX=9606 GN=PDHA1 PE=1 SV=3	PDHA1	43.295	21	37	8	8	8	3	5	0	3	2	1	2	4	2	2	5	1	2	2	3	7	8	1	7	3	6	7	7	7	8	7	1	2	3	3	7	8	1	7	3	6	7	7	7	8	7
P08567	Pleckstrin OS=Homo sapiens OX=9606 GN=PLEK PE=1 SV=3	PLEK	40.124	17.4	18	4	4	4	1	3	0	9	3	0	1	1	0	0	0	0	0	0	0	1	3	0	4	3	1	1	1	0	0	0	0	0	0	0	1	3	0	4	3	1	1	1	0	0	0
P08571	Monocyte differentiation antigen CD14 OS=Homo sapiens OX=9606 GN=CD14 PE=1 SV=2	CD14	40.076	29.9	73	8	8	8	6	12	6	8	8	5	2	6	1	3	7	1	2	2	4	7	8	7	7	7	5	3	6	3	4	6	3	3	3	3	7	8	7	7	7	5	3	6	3	4	6
P08572	Collagen alpha-2(IV) chain OS=Homo sapiens OX=9606 GN=COL4A2 PE=1 SV=4	COL4A2	167.55	14	167	14	13	14	17	14	3	12	5	10	15	18	2	9	18	9	7	19	9	10	9	6	11	8	10	12	11	5	10	13	8	7	13	9	10	9	6	11	8	10	11	11	5	10	13
P08574	Cytochrome c1, heme protein, mitochondrial OS=Homo sapiens OX=9606 GN=CYC1 PE=1 SV=3	CYC1	35.422	20.3	41	5	5	5	5	5	2	4	1	3	3	4	4	3	3	1	1	1	1	4	5	2	4	2	4	4	3	4	4	2	1	1	2	1	4	5	2	4	2	4	4	3	4	4	2
P08575	Receptor-type tyrosine-protein phosphatase C OS=Homo sapiens OX=9606 GN=PTPRC PE=1 SV=3	PTPRC	147.48	27.8	101	30	30	30	5	14	4	41	7	0	5	7	0	8	7	0	1	1	1	10	23	9	30	10	6	7	9	2	8	8	0	1	4	1	10	23	9	30	10	6	7	9	2	8	8
P08590	Myosin light chain 3 OS=Homo sapiens OX=9606 GN=MYL3 PE=1 SV=3	MYL3	21.932	54.9	34	10	9	10	22	12	0	0	0	0	0	0	0	0	0	0	0	0	0	10	10	0	0	0	0	0	0	0	0	0	0	0	0	0	9	9	0	0	0	0	0	0	0	0	0
P08603	Complement factor H OS=Homo sapiens OX=9606 GN=CFH PE=1 SV=4	CFH	139.09	34.3	299	34	31	34	16	22	29	13	20	32	28	36	20	19	25	11	13	6	9	24	25	29	23	23	30	27	32	26	21	26	17	16	12	16	21	22	26	21	21	27	24	29	23	18	23
P08621	U1 small nuclear ribonucleoprotein 70 kDa OS=Homo sapiens OX=9606 GN=SNRNP70 PE=1 SV=2	SNRNP70	51.556	13.7	32	6	6	6	2	5	2	5	2	2	4	3	1	2	2	0	0	2	0	4	6	4	5	4	4	5	5	3	4	4	0	0	3	1	4	6	4	5	4	4	5	5	3	4	4
P08631	Tyrosine-protein kinase HCK OS=Homo sapiens OX=9606 GN=HCK PE=1 SV=5	HCK	59.599	9.3	7	4	3	4	0	4	0	2	1	0	0	0	0	0	0	0	0	0	0	1	4	2	3	2	0	0	0	0	0	0	0	0	0	0	1	3	1	2	2	0	0	0	0	0	0
P08637	Low affinity immunoglobulin gamma Fc region receptor III-A OS=Homo sapiens OX=9606 GN=FCGR3A PE=1 SV=2	FCGR3A	29.089	9.1	5	3	1	3	1	2	1	0	1	0	0	0	0	0	0	0	0	0	0	2	3	2	2	1	0	1	1	0	0	1	1	1	1	1	1	1	1	1	0	0	0	0	0	0	0
P08648	Integrin alpha-5 OS=Homo sapiens OX=9606 GN=ITGA5 PE=1 SV=2	ITGA5	114.54	13.7	29	10	10	10	2	10	0	2	0	1	1	2	0	1	4	0	1	2	3	3	9	1	4	1	3	3	3	0	3	5	1	2	6	4	3	9	1	4	1	3	3	3	0	3	5
P08670	Vimentin OS=Homo sapiens OX=9606 GN=VIM PE=1 SV=4	VIM	53.651	93.3	1561	63	51	62	103	95	72	147	92	104	120	119	59	137	147	73	79	111	103	46	43	38	48	42	44	53	48	40	53	57	38	40	48	42	37	35	30	39	34	36	42	39	32	43	45
P08697	Alpha-2-antiplasmin OS=Homo sapiens OX=9606 GN=SERPINF2 PE=1 SV=3	SERPINF2	54.565	21.6	63	8	8	8	4	7	8	4	3	7	7	7	6	3	3	2	1	0	1	6	7	8	5	4	8	8	8	7	3	3	4	2	1	1	6	7	8	5	4	8	8	8	7	3	3
P08708	40S ribosomal protein S17 OS=Homo sapiens OX=9606 GN=RPS17 PE=1 SV=2	RPS17	15.55	49.6	66	6	6	6	5	6	3	8	7	5	6	5	4	3	7	0	1	3	3	4	5	4	6	5	5	5	4	4	3	5	0	1	3	3	4	5	4	6	5	5	5	4	4	3	5
P08754	Guanine nucleotide-binding protein G(i) subunit alpha-3 OS=Homo sapiens OX=9606 GN=GNAI3 PE=1 SV=3	GNAI3	40.532	39.8	27	11	5	5	2	5	1	5	3	0	1	4	0	0	4	0	0	1	1	8	11	8	11	9	7	9	10	7	8	9	4	5	7	6	3	5	2	5	3	1	3	4	2	3	3
P08758	Annexin A5 OS=Homo sapiens OX=9606 GN=ANXA5 PE=1 SV=2	ANXA5	35.936	68.1	323	20	20	20	16	27	15	26	26	17	19	21	12	20	34	19	18	28	25	16	18	13	16	16	15	16	17	13	15	19	13	15	16	15	16	18	13	16	16	15	16	17	13	15	19
P08865	40S ribosomal protein SA OS=Homo sapiens OX=9606 GN=RPSA PE=1 SV=4	RPSA	32.854	63.4	284	16	16	16	17	26	17	20	21	23	23	27	19	17	27	8	8	16	15	13	15	13	14	15	15	15	15	13	13	15	8	10	13	11	13	15	13	14	15	15	15	15	13	13	15
P09012	U1 small nuclear ribonucleoprotein A OS=Homo sapiens OX=9606 GN=SNRPA PE=1 SV=3	SNRPA	31.279	23.8	11	4	4	4	1	2	0	1	1	1	0	2	1	1	1	0	0	0	0	2	2	3	2	2	3	2	3	1	1	2	0	0	1	1	2	2	3	2	2	3	2	3	1	1	2
P09104	Gamma-enolase OS=Homo sapiens OX=9606 GN=ENO2 PE=1 SV=3	ENO2	47.268	37.6	24	12	7	7	0	2	1	7	1	2	1	1	4	0	0	1	1	2	1	8	8	6	10	4	8	7	6	9	5	2	2	2	4	2	4	5	3	7	2	5	4	3	7	3	0
P09110	3-ketoacyl-CoA thiolase, peroxisomal OS=Homo sapiens OX=9606 GN=ACAA1 PE=1 SV=2	ACAA1	44.292	43.6	72	11	11	11	6	7	3	5	7	4	7	3	3	9	12	1	1	2	2	5	8	3	5	7	6	7	5	4	8	11	1	2	3	2	5	8	3	5	7	6	7	5	4	8	11
P09132	Signal recognition particle 19 kDa protein OS=Homo sapiens OX=9606 GN=SRP19 PE=1 SV=3	SRP19	16.156	10.4	3	1	1	1	0	1	0	1	0	0	0	0	0	1	0	0	0	0	0	1	1	0	1	0	1	0	0	1	1	1	0	0	0	0	1	1	0	1	0	1	0	0	1	1	1
P09211	Glutathione S-transferase P OS=Homo sapiens OX=9606 GN=GSTP1 PE=1 SV=2	GSTP1	23.356	58.6	300	13	13	13	21	39	20	20	28	24	24	30	24	12	15	9	8	13	13	11	11	11	11	13	11	11	12	11	8	11	8	8	9	9	11	11	11	11	13	11	11	12	11	8	11
P09234	U1 small nuclear ribonucleoprotein C OS=Homo sapiens OX=9606 GN=SNRPC PE=1 SV=1	SNRPC	17.394	7.5	4	1	1	1	0	1	0	1	0	0	0	0	0	1	1	0	0	0	0	0	1	0	1	0	0	0	0	0	1	1	0	0	0	0	0	1	0	1	0	0	0	0	0	1	1
P09326	CD48 antigen OS=Homo sapiens OX=9606 GN=CD48 PE=1 SV=2	CD48	27.683	8.6	2	2	2	2	0	0	0	2	0	0	0	0	0	0	0	0	0	0	0	0	0	0	2	0	0	0	0	0	0	0	0	0	0	0	0	0	0	2	0	0	0	0	0	0	0
P09382	Galectin-1 OS=Homo sapiens OX=9606 GN=LGALS1 PE=1 SV=2	LGALS1	14.716	53.3	189	7	7	7	17	17	15	18	20	9	12	13	6	12	11	10	10	9	10	7	7	7	7	7	7	7	7	6	7	6	5	5	6	5	7	7	7	7	7	7	7	7	6	7	6
P09417	Dihydropteridine reductase OS=Homo sapiens OX=9606 GN=QDPR PE=1 SV=2	QDPR	25.789	29.9	26	5	5	5	1	3	0	4	3	1	4	3	0	3	2	0	1	1	0	2	4	2	4	3	2	4	4	1	3	3	1	2	1	0	2	4	2	4	3	2	4	4	1	3	3
P09429	High mobility group protein B1 OS=Homo sapiens OX=9606 GN=HMGB1 PE=1 SV=3	HMGB1	24.893	35.8	89	10	6	10	4	7	5	14	7	7	6	6	4	5	8	3	3	5	5	7	6	7	10	7	7	8	6	6	7	7	5	3	7	5	3	4	5	6	5	5	5	4	4	4	5
P09455	Retinol-binding protein 1 OS=Homo sapiens OX=9606 GN=RBP1 PE=1 SV=2	RBP1	15.85	51.9	23	6	6	6	5	8	0	8	1	0	0	0	0	1	0	0	0	0	0	6	6	0	6	2	0	2	2	0	4	2	0	0	0	0	6	6	0	6	2	0	2	2	0	4	2
P09467	Fructose-1,6-bisphosphatase 1 OS=Homo sapiens OX=9606 GN=FBP1 PE=1 SV=5	FBP1	36.842	49.1	58	15	15	15	3	7	1	18	4	0	5	1	0	4	14	0	1	0	0	4	10	3	15	5	1	6	1	0	8	13	0	2	0	0	4	10	3	15	5	1	6	1	0	8	13
P09486	SPARC OS=Homo sapiens OX=9606 GN=SPARC PE=1 SV=1	SPARC	34.632	4	2	1	1	1	0	0	1	0	1	0	0	0	0	0	0	0	0	0	0	1	0	1	1	1	0	0	0	0	0	0	0	0	0	0	1	0	1	1	1	0	0	0	0	0	0
P09488	Glutathione S-transferase Mu 1 OS=Homo sapiens OX=9606 GN=GSTM1 PE=1 SV=3	GSTM1	25.712	36.7	31	8	2	8	2	10	0	1	0	1	3	1	0	6	6	0	0	0	1	4	8	3	2	1	1	7	1	0	8	7	0	0	1	4	0	2	2	0	0	0	2	0	0	2	2
P09493	Tropomyosin alpha-1 chain OS=Homo sapiens OX=9606 GN=TPM1 PE=1 SV=2	TPM1	32.708	64.4	165	21	9	21	30	14	7	9	9	6	12	11	4	15	7	6	7	19	9	19	13	11	13	10	11	15	13	7	15	11	8	7	15	10	8	6	6	5	5	5	6	5	4	6	5
P09496	Clathrin light chain A OS=Homo sapiens OX=9606 GN=CLTA PE=1 SV=1	CLTA	27.076	9.7	14	3	3	3	1	2	1	3	2	0	1	2	0	2	0	0	0	0	0	3	3	1	3	3	0	1	2	1	2	1	0	0	0	0	3	3	1	3	3	0	1	2	1	2	1
P09497	Clathrin light chain B OS=Homo sapiens OX=9606 GN=CLTB PE=1 SV=1	CLTB	25.19	24.5	45	7	7	7	5	6	2	6	3	2	5	4	2	5	5	0	0	0	0	6	6	4	7	6	5	7	5	4	7	6	1	1	5	4	6	6	4	7	6	5	7	5	4	7	6
P09525	Annexin A4 OS=Homo sapiens OX=9606 GN=ANXA4 PE=1 SV=4	ANXA4	35.882	49.2	204	14	14	14	15	20	10	14	16	12	13	12	12	16	20	10	11	13	10	13	14	12	13	12	13	14	13	13	12	13	11	9	13	9	13	14	12	13	12	13	14	13	13	12	13
P09543	2',3'-cyclic-nucleotide 3'-phosphodiesterase OS=Homo sapiens OX=9606 GN=CNP PE=1 SV=2	CNP	47.578	19	24	7	7	7	2	3	1	6	1	0	1	3	0	2	1	1	1	1	1	6	7	2	6	3	1	4	5	0	4	3	1	1	1	1	6	7	2	6	3	1	4	5	0	4	3
P09601	Heme oxygenase 1 OS=Homo sapiens OX=9606 GN=HMOX1 PE=1 SV=1	HMOX1	32.818	42	52	9	8	9	7	2	2	9	5	6	7	6	3	4	1	0	0	0	0	7	2	7	8	7	7	7	8	5	4	3	0	0	0	0	7	2	7	8	7	7	7	8	5	4	3
P09619	Platelet-derived growth factor receptor beta OS=Homo sapiens OX=9606 GN=PDGFRB PE=1 SV=1	PDGFRB	123.97	5.2	24	3	3	3	1	3	0	3	4	0	1	2	0	1	3	1	1	2	2	1	3	1	3	3	1	1	1	0	1	3	1	1	1	1	1	3	1	3	3	1	1	1	0	1	3
P09622	Dihydrolipoyl dehydrogenase, mitochondrial OS=Homo sapiens OX=9606 GN=DLD PE=1 SV=2	DLD	54.177	23.6	82	9	9	9	6	6	3	8	5	6	9	7	5	9	10	1	2	2	3	9	7	6	9	9	9	9	9	7	9	9	3	3	6	4	9	7	6	9	9	9	9	9	7	9	9
P09651	Heterogeneous nuclear ribonucleoprotein A1 OS=Homo sapiens OX=9606 GN=HNRNPA1 PE=1 SV=5	HNRNPA1	38.746	40.6	306	15	13	14	23	29	19	29	22	20	28	22	25	22	24	6	8	17	12	12	14	11	14	12	14	15	14	12	15	13	7	8	11	9	10	12	9	12	10	12	13	12	10	13	11
P09661	U2 small nuclear ribonucleoprotein A' OS=Homo sapiens OX=9606 GN=SNRPA1 PE=1 SV=2	SNRPA1	28.415	20	29	4	4	4	3	3	1	4	2	3	2	3	2	2	2	0	0	2	0	4	4	2	4	3	3	4	4	3	2	4	0	0	2	0	4	4	2	4	3	3	4	4	3	2	4
P09668	Pro-cathepsin H OS=Homo sapiens OX=9606 GN=CTSH PE=1 SV=4	CTSH	37.393	7.8	5	2	2	2	0	0	0	1	0	0	1	1	0	1	1	0	0	0	0	1	1	1	2	1	0	2	2	1	1	2	0	0	0	0	1	1	1	2	1	0	2	2	1	1	2
P09758	Tumor-associated calcium signal transducer 2 OS=Homo sapiens OX=9606 GN=TACSTD2 PE=1 SV=3	TACSTD2	35.709	30.3	57	8	8	8	6	5	0	0	0	6	6	6	8	7	5	1	1	4	2	6	7	4	2	0	8	6	8	8	7	6	3	2	5	4	6	7	4	2	0	8	6	8	8	7	6
P09871	Complement C1s subcomponent OS=Homo sapiens OX=9606 GN=C1S PE=1 SV=1	C1S	76.684	15.3	47	8	8	8	4	5	6	4	3	4	4	7	1	2	4	1	0	1	1	7	6	8	6	5	6	7	8	3	2	4	1	0	2	1	7	6	8	6	5	6	7	8	3	2	4
P09874	Poly [ADP-ribose] polymerase 1 OS=Homo sapiens OX=9606 GN=PARP1 PE=1 SV=4	PARP1	113.08	28.4	58	22	22	22	5	9	1	25	2	2	1	3	0	7	2	0	0	0	1	8	14	5	22	10	9	8	9	3	8	6	0	1	2	1	8	14	5	22	10	9	8	9	3	8	6
P09913	Interferon-induced protein with tetratricopeptide repeats 2 OS=Homo sapiens OX=9606 GN=IFIT2 PE=1 SV=1	IFIT2	54.632	8.7	3	3	3	3	0	0	0	3	0	0	0	0	0	0	0	0	0	0	0	0	0	0	3	0	0	0	0	0	0	0	0	0	0	0	0	0	0	3	0	0	0	0	0	0	0
P09914	Interferon-induced protein with tetratricopeptide repeats 1 OS=Homo sapiens OX=9606 GN=IFIT1 PE=1 SV=2	IFIT1	55.36	11.9	23	4	4	4	1	1	3	3	1	4	4	3	2	0	0	0	0	1	0	2	1	3	3	3	4	4	3	3	1	0	0	0	1	0	2	1	3	3	3	4	4	3	3	1	0
P09917	Polyunsaturated fatty acid 5-lipoxygenase OS=Homo sapiens OX=9606 GN=ALOX5 PE=1 SV=2	ALOX5	77.982	22.8	27	12	12	12	0	11	1	12	3	0	0	0	0	0	0	0	0	0	0	1	12	4	11	3	0	0	0	1	1	1	0	0	1	1	1	12	4	11	3	0	0	0	1	1	1
P09960	Leukotriene A-4 hydrolase OS=Homo sapiens OX=9606 GN=LTA4H PE=1 SV=2	LTA4H	69.284	42.9	169	19	19	19	16	16	12	22	17	13	13	12	8	11	11	2	4	5	7	16	15	14	18	17	13	11	15	10	10	12	5	6	9	9	16	15	14	18	17	13	11	15	10	10	12
P09972	Fructose-bisphosphate aldolase C OS=Homo sapiens OX=9606 GN=ALDOC PE=1 SV=2	ALDOC	39.455	33	178	8	5	5	18	15	14	15	9	10	12	12	12	13	12	8	9	9	10	7	6	4	7	4	5	5	5	6	5	4	3	3	4	4	5	4	3	5	3	3	3	3	3	3	3
P0C0L4	Complement C4-A OS=Homo sapiens OX=9606 GN=C4A PE=1 SV=2	C4A	192.78	43.5	595	62	3	62	36	52	62	30	13	60	61	76	37	13	35	28	45	17	30	44	56	55	44	24	56	52	55	46	29	45	29	40	24	32	1	2	2	1	0	1	1	2	1	0	2
P0C0L5	Complement C4-B OS=Homo sapiens OX=9606 GN=C4B PE=1 SV=2	C4B	192.75	43.5	44	62	4	4	0	7	5	0	2	4	5	4	0	1	3	3	5	2	3	45	56	55	44	26	56	52	54	46	30	44	30	40	25	32	2	3	2	1	2	2	2	2	1	1	2
Q71UI9	Histone H2A.V OS=Homo sapiens OX=9606 GN=H2AZ2 PE=1 SV=3	H2AZ2	13.509	31.2	42	4	2	2	4	4	3	6	2	2	2	2	3	3	4	2	1	2	2	4	4	4	4	4	4	4	4	4	4	4	4	4	4	4	2	2	2	2	2	2	2	2	2	2	2
Q99878	Histone H2A type 1-J OS=Homo sapiens OX=9606 GN=H2AC14 PE=1 SV=3	H2AC14	13.936	54.7	178	11	0	11	11	17	10	26	10	12	9	11	10	12	17	8	7	10	8	8	10	7	11	7	9	8	8	9	8	8	4	3	6	4	0	0	0	0	0	0	0	0	0	0	0
P0C869	Cytosolic phospholipase A2 beta OS=Homo sapiens OX=9606 GN=PLA2G4B PE=1 SV=2	PLA2G4B	87.977	10.5	6	6	6	6	0	0	0	0	0	1	0	0	5	0	0	0	0	0	0	1	0	0	0	1	2	0	0	6	0	0	0	0	0	0	1	0	0	0	1	2	0	0	6	0	0
P0CG30	Glutathione S-transferase theta-2B OS=Homo sapiens OX=9606 GN=GSTT2B PE=1 SV=1	GSTT2B	27.507	5.3	1	1	1	1	0	0	0	0	0	0	0	1	0	0	0	0	0	0	0	0	0	0	0	0	0	0	1	0	0	0	0	0	0	0	0	0	0	0	0	0	0	1	0	0	0
P0DI82	Trafficking protein particle complex subunit 2B OS=Homo sapiens OX=9606 GN=TRAPPC2B PE=1 SV=1	TRAPPC2B	16.445	15.7	3	2	2	2	0	1	0	2	0	0	0	0	0	0	0	0	0	0	0	1	1	0	2	1	2	1	0	1	0	0	0	0	0	0	1	1	0	2	1	2	1	0	1	0	0
P0DMN0	Sulfotransferase 1A4 OS=Homo sapiens OX=9606 GN=SULT1A4 PE=1 SV=1	SULT1A4	34.196	25.8	5	5	3	3	0	0	0	5	0	0	0	0	0	0	0	0	0	0	0	3	2	0	5	2	2	1	1	0	1	1	1	1	0	0	2	0	0	3	1	1	1	1	0	0	0
P0DMV9	Heat shock 70 kDa protein 1B OS=Homo sapiens OX=9606 GN=HSPA1B PE=1 SV=1	HSPA1B	70.051	47.6	435	26	14	25	23	30	31	25	29	30	36	36	28	41	40	17	16	28	25	20	24	18	16	20	20	24	23	20	23	24	15	14	23	20	9	12	9	8	10	10	13	12	10	12	13
P0DN76	Splicing factor U2AF 35 kDa subunit-like protein OS=Homo sapiens OX=9606 GN=U2AF1L5 PE=1 SV=1	U2AF1L5	27.872	10.8	13	2	2	2	1	1	1	1	2	0	1	1	1	1	2	0	0	0	1	2	1	1	2	2	1	1	1	2	1	2	0	0	0	1	2	1	1	2	2	1	1	1	2	1	2
P0DOX2	Immunoglobulin alpha-2 heavy chain OS=Homo sapiens OX=9606 PE=1 SV=2	--	48.934	33.8	48	10	2	6	3	4	7	2	4	3	5	3	6	2	4	1	2	1	1	7	8	8	6	8	9	7	7	9	4	8	3	5	3	4	1	1	2	0	2	2	2	2	2	0	1
P0DOX5	Immunoglobulin gamma-1 heavy chain OS=Homo sapiens OX=9606 PE=1 SV=2	--	49.328	53.2	593	23	12	23	33	32	74	37	51	57	51	70	43	27	34	19	23	18	24	14	15	22	19	18	20	19	21	17	13	14	12	11	12	13	7	8	12	10	10	12	10	12	9	7	8
P0DOX6	Immunoglobulin mu heavy chain OS=Homo sapiens OX=9606 PE=1 SV=2	--	63.485	28.8	3	14	1	1	0	0	1	0	0	1	0	0	1	0	0	0	0	0	0	12	13	14	11	11	14	13	14	13	11	8	8	9	8	8	0	0	1	0	0	1	0	1	1	0	1
P0DOX7	Immunoglobulin kappa light chain OS=Homo sapiens OX=9606 PE=1 SV=1	--	23.379	58.9	370	11	2	11	23	22	49	22	30	31	32	40	31	18	24	7	20	8	13	7	10	10	10	8	10	10	10	10	7	10	4	7	5	4	2	2	2	2	2	2	2	2	2	2	2
P0DOX8	Immunoglobulin lambda-1 light chain OS=Homo sapiens OX=9606 PE=1 SV=1	--	22.83	49.1	230	11	3	11	14	15	26	16	19	22	19	22	21	11	16	7	7	6	9	10	10	11	9	11	11	9	9	11	7	9	7	6	4	7	3	2	3	2	3	3	2	2	3	1	2
P0DOY2	Immunoglobulin lambda constant 2 OS=Homo sapiens OX=9606 GN=IGLC2 PE=1 SV=1	IGLC2	11.293	84.9	42	9	1	2	2	2	4	3	5	5	3	3	3	2	2	3	2	1	2	8	9	9	8	9	9	8	9	9	7	8	5	4	4	5	1	1	1	1	1	1	1	1	1	1	1
P0DP25	Calmodulin-3 OS=Homo sapiens OX=9606 GN=CALM3 PE=1 SV=1	CALM3	16.837	54.4	248	8	6	6	17	25	13	22	17	23	15	21	18	16	17	9	9	15	11	6	6	6	7	6	7	8	8	8	7	5	5	5	5	5	5	5	5	5	5	6	6	6	6	5	4
P0DP57	Secreted Ly-6/uPAR domain-containing protein 2 OS=Homo sapiens OX=9606 GN=SLURP2 PE=1 SV=1	SLURP2	10.16	13.4	4	1	1	1	0	0	1	0	1	1	0	0	0	1	0	0	0	0	0	0	0	1	0	1	1	0	0	1	1	0	0	0	0	0	0	0	1	0	1	1	0	0	1	1	0
P10153	Non-secretory ribonuclease OS=Homo sapiens OX=9606 GN=RNASE2 PE=1 SV=2	RNASE2	18.354	19.9	24	3	3	3	4	4	2	5	9	0	0	0	0	0	0	0	0	0	0	3	3	3	3	3	0	0	0	0	0	1	0	0	0	0	3	3	3	3	3	0	0	0	0	0	1
P10155	60 kDa SS-A/Ro ribonucleoprotein OS=Homo sapiens OX=9606 GN=RO60 PE=1 SV=2	RO60	60.67	21.2	63	10	10	10	4	5	3	10	4	6	7	6	2	2	4	4	1	3	2	8	8	5	8	6	8	7	6	7	6	6	3	2	4	3	8	8	5	8	6	8	7	6	7	6	6
P10253	Lysosomal alpha-glucosidase OS=Homo sapiens OX=9606 GN=GAA PE=1 SV=4	GAA	105.32	13.8	35	9	9	9	3	5	1	2	3	1	5	4	0	3	6	0	1	1	0	5	9	3	6	5	2	5	5	0	5	7	2	1	2	2	5	9	3	6	5	2	5	5	0	5	7
P10301	Ras-related protein R-Ras OS=Homo sapiens OX=9606 GN=RRAS PE=1 SV=1	RRAS	23.48	32.1	55	5	4	5	3	3	3	4	2	4	7	5	0	3	4	4	3	5	5	4	5	3	4	4	4	5	5	2	4	5	3	3	5	4	3	4	2	3	3	3	4	4	1	3	4
P10321	HLA class I histocompatibility antigen, C alpha chain OS=Homo sapiens OX=9606 GN=HLA-C PE=1 SV=3	HLA-C	40.648	31.7	70	10	4	4	4	5	5	5	5	6	6	6	5	6	5	3	2	5	2	8	9	7	9	9	10	10	10	8	9	8	4	4	8	4	3	3	3	3	4	4	4	4	4	4	3
P10398	Serine/threonine-protein kinase A-Raf OS=Homo sapiens OX=9606 GN=ARAF PE=1 SV=2	ARAF	67.585	1.8	7	1	1	1	1	1	1	1	1	0	0	1	0	1	0	0	0	0	0	1	1	1	1	1	1	0	1	0	1	1	0	0	0	0	1	1	1	1	1	1	0	1	0	1	1
P10412	Histone H1.4 OS=Homo sapiens OX=9606 GN=H1-4 PE=1 SV=2	H1-4	21.865	45.2	86	16	3	16	5	8	2	22	4	4	7	7	4	5	5	3	4	3	3	9	9	5	15	7	7	9	9	4	11	7	4	6	4	4	2	1	1	3	2	1	1	2	0	2	0
P10415	Apoptosis regulator Bcl-2 OS=Homo sapiens OX=9606 GN=BCL2 PE=1 SV=2	BCL2	26.266	16.7	5	2	2	2	0	0	0	2	0	1	0	0	0	1	1	0	0	0	0	0	0	0	2	0	1	1	1	0	1	1	0	0	0	0	0	0	0	2	0	1	1	1	0	1	1
P10515	Dihydrolipoyllysine-residue acetyltransferase component of pyruvate dehydrogenase complex, mitochondrial OS=Homo sapiens OX=9606 GN=DLAT PE=1 SV=3	DLAT	68.996	13.3	28	7	7	7	5	3	1	2	2	2	3	1	2	3	2	0	0	2	0	6	5	2	7	4	3	4	3	4	5	5	1	2	4	2	6	5	2	7	4	3	4	3	4	5	5
P10586	Receptor-type tyrosine-protein phosphatase F OS=Homo sapiens OX=9606 GN=PTPRF PE=1 SV=2	PTPRF	212.88	5.3	11	7	6	7	0	5	0	0	0	2	0	0	3	0	1	0	0	0	0	0	5	0	0	1	3	2	1	4	1	1	0	0	0	0	0	4	0	0	1	3	1	1	4	1	1
P10599	Thioredoxin OS=Homo sapiens OX=9606 GN=TXN PE=1 SV=3	TXN	11.737	65.7	94	7	7	7	7	8	8	8	10	10	6	9	9	5	8	1	1	2	2	6	7	6	7	6	7	7	7	7	7	7	3	2	4	3	6	7	6	7	6	7	7	7	7	7	7
P10606	Cytochrome c oxidase subunit 5B, mitochondrial OS=Homo sapiens OX=9606 GN=COX5B PE=1 SV=2	COX5B	13.696	55.8	25	6	6	6	2	3	0	4	2	1	2	1	0	2	4	1	2	1	0	4	4	3	5	3	3	3	3	3	3	4	2	2	2	2	4	4	3	5	3	3	3	3	3	3	4
P10619	Lysosomal protective protein OS=Homo sapiens OX=9606 GN=CTSA PE=1 SV=2	CTSA	54.465	12.9	27	5	5	5	2	3	1	2	1	4	2	1	4	3	2	0	0	1	1	3	3	2	4	2	5	3	4	5	3	2	0	0	1	1	3	3	2	4	2	5	3	4	5	3	2
P10620	Microsomal glutathione S-transferase 1 OS=Homo sapiens OX=9606 GN=MGST1 PE=1 SV=1	MGST1	17.598	27.1	59	4	4	4	4	6	2	2	1	5	6	6	0	6	11	3	1	4	2	3	4	2	2	1	3	4	4	0	4	4	2	1	3	2	3	4	2	2	1	3	4	4	0	4	4
P10643	Complement component C7 OS=Homo sapiens OX=9606 GN=C7 PE=1 SV=2	C7	93.517	25.5	66	14	14	14	2	12	12	3	1	9	7	13	4	2	1	0	0	0	0	2	14	13	6	3	11	8	14	10	3	4	2	1	1	2	2	14	13	6	3	11	8	14	10	3	4
P10644	cAMP-dependent protein kinase type I-alpha regulatory subunit OS=Homo sapiens OX=9606 GN=PRKAR1A PE=1 SV=1	PRKAR1A	42.981	36.7	55	12	12	12	10	10	2	10	3	2	4	3	0	5	5	1	0	0	0	12	11	6	12	7	6	8	9	2	8	7	1	2	1	1	12	11	6	12	7	6	8	9	2	8	7
P10768	S-formylglutathione hydrolase OS=Homo sapiens OX=9606 GN=ESD PE=1 SV=2	ESD	31.462	56	65	10	9	10	7	6	3	7	5	5	6	5	2	3	5	2	3	3	3	6	7	5	7	6	6	6	6	4	5	7	3	4	4	3	6	6	5	7	6	6	6	6	4	5	7
P10809	60 kDa heat shock protein, mitochondrial OS=Homo sapiens OX=9606 GN=HSPD1 PE=1 SV=2	HSPD1	61.054	47.3	172	21	21	21	12	22	11	21	13	12	13	12	8	15	16	4	4	5	4	17	20	13	18	13	14	15	14	14	15	17	6	6	7	7	17	20	13	18	13	14	15	14	14	15	17
P10909	Clusterin OS=Homo sapiens OX=9606 GN=CLU PE=1 SV=1	CLU	52.494	28.7	178	11	11	11	10	26	14	12	7	13	13	16	8	12	14	8	10	9	6	10	11	8	9	9	9	9	9	9	10	9	6	6	8	6	10	11	8	9	9	9	9	9	9	10	9
P10916	Myosin regulatory light chain 2, ventricular/cardiac muscle isoform OS=Homo sapiens OX=9606 GN=MYL2 PE=1 SV=3	MYL2	18.789	36.1	14	6	6	6	9	5	0	0	0	0	0	0	0	0	0	0	0	0	0	6	3	1	1	0	1	1	1	1	1	1	0	0	1	0	6	3	1	1	0	1	1	1	1	1	1
P11021	Endoplasmic reticulum chaperone BiP OS=Homo sapiens OX=9606 GN=HSPA5 PE=1 SV=2	HSPA5	72.332	47.6	391	29	28	28	28	40	24	40	32	26	26	29	27	30	31	11	12	21	14	25	28	24	29	24	23	25	25	24	23	23	15	16	22	17	24	27	23	28	23	22	24	24	23	22	22
P11047	Laminin subunit gamma-1 OS=Homo sapiens OX=9606 GN=LAMC1 PE=1 SV=3	LAMC1	177.6	26.7	246	33	33	33	22	13	5	26	10	18	21	26	4	20	23	10	10	24	14	25	18	9	26	21	24	25	29	14	23	29	18	14	29	20	25	18	9	26	21	24	25	29	14	23	29
P11055	Myosin-3 OS=Homo sapiens OX=9606 GN=MYH3 PE=2 SV=3	MYH3	223.9	25.8	14	54	6	7	11	3	0	0	0	0	0	0	0	0	0	0	0	0	0	54	28	4	12	5	3	3	4	4	6	6	1	3	3	3	6	1	0	0	0	0	0	0	0	0	0
P11117	Lysosomal acid phosphatase OS=Homo sapiens OX=9606 GN=ACP2 PE=1 SV=3	ACP2	48.344	9.2	8	3	3	3	2	1	0	2	2	0	0	0	0	1	0	0	0	0	0	3	2	0	3	2	0	1	2	0	2	1	0	0	0	0	3	2	0	3	2	0	1	2	0	2	1
P11142	Heat shock cognate 71 kDa protein OS=Homo sapiens OX=9606 GN=HSPA8 PE=1 SV=1	HSPA8	70.897	56.5	514	31	25	31	46	58	35	55	43	38	39	38	34	33	37	13	10	20	15	23	29	24	26	25	27	27	30	23	23	28	12	11	18	12	19	24	20	21	20	21	21	24	18	17	22
P11166	Solute carrier family 2, facilitated glucose transporter member 1 OS=Homo sapiens OX=9606 GN=SLC2A1 PE=1 SV=2	SLC2A1	54.083	18.3	75	8	8	8	5	13	6	6	3	6	6	7	4	5	4	2	3	2	3	6	8	6	7	5	7	7	7	7	5	5	4	6	6	7	6	8	6	7	5	7	7	7	7	5	5
P11169	Solute carrier family 2, facilitated glucose transporter member 3 OS=Homo sapiens OX=9606 GN=SLC2A3 PE=1 SV=1	SLC2A3	53.924	4.8	3	2	2	2	0	1	1	1	0	0	0	0	0	0	0	0	0	0	0	2	1	2	2	2	0	0	0	0	0	1	0	0	0	0	2	1	2	2	2	0	0	0	0	0	1
P11171	Protein 4.1 OS=Homo sapiens OX=9606 GN=EPB41 PE=1 SV=4	EPB41	97.016	10.9	25	7	6	6	0	2	1	4	0	2	3	3	0	2	4	0	2	0	2	2	4	2	7	2	5	6	4	1	5	6	1	3	2	3	1	3	2	6	1	5	5	4	1	4	5
P11172	Uridine 5'-monophosphate synthase OS=Homo sapiens OX=9606 GN=UMPS PE=1 SV=1	UMPS	52.221	17.7	37	7	7	7	3	6	1	4	4	3	3	4	5	1	2	0	0	1	0	7	7	4	6	5	7	6	5	7	4	6	0	0	1	0	7	7	4	6	5	7	6	5	7	4	6
P11177	Pyruvate dehydrogenase E1 component subunit beta, mitochondrial OS=Homo sapiens OX=9606 GN=PDHB PE=1 SV=3	PDHB	39.233	27.6	69	8	8	8	9	4	2	7	3	4	5	5	4	8	5	3	2	3	5	8	4	4	7	6	5	6	6	5	6	5	4	4	3	3	8	4	4	7	6	5	6	6	5	6	5
P11182	Lipoamide acyltransferase component of branched-chain alpha-keto acid dehydrogenase complex, mitochondrial OS=Homo sapiens OX=9606 GN=DBT PE=1 SV=3	DBT	53.486	10.2	16	4	4	4	1	1	0	3	0	1	2	1	0	2	5	0	0	0	0	3	3	0	3	1	1	4	3	0	3	4	0	0	0	0	3	3	0	3	1	1	4	3	0	3	4
P11215	Integrin alpha-M OS=Homo sapiens OX=9606 GN=ITGAM PE=1 SV=2	ITGAM	127.18	29.2	71	27	26	27	5	29	14	15	8	0	0	0	0	0	0	0	0	0	0	7	27	22	22	19	0	2	0	1	0	2	0	0	0	1	7	26	22	21	18	0	2	0	1	0	2
P11216	Glycogen phosphorylase, brain form OS=Homo sapiens OX=9606 GN=PYGB PE=1 SV=5	PYGB	96.695	48.3	295	33	24	33	26	30	14	18	12	22	23	19	18	20	27	13	14	23	16	25	28	18	24	18	25	24	24	24	24	25	15	14	20	18	16	21	12	18	12	20	19	19	19	19	19
P11217	Glycogen phosphorylase, muscle form OS=Homo sapiens OX=9606 GN=PYGM PE=1 SV=6	PYGM	97.091	46.2	31	31	21	22	29	1	0	0	0	0	0	0	0	0	0	0	0	1	0	31	9	8	7	8	6	7	8	7	6	9	3	4	8	5	21	1	2	1	2	1	2	2	2	1	2
P11233	Ras-related protein Ral-A OS=Homo sapiens OX=9606 GN=RALA PE=1 SV=1	RALA	23.567	22.8	23	4	2	2	2	4	1	1	2	1	1	1	1	2	2	1	0	2	2	4	4	3	4	4	3	4	4	3	4	4	1	1	3	3	2	2	2	2	2	2	2	2	2	2	2
P11234	Ras-related protein Ral-B OS=Homo sapiens OX=9606 GN=RALB PE=1 SV=1	RALB	23.408	27.7	29	6	4	6	3	3	2	4	1	1	3	4	2	2	3	0	0	1	0	4	6	3	5	5	3	4	4	3	4	5	0	0	2	2	2	4	2	3	3	2	2	2	2	2	3
P11277	Spectrin beta chain, erythrocytic OS=Homo sapiens OX=9606 GN=SPTB PE=1 SV=5	SPTB	246.47	23.3	106	38	34	34	16	6	2	11	0	7	5	24	3	2	2	3	12	2	11	26	15	6	20	3	20	21	32	7	8	8	7	17	5	19	22	12	4	17	1	16	17	28	4	4	5
P11279	Lysosome-associated membrane glycoprotein 1 OS=Homo sapiens OX=9606 GN=LAMP1 PE=1 SV=3	LAMP1	44.882	12.2	32	5	5	5	2	4	1	1	3	4	3	3	1	3	3	0	1	3	0	4	5	4	4	4	4	4	5	3	4	5	0	1	3	1	4	5	4	4	4	4	4	5	3	4	5
P11310	Medium-chain specific acyl-CoA dehydrogenase, mitochondrial OS=Homo sapiens OX=9606 GN=ACADM PE=1 SV=1	ACADM	46.588	37.1	47	11	11	11	4	5	1	5	1	0	5	1	0	10	14	0	0	1	0	7	7	4	6	3	3	9	4	2	8	11	2	1	3	2	7	7	4	6	3	3	9	4	2	8	11
P11387	DNA topoisomerase 1 OS=Homo sapiens OX=9606 GN=TOP1 PE=1 SV=2	TOP1	90.725	9.9	20	7	7	7	2	3	1	5	1	2	1	1	3	0	1	0	0	0	0	3	6	2	6	4	4	3	4	5	1	2	0	0	0	0	3	6	2	6	4	4	3	4	5	1	2
P11413	Glucose-6-phosphate 1-dehydrogenase OS=Homo sapiens OX=9606 GN=G6PD PE=1 SV=4	G6PD	59.256	57.7	163	25	25	25	14	19	13	21	13	8	14	8	7	20	21	2	0	2	1	20	22	21	23	20	19	21	16	15	21	22	3	2	4	5	20	22	21	23	20	19	21	16	15	21	22
P11441	Ubiquitin-like protein 4A OS=Homo sapiens OX=9606 GN=UBL4A PE=1 SV=1	UBL4A	17.776	7.6	1	1	1	1	0	0	0	1	0	0	0	0	0	0	0	0	0	0	0	0	0	0	1	0	0	0	0	0	0	0	0	0	0	0	0	0	0	1	0	0	0	0	0	0	0
P11498	Pyruvate carboxylase, mitochondrial OS=Homo sapiens OX=9606 GN=PC PE=1 SV=2	PC	129.63	21.3	52	19	19	19	2	13	0	7	1	1	2	0	5	4	16	0	0	0	1	8	18	1	12	8	5	5	2	10	9	17	4	3	2	2	8	18	1	12	8	5	5	2	10	9	17
P11532	Dystrophin OS=Homo sapiens OX=9606 GN=DMD PE=1 SV=3	DMD	426.74	8.8	26	25	23	25	25	0	0	0	0	0	0	0	0	0	0	0	0	1	0	25	1	0	2	0	0	1	0	0	0	1	0	0	3	1	23	1	0	2	0	0	1	0	0	0	1
P11586	C-1-tetrahydrofolate synthase, cytoplasmic OS=Homo sapiens OX=9606 GN=MTHFD1 PE=1 SV=4	MTHFD1	101.53	34.8	158	27	27	27	8	21	9	16	12	11	11	14	16	10	12	2	3	8	5	16	25	13	23	16	20	16	19	22	13	16	4	3	11	8	16	25	13	23	16	20	16	19	22	13	16
P11678	Eosinophil peroxidase OS=Homo sapiens OX=9606 GN=EPX PE=1 SV=2	EPX	81.04	27.8	40	19	16	16	7	5	0	12	15	0	0	0	0	0	1	0	0	0	0	12	12	3	17	19	1	1	1	1	1	1	0	0	0	0	10	9	0	15	16	0	0	0	0	0	1
P33261	Cytochrome P450 2C19 OS=Homo sapiens OX=9606 GN=CYP2C19 PE=1 SV=3	CYP2C19	55.93	2	2	1	1	1	0	0	0	0	0	0	1	0	0	1	0	0	0	0	0	1	1	1	1	0	1	1	0	1	1	0	1	1	1	0	1	1	1	1	0	1	1	0	1	1	0
P11717	Cation-independent mannose-6-phosphate receptor OS=Homo sapiens OX=9606 GN=IGF2R PE=1 SV=3	IGF2R	274.37	4.3	18	10	10	10	2	8	0	7	0	0	0	0	0	0	1	0	0	0	0	4	8	0	7	2	2	0	1	0	0	2	0	0	0	0	4	8	0	7	2	2	0	1	0	0	2
P11766	Alcohol dehydrogenase class-3 OS=Homo sapiens OX=9606 GN=ADH5 PE=1 SV=4	ADH5	39.724	36.1	123	12	12	12	10	8	8	10	11	7	11	9	5	10	11	5	7	4	7	10	11	8	11	9	9	11	10	8	11	11	7	7	9	8	10	11	8	11	9	9	11	10	8	11	11
P11836	B-lymphocyte antigen CD20 OS=Homo sapiens OX=9606 GN=MS4A1 PE=1 SV=1	MS4A1	33.077	20.2	5	5	4	5	0	0	0	5	0	0	0	0	0	0	0	0	0	0	0	0	0	0	4	0	0	0	0	0	0	1	0	0	0	0	0	0	0	4	0	0	0	0	0	0	1
P11908	Ribose-phosphate pyrophosphokinase 2 OS=Homo sapiens OX=9606 GN=PRPS2 PE=1 SV=2	PRPS2	34.769	30.8	9	7	2	3	0	3	0	2	0	2	0	1	0	0	1	0	0	0	0	5	7	1	6	4	7	5	4	6	3	4	2	3	2	2	1	2	0	2	1	2	1	2	1	1	2
P11940	Polyadenylate-binding protein 1 OS=Homo sapiens OX=9606 GN=PABPC1 PE=1 SV=2	PABPC1	70.67	34.7	197	21	15	21	17	21	11	21	15	15	16	16	13	10	20	2	1	12	7	17	18	16	19	17	18	18	19	15	16	20	6	4	12	11	13	13	10	13	11	12	12	13	10	12	14
P12004	Proliferating cell nuclear antigen OS=Homo sapiens OX=9606 GN=PCNA PE=1 SV=1	PCNA	28.768	41	29	9	9	9	2	3	1	6	1	4	1	3	7	0	1	0	0	0	0	4	6	3	8	3	7	5	4	9	3	1	1	1	1	0	4	6	3	8	3	7	5	4	9	3	1
P12036	Neurofilament heavy polypeptide OS=Homo sapiens OX=9606 GN=NEFH PE=1 SV=4	NEFH	112.48	3.1	6	4	1	1	1	0	0	0	0	0	1	1	0	1	0	0	0	1	1	4	3	3	3	3	3	4	4	3	4	3	3	3	4	4	1	0	0	0	0	0	1	1	0	1	0
P12074	Cytochrome c oxidase subunit 6A1, mitochondrial OS=Homo sapiens OX=9606 GN=COX6A1 PE=1 SV=4	COX6A1	12.155	16.5	12	1	1	1	0	1	1	1	0	1	1	1	0	1	2	1	0	1	1	1	1	1	1	1	1	1	1	0	1	1	1	0	1	1	1	1	1	1	1	1	1	1	0	1	1
P12081	Histidine--tRNA ligase, cytoplasmic OS=Homo sapiens OX=9606 GN=HARS1 PE=1 SV=2	HARS1	57.41	31.2	87	14	14	14	7	8	4	8	7	7	9	9	8	9	7	0	0	3	1	12	12	9	12	11	12	12	13	12	13	10	0	0	6	3	12	12	9	12	11	12	12	13	12	13	10
P12107	Collagen alpha-1(XI) chain OS=Homo sapiens OX=9606 GN=COL11A1 PE=1 SV=4	COL11A1	181.06	2.2	13	3	3	3	0	3	4	0	3	0	1	1	0	1	0	0	0	0	0	1	3	3	0	3	2	3	3	0	3	2	0	0	1	0	1	3	3	0	3	2	3	3	0	3	2
P12109	Collagen alpha-1(VI) chain OS=Homo sapiens OX=9606 GN=COL6A1 PE=1 SV=3	COL6A1	108.53	49	1053	45	45	45	65	60	63	54	91	63	72	66	46	63	105	70	73	81	81	35	35	35	30	39	36	40	36	29	35	44	33	34	42	37	35	35	35	30	39	36	40	36	29	35	44
P12110	Collagen alpha-2(VI) chain OS=Homo sapiens OX=9606 GN=COL6A2 PE=1 SV=4	COL6A2	108.58	43.2	961	39	38	39	57	49	54	46	89	47	57	67	33	52	95	68	72	87	88	26	29	30	25	32	29	32	30	27	29	32	27	29	31	33	26	29	30	25	32	29	32	30	27	29	32
P12111	Collagen alpha-3(VI) chain OS=Homo sapiens OX=9606 GN=COL6A3 PE=1 SV=5	COL6A3	343.67	55.6	3455	155	155	155	180	193	200	152	315	202	227	255	125	196	330	215	250	299	316	108	115	118	99	133	118	126	124	91	116	140	104	105	122	117	108	115	118	99	133	118	126	124	91	116	140
P12235	ADP/ATP translocase 1 OS=Homo sapiens OX=9606 GN=SLC25A4 PE=1 SV=4	SLC25A4	33.064	41.3	25	13	5	5	7	3	1	1	0	0	2	2	1	1	1	1	2	2	1	13	12	8	10	7	9	9	11	8	9	8	6	7	7	6	5	4	1	3	1	2	3	3	1	2	2
P12236	ADP/ATP translocase 3 OS=Homo sapiens OX=9606 GN=SLC25A6 PE=1 SV=4	SLC25A6	32.866	43	157	14	4	14	13	13	9	10	10	11	12	15	12	15	11	6	6	8	6	12	13	10	12	10	12	9	13	10	10	12	7	7	9	6	2	3	1	3	2	3	1	3	1	1	4
P12268	Inosine-5'-monophosphate dehydrogenase 2 OS=Homo sapiens OX=9606 GN=IMPDH2 PE=1 SV=2	IMPDH2	55.804	31.5	79	13	13	13	10	7	4	10	11	5	6	8	3	7	8	0	0	0	0	11	10	7	12	12	9	8	11	8	9	10	0	0	2	1	11	10	7	12	12	9	8	11	8	9	10
P12270	Nucleoprotein TPR OS=Homo sapiens OX=9606 GN=TPR PE=1 SV=3	TPR	267.29	15.1	109	26	26	26	9	12	2	21	8	11	9	9	7	10	7	1	1	1	1	14	17	5	24	13	14	15	16	13	15	14	1	2	2	2	14	17	5	24	13	14	15	16	13	15	14
P12273	Prolactin-inducible protein OS=Homo sapiens OX=9606 GN=PIP PE=1 SV=1	PIP	16.572	42.5	36	5	5	5	1	0	0	0	0	4	4	4	4	3	3	3	4	3	3	3	3	0	0	0	5	5	5	4	5	5	3	5	3	3	3	3	0	0	0	5	5	5	4	5	5
P12277	Creatine kinase B-type OS=Homo sapiens OX=9606 GN=CKB PE=1 SV=1	CKB	42.644	52	161	14	12	12	11	2	9	5	2	15	12	17	21	13	8	7	9	17	13	11	7	11	10	4	10	11	12	13	10	10	8	10	11	11	9	5	9	9	4	10	10	11	11	9	9
P12429	Annexin A3 OS=Homo sapiens OX=9606 GN=ANXA3 PE=1 SV=3	ANXA3	36.375	62.2	127	17	17	17	7	28	14	8	9	10	7	7	8	5	5	2	6	6	5	12	17	14	10	14	11	10	11	13	9	6	6	7	6	6	12	17	14	10	14	11	10	11	13	9	6
P12532	Creatine kinase U-type, mitochondrial OS=Homo sapiens OX=9606 GN=CKMT1A PE=1 SV=1	CKMT1A	47.036	37.4	100	13	11	13	9	8	5	1	6	10	9	9	14	12	9	0	2	3	3	10	9	7	1	8	11	10	9	10	10	10	1	2	4	6	8	7	5	1	6	9	8	7	8	8	8
P12694	2-oxoisovalerate dehydrogenase subunit alpha, mitochondrial OS=Homo sapiens OX=9606 GN=BCKDHA PE=1 SV=2	BCKDHA	50.47	18.2	9	5	5	5	1	0	0	1	0	0	1	0	0	1	5	0	0	0	0	1	0	0	3	0	0	2	0	0	2	4	0	0	0	0	1	0	0	3	0	0	2	0	0	2	4
P12724	Eosinophil cationic protein OS=Homo sapiens OX=9606 GN=RNASE3 PE=1 SV=2	RNASE3	18.385	38.8	32	6	6	6	3	10	3	8	6	0	0	0	0	0	2	0	0	0	0	5	6	5	5	6	0	0	0	0	0	2	0	0	0	0	5	6	5	5	6	0	0	0	0	0	2
P12814	Alpha-actinin-1 OS=Homo sapiens OX=9606 GN=ACTN1 PE=1 SV=2	ACTN1	103.06	66.1	862	55	31	55	79	97	58	80	66	52	55	63	40	62	57	18	20	68	47	52	54	46	52	49	47	50	50	44	46	48	32	28	50	41	29	30	26	29	28	24	27	26	23	24	26
P12821	Angiotensin-converting enzyme OS=Homo sapiens OX=9606 GN=ACE PE=1 SV=1	ACE	149.71	2	1	1	1	1	0	0	0	0	0	0	0	0	0	0	1	0	0	0	0	0	0	0	0	0	0	0	0	0	0	1	0	0	0	0	0	0	0	0	0	0	0	0	0	0	1
P12830	Cadherin-1 OS=Homo sapiens OX=9606 GN=CDH1 PE=1 SV=3	CDH1	97.455	17.1	62	11	11	11	5	7	4	0	3	6	7	9	5	4	6	0	1	2	3	7	9	8	3	5	9	9	8	9	6	10	2	4	5	4	7	9	8	3	5	9	9	8	9	6	10
P12838	Neutrophil defensin 4 OS=Homo sapiens OX=9606 GN=DEFA4 PE=1 SV=2	DEFA4	10.504	17.5	2	1	1	1	0	1	1	0	0	0	0	0	0	0	0	0	0	0	0	0	1	1	0	1	0	0	0	0	0	0	0	0	0	0	0	1	1	0	1	0	0	0	0	0	0
P12882	Myosin-1 OS=Homo sapiens OX=9606 GN=MYH1 PE=1 SV=3	MYH1	223.14	42	20	97	5	8	19	1	0	0	0	0	0	0	0	0	0	0	0	0	0	97	44	7	14	11	7	7	6	6	9	8	3	9	7	6	5	1	0	0	0	0	0	0	0	0	0
P12883	Myosin-7 OS=Homo sapiens OX=9606 GN=MYH7 PE=1 SV=5	MYH7	223.09	60.2	298	117	39	90	204	94	0	0	0	0	0	0	0	0	0	0	0	0	0	115	93	7	13	14	10	9	15	9	10	12	6	9	9	6	38	28	3	2	5	3	4	6	3	1	2
P12931	Proto-oncogene tyrosine-protein kinase Src OS=Homo sapiens OX=9606 GN=SRC PE=1 SV=3	SRC	59.834	2.6	1	1	1	1	0	0	0	1	0	0	0	0	0	0	0	0	0	0	0	0	1	0	1	0	0	0	0	0	0	0	0	0	0	0	0	1	0	1	0	0	0	0	0	0	0
P12955	Xaa-Pro dipeptidase OS=Homo sapiens OX=9606 GN=PEPD PE=1 SV=3	PEPD	54.548	16.2	54	7	7	7	7	6	2	7	5	4	4	3	0	4	7	0	1	3	1	7	4	4	6	5	5	4	4	1	5	5	0	1	2	1	7	4	4	6	5	5	4	4	1	5	5
P12956	X-ray repair cross-complementing protein 6 OS=Homo sapiens OX=9606 GN=XRCC6 PE=1 SV=2	XRCC6	69.842	49.8	293	27	27	27	21	34	13	37	20	22	22	24	14	18	27	6	11	13	11	20	26	16	26	22	23	23	23	21	21	23	8	11	18	11	20	26	16	26	22	23	23	23	21	21	23
P13010	X-ray repair cross-complementing protein 5 OS=Homo sapiens OX=9606 GN=XRCC5 PE=1 SV=3	XRCC5	82.704	34	185	19	19	19	12	18	11	24	13	15	15	14	13	13	15	5	2	8	7	15	15	17	19	16	15	16	16	16	15	15	7	7	13	11	15	15	17	19	16	15	16	16	16	15	15
P13073	Cytochrome c oxidase subunit 4 isoform 1, mitochondrial OS=Homo sapiens OX=9606 GN=COX4I1 PE=1 SV=1	COX4I1	19.576	39.1	74	7	7	7	7	9	2	8	3	3	5	5	3	8	8	3	3	3	4	6	6	5	7	6	6	6	6	6	6	6	2	2	4	3	6	6	5	7	6	6	6	6	6	6	6
P13284	Gamma-interferon-inducible lysosomal thiol reductase OS=Homo sapiens OX=9606 GN=IFI30 PE=1 SV=3	IFI30	27.963	15.6	6	3	3	3	0	2	0	3	1	0	0	0	0	0	0	0	0	0	0	1	1	0	3	2	1	1	1	0	0	0	0	0	0	0	1	1	0	3	2	1	1	1	0	0	0
P13473	Lysosome-associated membrane glycoprotein 2 OS=Homo sapiens OX=9606 GN=LAMP2 PE=1 SV=2	LAMP2	44.96	8.8	34	4	4	4	2	3	2	3	1	2	2	3	3	2	4	2	2	2	1	3	4	3	3	2	3	2	3	3	2	4	2	2	2	2	3	4	3	3	2	3	2	3	3	2	4
P13489	Ribonuclease inhibitor OS=Homo sapiens OX=9606 GN=RNH1 PE=1 SV=2	RNH1	49.973	64.9	225	19	19	19	19	16	16	18	18	19	20	21	21	13	14	4	8	8	10	18	18	16	19	18	17	16	16	18	13	14	6	11	12	11	18	18	16	19	18	17	16	16	18	13	14
P13498	Cytochrome b-245 light chain OS=Homo sapiens OX=9606 GN=CYBA PE=1 SV=3	CYBA	21.012	21	3	2	2	2	0	2	0	1	0	0	0	0	0	0	0	0	0	0	0	1	2	1	2	1	1	1	1	0	1	1	0	1	1	0	1	2	1	2	1	1	1	1	0	1	1
P13533	Myosin-6 OS=Homo sapiens OX=9606 GN=MYH6 PE=2 SV=5	MYH6	223.73	37.4	3	78	3	3	3	0	0	0	0	0	0	0	0	0	0	0	0	0	0	77	62	6	13	10	8	6	11	7	9	12	5	7	7	6	3	1	1	1	1	1	1	1	1	1	1
P13535	Myosin-8 OS=Homo sapiens OX=9606 GN=MYH8 PE=2 SV=3	MYH8	222.76	30.1	3	65	1	2	3	0	0	0	0	0	0	0	0	0	0	0	0	0	0	65	38	3	11	8	4	5	5	6	6	8	1	6	5	3	1	0	0	0	0	0	0	0	0	0	0
P13611	Versican core protein OS=Homo sapiens OX=9606 GN=VCAN PE=1 SV=3	VCAN	372.82	5.2	97	14	14	14	9	6	10	12	13	2	3	3	1	2	5	4	6	12	9	11	9	11	13	14	9	7	9	6	7	10	5	9	10	10	11	9	11	13	14	9	7	9	6	7	10
P13639	Elongation factor 2 OS=Homo sapiens OX=9606 GN=EEF2 PE=1 SV=4	EEF2	95.337	50	513	42	41	42	39	52	26	51	42	38	45	44	43	34	42	10	11	21	15	38	38	35	38	38	38	38	39	39	31	37	12	13	28	17	37	37	34	37	37	37	37	38	38	30	36
P13667	Protein disulfide-isomerase A4 OS=Homo sapiens OX=9606 GN=PDIA4 PE=1 SV=2	PDIA4	72.932	39.5	144	23	23	23	11	22	11	26	18	7	8	7	4	8	12	1	1	5	3	20	22	17	22	18	15	16	14	14	12	15	1	2	10	6	20	22	17	22	18	15	16	14	14	12	15
P13671	Complement component C6 OS=Homo sapiens OX=9606 GN=C6 PE=1 SV=3	C6	104.79	7.6	21	5	5	5	1	3	1	1	1	3	2	4	2	1	1	0	1	0	0	1	3	1	2	2	2	3	4	2	2	2	0	1	0	1	1	3	1	2	2	2	3	4	2	2	2
P13674	Prolyl 4-hydroxylase subunit alpha-1 OS=Homo sapiens OX=9606 GN=P4HA1 PE=1 SV=2	P4HA1	61.049	17.6	17	7	7	7	3	5	1	3	4	0	0	0	0	0	1	0	0	0	0	3	6	4	6	4	0	1	0	0	1	3	0	0	4	0	3	6	4	6	4	0	1	0	0	1	3
P13686	Tartrate-resistant acid phosphatase type 5 OS=Homo sapiens OX=9606 GN=ACP5 PE=1 SV=3	ACP5	36.598	3.7	3	1	1	1	0	1	0	1	0	0	0	0	1	0	0	0	0	0	0	0	1	0	1	0	0	0	0	1	1	1	0	0	0	0	0	1	0	1	0	0	0	0	1	1	1
P13688	Carcinoembryonic antigen-related cell adhesion molecule 1 OS=Homo sapiens OX=9606 GN=CEACAM1 PE=1 SV=2	CEACAM1	57.56	8	9	4	3	4	2	4	2	0	1	0	0	0	0	0	0	0	0	0	0	2	4	2	1	1	0	0	1	0	0	2	0	0	0	0	1	3	1	0	0	0	0	0	0	0	1
P13693	Translationally-controlled tumor protein OS=Homo sapiens OX=9606 GN=TPT1 PE=1 SV=1	TPT1	19.595	32	75	5	5	5	3	9	11	9	9	5	7	10	4	2	2	0	0	3	1	4	5	5	5	5	5	5	5	5	2	4	2	1	2	2	4	5	5	5	5	5	5	5	5	2	4
P13716	Delta-aminolevulinic acid dehydratase OS=Homo sapiens OX=9606 GN=ALAD PE=1 SV=1	ALAD	36.294	31.2	52	10	10	10	4	6	0	9	4	6	4	3	4	5	3	0	2	1	1	8	6	5	10	7	8	7	6	7	6	5	3	3	5	4	8	6	5	10	7	8	7	6	7	6	5
P13727	Bone marrow proteoglycan OS=Homo sapiens OX=9606 GN=PRG2 PE=1 SV=2	PRG2	25.205	38.3	45	7	7	7	11	11	0	11	10	0	0	0	0	0	2	0	0	0	0	6	7	0	7	7	0	0	0	0	0	3	0	0	0	0	6	7	0	7	7	0	0	0	0	0	3
P13747	HLA class I histocompatibility antigen, alpha chain E OS=Homo sapiens OX=9606 GN=HLA-E PE=1 SV=4	HLA-E	40.057	23.5	6	7	4	4	0	1	0	4	0	0	1	0	0	0	0	0	0	0	0	3	5	2	7	4	4	4	4	3	3	4	2	1	3	2	0	2	0	4	1	1	1	1	0	0	1
P13762	HLA class II histocompatibility antigen, DR beta 4 chain OS=Homo sapiens OX=9606 GN=HLA-DRB4 PE=1 SV=2	HLA-DRB4	29.941	8.6	2	2	2	2	0	0	0	2	0	0	0	0	0	0	0	0	0	0	0	0	1	0	2	0	0	0	1	0	0	0	0	0	0	0	0	1	0	2	0	0	0	1	0	0	0
P13796	Plastin-2 OS=Homo sapiens OX=9606 GN=LCP1 PE=1 SV=6	LCP1	70.288	64	255	32	24	25	22	32	22	55	23	12	14	14	7	13	14	4	6	12	5	25	29	26	32	26	23	24	24	18	23	21	10	11	17	13	17	22	19	24	19	17	18	18	12	17	15
P13797	Plastin-3 OS=Homo sapiens OX=9606 GN=PLS3 PE=1 SV=4	PLS3	70.81	50.8	283	32	20	32	20	21	22	26	25	21	23	21	27	15	16	7	8	16	15	27	26	29	26	28	28	25	25	28	20	19	9	10	16	14	17	16	20	16	19	19	16	16	19	11	11
P13798	Acylamino-acid-releasing enzyme OS=Homo sapiens OX=9606 GN=APEH PE=1 SV=4	APEH	81.224	16.4	51	10	10	10	5	4	2	9	8	4	5	3	3	3	4	0	0	1	0	8	7	3	9	8	5	5	4	5	6	6	0	0	1	0	8	7	3	9	8	5	5	4	5	6	6
P13804	Electron transfer flavoprotein subunit alpha, mitochondrial OS=Homo sapiens OX=9606 GN=ETFA PE=1 SV=1	ETFA	35.079	46.5	92	11	11	11	10	12	2	12	6	6	6	4	7	5	8	3	4	3	4	9	11	7	11	9	7	7	7	10	8	8	3	4	6	6	9	11	7	11	9	7	7	7	10	8	8
P13805	Troponin T, slow skeletal muscle OS=Homo sapiens OX=9606 GN=TNNT1 PE=1 SV=4	TNNT1	32.948	30.9	20	9	8	8	13	7	0	0	0	0	0	0	0	0	0	0	0	0	0	9	7	1	1	1	1	2	1	1	0	1	1	2	0	0	8	6	1	1	1	1	2	1	1	0	1
P13807	Glycogen [starch] synthase, muscle OS=Homo sapiens OX=9606 GN=GYS1 PE=1 SV=2	GYS1	83.785	22.4	52	12	12	12	8	10	4	4	6	2	4	5	5	0	3	0	0	1	0	10	11	6	6	7	5	4	6	6	2	4	0	0	2	0	10	11	6	6	7	5	4	6	6	2	4
P13861	cAMP-dependent protein kinase type II-alpha regulatory subunit OS=Homo sapiens OX=9606 GN=PRKAR2A PE=1 SV=2	PRKAR2A	45.518	26	53	8	7	8	4	6	1	6	4	4	4	6	2	4	5	0	1	4	2	6	7	3	7	6	5	6	7	3	5	5	1	3	4	3	5	6	2	6	5	4	5	6	2	4	4
P13929	Beta-enolase OS=Homo sapiens OX=9606 GN=ENO3 PE=1 SV=5	ENO3	46.986	45.6	22	14	9	11	20	2	0	0	0	0	0	0	0	0	0	0	0	0	0	13	5	3	3	3	3	4	3	2	3	2	1	1	2	2	9	2	0	0	1	0	1	0	0	1	0
P13984	General transcription factor IIF subunit 2 OS=Homo sapiens OX=9606 GN=GTF2F2 PE=1 SV=2	GTF2F2	28.38	13.7	12	2	2	2	1	2	0	2	1	2	1	2	0	0	1	0	0	0	0	1	2	0	2	2	2	1	2	1	0	2	0	0	0	0	1	2	0	2	2	2	1	2	1	0	2
P13987	CD59 glycoprotein OS=Homo sapiens OX=9606 GN=CD59 PE=1 SV=1	CD59	14.177	25.8	39	5	5	5	4	6	1	4	3	2	2	3	2	4	3	0	1	2	2	3	5	3	4	3	2	3	3	2	3	4	0	1	2	2	3	5	3	4	3	2	3	3	2	3	4
P14060	3 beta-hydroxysteroid dehydrogenase/Delta 5-->4-isomerase type 1 OS=Homo sapiens OX=9606 GN=HSD3B1 PE=1 SV=2	HSD3B1	42.251	42.9	15	11	11	11	0	0	0	0	0	0	1	0	0	2	12	0	0	0	0	1	0	0	0	0	0	2	0	0	3	11	0	0	0	0	1	0	0	0	0	0	2	0	0	3	11
P14174	Macrophage migration inhibitory factor OS=Homo sapiens OX=9606 GN=MIF PE=1 SV=4	MIF	12.476	17.4	42	2	2	2	2	3	2	2	2	4	4	4	2	4	3	2	3	2	3	2	2	2	2	2	2	2	2	2	2	2	2	2	2	2	2	2	2	2	2	2	2	2	2	2	2
P14207	Folate receptor beta OS=Homo sapiens OX=9606 GN=FOLR2 PE=1 SV=4	FOLR2	29.279	11.4	13	3	3	3	2	1	0	3	2	0	1	1	0	1	0	0	0	2	0	2	2	2	3	2	1	2	1	1	2	1	1	0	2	0	2	2	2	3	2	1	2	1	1	2	1
P14314	Glucosidase 2 subunit beta OS=Homo sapiens OX=9606 GN=PRKCSH PE=1 SV=2	PRKCSH	59.425	30.9	115	14	14	14	10	13	6	14	9	9	7	9	10	10	7	2	3	4	2	13	13	10	13	12	12	11	12	12	11	10	3	4	7	4	13	13	10	13	12	12	11	12	12	11	10
P14317	Hematopoietic lineage cell-specific protein OS=Homo sapiens OX=9606 GN=HCLS1 PE=1 SV=3	HCLS1	54.013	29.8	67	13	13	13	7	7	5	18	7	3	4	4	0	5	4	0	0	3	0	8	7	6	13	6	3	5	5	1	5	5	0	0	3	0	8	7	6	13	6	3	5	5	1	5	5
P14324	Farnesyl pyrophosphate synthase OS=Homo sapiens OX=9606 GN=FDPS PE=1 SV=4	FDPS	48.275	17.4	77	7	7	7	7	9	1	8	6	3	8	2	9	9	13	0	1	0	1	6	6	4	6	4	3	3	2	5	4	6	0	1	0	2	6	6	4	6	4	3	3	2	5	4	6
P14384	Carboxypeptidase M OS=Homo sapiens OX=9606 GN=CPM PE=1 SV=2	CPM	50.513	4.3	7	1	1	1	0	1	0	0	0	1	1	1	1	0	1	0	0	1	0	0	1	0	0	0	1	1	1	1	0	1	1	0	1	0	0	1	0	0	0	1	1	1	1	0	1
P14406	Cytochrome c oxidase subunit 7A2, mitochondrial OS=Homo sapiens OX=9606 GN=COX7A2 PE=1 SV=1	COX7A2	9.3959	27.7	19	2	2	2	2	3	0	2	1	0	2	0	1	2	2	1	1	1	1	2	2	2	2	2	2	2	2	2	2	2	2	1	2	2	2	2	2	2	2	2	2	2	2	2	2
P14543	Nidogen-1 OS=Homo sapiens OX=9606 GN=NID1 PE=1 SV=3	NID1	136.38	18.3	155	17	16	16	14	12	4	15	10	9	13	9	0	9	13	10	11	16	10	16	15	10	16	13	11	15	17	3	12	16	11	12	16	11	16	14	9	15	12	10	14	16	2	11	15
P14550	Aldo-keto reductase family 1 member A1 OS=Homo sapiens OX=9606 GN=AKR1A1 PE=1 SV=3	AKR1A1	36.573	60.9	176	16	16	16	16	14	10	16	14	13	17	15	11	16	19	3	4	4	4	14	14	13	15	13	14	15	14	14	14	15	7	7	7	6	14	14	13	15	13	14	15	14	14	14	15
P14555	Phospholipase A2, membrane associated OS=Homo sapiens OX=9606 GN=PLA2G2A PE=1 SV=2	PLA2G2A	16.083	12.5	6	1	1	1	0	1	0	0	0	1	1	1	0	0	1	0	0	1	0	0	1	1	0	0	1	1	1	0	0	1	0	0	1	1	0	1	1	0	0	1	1	1	0	0	1
P14598	Neutrophil cytosol factor 1 OS=Homo sapiens OX=9606 GN=NCF1 PE=1 SV=4	NCF1	44.681	38.2	33	12	12	12	2	14	5	8	4	0	0	0	0	0	0	0	0	0	0	5	11	5	9	9	0	0	0	0	0	0	1	0	0	1	5	11	5	9	9	0	0	0	0	0	0
P14618	Pyruvate kinase PKM OS=Homo sapiens OX=9606 GN=PKM PE=1 SV=4	PKM	57.936	75.9	957	42	40	42	75	108	67	84	81	69	67	72	63	63	55	31	32	48	42	37	40	34	37	37	38	38	36	38	34	35	29	27	34	32	35	38	32	35	35	36	36	34	36	32	33
P14621	Acylphosphatase-2 OS=Homo sapiens OX=9606 GN=ACYP2 PE=1 SV=2	ACYP2	11.139	24.2	3	3	3	3	3	0	0	0	0	0	0	0	0	0	0	0	0	0	0	3	0	0	1	0	0	0	0	0	0	0	0	0	0	0	3	0	0	1	0	0	0	0	0	0	0
P14625	Endoplasmin OS=Homo sapiens OX=9606 GN=HSP90B1 PE=1 SV=1	HSP90B1	92.468	48.4	396	39	37	39	35	48	34	67	38	20	19	19	17	23	25	7	11	21	12	32	32	30	36	32	24	23	25	24	28	25	14	14	25	21	31	31	29	35	31	23	22	24	23	26	24
P14649	Myosin light chain 6B OS=Homo sapiens OX=9606 GN=MYL6B PE=1 SV=1	MYL6B	22.764	40.4	14	7	5	5	6	8	0	0	0	0	0	0	0	0	0	0	0	0	0	7	7	2	4	2	2	2	2	2	2	2	2	2	2	2	5	5	0	2	0	0	0	0	0	0	0
P63162	Small nuclear ribonucleoprotein-associated protein N OS=Homo sapiens OX=9606 GN=SNRPN PE=1 SV=1	SNRPN	24.614	24.2	47	6	6	6	4	4	3	7	4	4	4	4	3	2	4	1	1	1	1	6	5	4	5	4	5	5	5	4	4	5	1	1	2	1	6	5	4	5	4	5	5	5	4	4	5
P14735	Insulin-degrading enzyme OS=Homo sapiens OX=9606 GN=IDE PE=1 SV=4	IDE	117.97	34.1	151	29	29	29	21	5	8	0	27	16	14	15	20	11	10	0	0	3	1	24	15	18	13	29	26	23	26	25	18	20	1	1	5	3	24	15	18	13	29	26	23	26	25	18	20
P14780	Matrix metalloproteinase-9 OS=Homo sapiens OX=9606 GN=MMP9 PE=1 SV=3	MMP9	78.457	23.3	37	14	14	14	2	10	8	10	4	1	0	0	2	0	0	0	0	0	0	3	11	14	12	9	2	0	0	7	0	1	0	0	1	0	3	11	14	12	9	2	0	0	7	0	1
P14854	Cytochrome c oxidase subunit 6B1 OS=Homo sapiens OX=9606 GN=COX6B1 PE=1 SV=2	COX6B1	10.192	47.7	64	3	3	3	6	6	4	6	5	4	5	5	3	3	6	2	3	3	3	3	3	3	3	3	3	3	3	3	3	3	3	3	3	3	3	3	3	3	3	3	3	3	3	3	3
P14866	Heterogeneous nuclear ribonucleoprotein L OS=Homo sapiens OX=9606 GN=HNRNPL PE=1 SV=2	HNRNPL	64.132	28.2	113	12	12	12	10	12	5	15	6	9	7	9	6	8	10	2	3	5	6	11	10	6	10	8	7	7	8	8	8	7	4	4	7	5	11	10	6	10	8	7	7	8	8	8	7
P14868	Aspartate--tRNA ligase, cytoplasmic OS=Homo sapiens OX=9606 GN=DARS1 PE=1 SV=2	DARS1	57.136	57.1	178	25	25	25	15	24	9	23	15	13	15	14	13	13	11	2	2	5	4	19	24	14	21	21	18	20	15	20	17	15	3	2	11	4	19	24	14	21	21	18	20	15	20	17	15
P14902	Indoleamine 2,3-dioxygenase 1 OS=Homo sapiens OX=9606 GN=IDO1 PE=1 SV=1	IDO1	45.326	14.1	5	5	5	5	0	5	0	0	0	0	0	0	0	0	0	0	0	0	0	0	5	0	0	1	1	1	0	0	0	0	0	0	0	0	0	5	0	0	1	1	1	0	0	0	0
P14923	Junction plakoglobin OS=Homo sapiens OX=9606 GN=JUP PE=1 SV=3	JUP	81.744	65.2	745	37	32	37	53	55	52	20	66	69	58	61	65	51	53	29	26	46	41	34	30	35	24	34	35	34	34	35	34	35	27	23	33	29	29	26	30	22	29	30	29	29	30	29	30
P14927	Cytochrome b-c1 complex subunit 7 OS=Homo sapiens OX=9606 GN=UQCRB PE=1 SV=2	UQCRB	13.53	21.6	21	2	2	2	1	1	1	2	1	1	1	3	1	3	1	1	1	2	1	2	2	2	2	2	2	2	2	2	2	2	1	1	2	2	2	2	2	2	2	2	2	2	2	2	2
P15085	Carboxypeptidase A1 OS=Homo sapiens OX=9606 GN=CPA1 PE=1 SV=2	CPA1	47.14	2.6	19	1	1	1	1	4	3	1	2	1	1	1	3	1	1	0	0	0	0	1	1	1	1	1	1	1	1	1	1	1	0	0	0	1	1	1	1	1	1	1	1	1	1	1	1
P15088	Mast cell carboxypeptidase A OS=Homo sapiens OX=9606 GN=CPA3 PE=1 SV=2	CPA3	48.669	30.7	85	13	12	13	5	5	6	5	7	4	6	8	1	8	8	5	6	5	6	9	10	9	7	10	10	10	10	3	9	11	6	9	7	6	9	10	9	7	10	10	10	10	3	9	11
P15090	Fatty acid-binding protein, adipocyte OS=Homo sapiens OX=9606 GN=FABP4 PE=1 SV=3	FABP4	14.719	43.2	73	5	5	5	5	5	3	4	0	7	5	7	0	3	6	7	5	9	7	4	5	3	5	1	5	4	5	2	3	4	4	5	5	4	4	5	3	5	1	5	4	5	2	3	4
P15104	Glutamine synthetase OS=Homo sapiens OX=9606 GN=GLUL PE=1 SV=4	GLUL	42.064	33.2	49	10	10	10	8	3	3	3	3	5	5	8	5	3	3	0	0	0	0	9	6	6	5	5	7	7	10	6	5	6	0	0	0	0	9	6	6	5	5	7	7	10	6	5	6
P15121	Aldo-keto reductase family 1 member B1 OS=Homo sapiens OX=9606 GN=AKR1B1 PE=1 SV=3	AKR1B1	35.853	44.3	51	13	12	13	8	5	2	10	2	2	4	4	2	3	5	1	1	1	1	11	9	8	12	8	9	9	8	7	8	6	1	2	3	2	10	8	7	12	7	8	8	7	6	7	6
P15144	Aminopeptidase N OS=Homo sapiens OX=9606 GN=ANPEP PE=1 SV=4	ANPEP	109.54	18.6	80	16	16	16	6	12	5	4	8	3	4	4	3	5	7	4	3	5	7	10	16	8	8	13	9	10	9	7	9	14	5	5	7	8	10	16	8	8	13	9	10	9	7	9	14
P15153	Ras-related C3 botulinum toxin substrate 2 OS=Homo sapiens OX=9606 GN=RAC2 PE=1 SV=1	RAC2	21.429	49.5	35	8	3	3	3	4	3	5	3	2	3	3	0	3	2	1	1	1	1	7	7	6	8	7	7	7	7	3	6	6	4	4	5	4	2	2	2	3	2	2	2	2	0	2	2
P15170	Eukaryotic peptide chain release factor GTP-binding subunit ERF3A OS=Homo sapiens OX=9606 GN=GSPT1 PE=1 SV=1	GSPT1	55.755	30.7	44	11	5	11	2	8	3	10	3	4	1	1	5	3	3	0	0	1	0	5	9	5	10	6	6	5	6	8	5	6	1	0	1	0	1	4	2	4	4	2	1	2	4	1	3
P15259	Phosphoglycerate mutase 2 OS=Homo sapiens OX=9606 GN=PGAM2 PE=1 SV=3	PGAM2	28.766	40.7	7	9	4	4	7	0	0	0	0	0	0	0	0	0	0	0	0	0	0	8	5	4	5	3	4	4	3	4	4	3	2	1	2	3	4	1	0	0	0	0	0	0	0	0	0
P15289	Arylsulfatase A OS=Homo sapiens OX=9606 GN=ARSA PE=1 SV=3	ARSA	53.588	3.4	10	1	1	1	1	1	0	1	1	1	1	1	1	1	1	0	0	0	0	1	1	0	1	1	1	1	1	1	1	1	0	0	0	0	1	1	0	1	1	1	1	1	1	1	1
P15291	Beta-1,4-galactosyltransferase 1 OS=Homo sapiens OX=9606 GN=B4GALT1 PE=1 SV=5	B4GALT1	43.92	5.8	4	2	2	2	0	1	0	0	0	1	0	1	1	0	0	0	0	0	0	0	1	0	1	0	1	1	1	2	0	0	0	0	0	0	0	1	0	1	0	1	1	1	2	0	0
P15309	Prostatic acid phosphatase OS=Homo sapiens OX=9606 GN=ACP3 PE=1 SV=3	ACP3	44.566	19.2	43	6	6	6	6	0	1	0	1	3	4	3	6	7	5	1	1	4	1	6	2	1	1	3	5	5	5	6	6	6	3	2	4	2	6	2	1	1	3	5	5	5	6	6	6
P15311	Ezrin OS=Homo sapiens OX=9606 GN=EZR PE=1 SV=4	EZR	69.412	38.2	154	26	15	17	10	20	7	16	12	12	9	10	13	11	12	5	5	7	5	23	25	19	24	21	23	21	22	23	20	22	10	11	18	15	13	14	11	14	12	13	11	11	14	11	11
P15374	Ubiquitin carboxyl-terminal hydrolase isozyme L3 OS=Homo sapiens OX=9606 GN=UCHL3 PE=1 SV=1	UCHL3	26.182	33.5	42	5	5	5	3	3	5	3	4	4	3	5	2	4	4	0	0	1	1	4	5	5	5	5	4	5	5	5	5	5	1	1	1	2	4	5	5	5	5	4	5	5	5	5	5
P15428	15-hydroxyprostaglandin dehydrogenase [NAD(+)] OS=Homo sapiens OX=9606 GN=HPGD PE=1 SV=1	HPGD	28.977	18.8	10	4	4	4	1	0	0	0	2	1	2	3	0	1	0	0	0	0	0	2	2	1	2	4	2	4	4	1	2	0	0	0	1	0	2	2	1	2	4	2	4	4	1	2	0
P15498	Proto-oncogene vav OS=Homo sapiens OX=9606 GN=VAV1 PE=1 SV=4	VAV1	98.313	14.7	12	11	11	11	0	1	0	11	0	0	0	0	0	0	0	0	0	0	0	2	3	0	11	3	1	0	0	0	0	1	0	0	0	0	2	3	0	11	3	1	0	0	0	0	1
P15502	Elastin OS=Homo sapiens OX=9606 GN=ELN PE=1 SV=4	ELN	68.397	14.6	41	7	7	7	1	1	2	0	0	3	5	5	0	7	5	4	2	3	3	2	3	4	0	0	5	7	6	1	7	6	4	3	6	4	2	3	4	0	0	5	7	6	1	7	6
P15531	Nucleoside diphosphate kinase A OS=Homo sapiens OX=9606 GN=NME1 PE=1 SV=1	NME1	17.149	69.7	75	11	6	6	7	9	5	9	6	7	7	5	7	4	6	0	0	1	2	11	11	11	11	11	10	9	9	10	10	10	4	4	8	7	6	6	6	6	6	5	4	4	5	5	5
P15559	NAD(P)H dehydrogenase [quinone] 1 OS=Homo sapiens OX=9606 GN=NQO1 PE=1 SV=1	NQO1	30.867	13.1	9	3	3	3	1	0	0	0	1	0	1	0	0	2	2	0	0	2	0	1	1	0	1	3	0	2	0	0	2	3	0	0	3	0	1	1	0	1	3	0	2	0	0	2	3
P15586	N-acetylglucosamine-6-sulfatase OS=Homo sapiens OX=9606 GN=GNS PE=1 SV=3	GNS	62.081	10.1	17	5	5	5	3	2	0	3	2	1	1	3	0	1	1	0	0	0	0	5	3	2	3	2	2	3	4	2	3	2	0	0	1	0	5	3	2	3	2	2	3	4	2	3	2
P15814	Immunoglobulin lambda-like polypeptide 1 OS=Homo sapiens OX=9606 GN=IGLL1 PE=1 SV=1	IGLL1	22.963	7	3	1	1	1	0	0	1	0	1	0	0	0	0	0	1	0	0	0	0	1	0	1	0	1	1	1	1	1	0	1	0	1	0	1	1	0	1	0	1	1	1	1	1	0	1
P15880	40S ribosomal protein S2 OS=Homo sapiens OX=9606 GN=RPS2 PE=1 SV=2	RPS2	31.324	35.2	104	9	9	9	7	12	5	12	11	7	6	7	10	7	9	2	3	3	3	7	8	8	8	8	7	7	7	8	7	9	4	4	6	5	7	8	8	8	8	7	7	7	8	7	9
P15924	Desmoplakin OS=Homo sapiens OX=9606 GN=DSP PE=1 SV=3	DSP	331.77	56	1963	160	160	160	151	185	151	35	167	164	144	156	178	147	125	71	52	134	103	136	143	141	83	142	144	140	142	144	132	125	77	67	122	104	136	143	141	83	142	144	140	142	144	132	125
P15927	Replication protein A 32 kDa subunit OS=Homo sapiens OX=9606 GN=RPA2 PE=1 SV=1	RPA2	29.247	14.1	8	3	3	3	0	0	0	3	0	0	1	0	2	2	0	0	0	0	0	1	3	0	3	2	3	3	1	3	2	1	0	0	0	0	1	3	0	3	2	3	3	1	3	2	1
P15941	Mucin-1 OS=Homo sapiens OX=9606 GN=MUC1 PE=1 SV=3	MUC1	122.1	67.7	21	5	5	5	0	5	0	0	0	1	5	2	0	5	3	0	0	0	0	1	5	0	0	0	3	4	3	0	5	4	0	0	0	0	1	5	0	0	0	3	4	3	0	5	4
P15954	Cytochrome c oxidase subunit 7C, mitochondrial OS=Homo sapiens OX=9606 GN=COX7C PE=1 SV=1	COX7C	7.2454	14.3	2	1	1	1	1	0	0	1	0	0	0	0	0	0	0	0	0	0	0	1	0	0	1	0	1	0	1	1	0	1	0	0	1	0	1	0	0	1	0	1	0	1	1	0	1
P16050	Polyunsaturated fatty acid lipoxygenase ALOX15 OS=Homo sapiens OX=9606 GN=ALOX15 PE=1 SV=3	ALOX15	74.804	9.5	16	5	5	5	0	0	0	2	1	1	2	2	1	1	4	0	0	2	0	1	0	0	3	1	2	3	2	1	4	5	2	2	3	0	1	0	0	3	1	2	3	2	1	4	5
P16070	CD44 antigen OS=Homo sapiens OX=9606 GN=CD44 PE=1 SV=3	CD44	81.537	8.6	98	6	6	6	8	9	5	10	6	6	9	7	6	10	7	3	3	5	4	6	6	5	5	6	6	6	6	6	6	6	3	3	5	4	6	6	5	5	6	6	6	6	6	6	6
P16083	Ribosyldihydronicotinamide dehydrogenase [quinone] OS=Homo sapiens OX=9606 GN=NQO2 PE=1 SV=5	NQO2	25.918	24.7	11	4	4	4	2	1	0	1	0	0	2	1	0	1	3	0	0	0	0	2	2	1	1	1	0	3	2	0	3	4	0	0	0	0	2	2	1	1	1	0	3	2	0	3	4
P16144	Integrin beta-4 OS=Homo sapiens OX=9606 GN=ITGB4 PE=1 SV=5	ITGB4	202.16	21.2	132	28	28	28	12	8	8	10	18	10	12	15	6	8	6	4	3	5	7	23	18	19	18	23	18	16	22	12	15	10	7	4	9	11	23	18	19	18	23	18	16	22	12	15	10
P16152	Carbonyl reductase [NADPH] 1 OS=Homo sapiens OX=9606 GN=CBR1 PE=1 SV=3	CBR1	30.375	74.7	254	17	15	17	17	25	16	15	18	20	18	23	22	17	16	11	9	14	13	16	17	15	14	16	16	16	16	17	16	13	9	9	12	11	14	15	13	12	14	14	14	14	15	14	11
P16157	Ankyrin-1 OS=Homo sapiens OX=9606 GN=ANK1 PE=1 SV=3	ANK1	206.26	11.9	60	14	14	14	0	3	4	7	0	7	7	8	4	0	2	0	8	1	9	1	9	11	11	0	12	13	13	6	4	4	3	8	2	9	1	9	11	11	0	12	13	13	6	4	4
P16219	Short-chain specific acyl-CoA dehydrogenase, mitochondrial OS=Homo sapiens OX=9606 GN=ACADS PE=1 SV=1	ACADS	44.297	21.8	48	8	8	8	6	6	0	7	1	2	4	5	1	4	6	1	0	3	2	8	6	0	8	1	6	6	6	3	6	7	3	2	4	4	8	6	0	8	1	6	6	6	3	6	7
P16220	Cyclic AMP-responsive element-binding protein 1 OS=Homo sapiens OX=9606 GN=CREB1 PE=1 SV=3	CREB1	35.136	8.9	5	1	1	1	1	1	0	1	0	0	0	1	0	0	1	0	0	0	0	1	1	0	1	0	0	0	1	0	0	1	0	0	0	0	1	1	0	1	0	0	0	1	0	0	1
P16278	Beta-galactosidase OS=Homo sapiens OX=9606 GN=GLB1 PE=1 SV=2	GLB1	76.074	7.2	16	4	4	4	2	2	1	3	2	1	2	1	0	1	1	0	0	0	0	4	2	1	4	4	2	2	2	0	1	2	0	0	1	0	4	2	1	4	4	2	2	2	0	1	2
P16284	Platelet endothelial cell adhesion molecule OS=Homo sapiens OX=9606 GN=PECAM1 PE=1 SV=2	PECAM1	82.521	9.6	16	5	5	5	0	2	1	4	1	1	1	1	0	1	2	1	0	1	0	4	2	2	5	3	2	2	2	1	1	2	1	1	1	1	4	2	2	5	3	2	2	2	1	1	2
P16298	Serine/threonine-protein phosphatase 2B catalytic subunit beta isoform OS=Homo sapiens OX=9606 GN=PPP3CB PE=1 SV=2	PPP3CB	59.024	13.2	27	6	3	6	3	4	1	4	3	1	1	2	1	1	2	0	1	2	1	5	5	3	6	5	4	3	2	1	3	3	1	1	2	1	2	2	1	3	2	2	1	1	0	1	0
P16333	Cytoplasmic protein NCK1 OS=Homo sapiens OX=9606 GN=NCK1 PE=1 SV=1	NCK1	42.864	11.9	5	5	5	5	0	1	0	3	0	0	1	0	0	0	0	0	0	0	0	2	2	0	4	0	1	1	1	1	1	1	0	0	0	0	2	2	0	4	0	1	1	1	1	1	1
P16401	Histone H1.5 OS=Homo sapiens OX=9606 GN=H1-5 PE=1 SV=3	H1-5	22.58	31.9	70	9	5	5	6	7	5	9	5	4	6	6	3	3	5	2	2	3	4	6	7	4	9	5	6	7	6	4	6	6	3	2	4	4	4	5	4	5	4	4	5	4	4	4	5
P16402	Histone H1.3 OS=Homo sapiens OX=9606 GN=H1-3 PE=1 SV=2	H1-3	22.35	44.3	15	15	2	3	1	1	1	4	1	1	1	1	1	1	1	0	0	1	0	9	9	5	13	6	8	9	8	5	9	8	4	5	5	5	2	1	1	2	1	2	1	1	1	1	1
P16403	Histone H1.2 OS=Homo sapiens OX=9606 GN=H1-2 PE=1 SV=2	H1-2	21.364	43.7	18	13	2	2	1	2	1	4	1	1	1	1	1	1	1	0	1	1	1	8	9	5	13	6	7	9	8	5	8	7	4	5	5	6	1	1	1	2	1	1	1	1	1	1	1
P16435	NADPH--cytochrome P450 reductase OS=Homo sapiens OX=9606 GN=POR PE=1 SV=2	POR	76.689	23	56	12	12	12	4	6	2	5	3	4	6	5	5	6	9	0	0	1	0	9	11	5	9	8	7	8	8	7	8	10	0	1	2	1	9	11	5	9	8	7	8	8	7	8	10
P16452	Protein 4.2 OS=Homo sapiens OX=9606 GN=EPB42 PE=1 SV=3	EPB42	77.008	9.6	22	5	5	5	0	3	1	2	0	2	2	3	2	1	1	0	2	1	2	0	3	3	3	0	3	2	4	3	1	2	1	4	1	2	0	3	3	3	0	3	2	4	3	1	2
P16455	Methylated-DNA--protein-cysteine methyltransferase OS=Homo sapiens OX=9606 GN=MGMT PE=1 SV=1	MGMT	21.646	27.5	9	4	4	4	2	1	0	4	0	0	1	0	0	0	1	0	0	0	0	2	1	0	4	1	0	2	0	2	0	1	0	0	1	0	2	1	0	4	1	0	2	0	2	0	1
P16615	Sarcoplasmic/endoplasmic reticulum calcium ATPase 2 OS=Homo sapiens OX=9606 GN=ATP2A2 PE=1 SV=1	ATP2A2	114.76	38.8	164	33	19	33	41	21	7	16	13	11	11	8	9	8	6	1	2	8	2	32	29	18	24	23	18	18	22	20	17	12	3	4	12	6	18	18	12	15	13	11	12	13	14	13	7
P16671	Platelet glycoprotein 4 OS=Homo sapiens OX=9606 GN=CD36 PE=1 SV=2	CD36	53.053	22.7	61	10	10	10	3	1	2	2	2	5	7	10	3	1	3	8	4	7	3	3	3	2	2	4	10	9	10	7	3	5	9	5	10	5	3	3	2	2	4	10	9	10	7	3	5
P16885	1-phosphatidylinositol 4,5-bisphosphate phosphodiesterase gamma-2 OS=Homo sapiens OX=9606 GN=PLCG2 PE=1 SV=4	PLCG2	147.87	21.2	28	22	22	22	0	4	1	21	2	0	0	0	0	0	0	0	0	0	0	3	12	5	21	3	1	1	2	1	0	0	1	0	0	0	3	12	5	21	3	1	1	2	1	0	0
P16930	Fumarylacetoacetase OS=Homo sapiens OX=9606 GN=FAH PE=1 SV=2	FAH	46.374	11.2	27	4	4	4	1	2	1	4	3	3	2	3	0	2	1	1	1	2	1	3	4	3	4	4	4	4	4	0	4	4	2	1	2	1	3	4	3	4	4	4	4	4	0	4	4
P16949	Stathmin OS=Homo sapiens OX=9606 GN=STMN1 PE=1 SV=3	STMN1	17.302	28.2	32	4	4	4	3	3	2	3	2	2	3	3	4	3	1	0	1	1	1	3	3	2	4	3	4	4	4	4	4	3	0	1	2	1	3	3	2	4	3	4	4	4	4	4	3
P16989	Y-box-binding protein 3 OS=Homo sapiens OX=9606 GN=YBX3 PE=1 SV=4	YBX3	40.089	31.5	58	7	5	7	9	7	3	4	6	4	6	4	3	4	4	1	1	2	0	7	6	4	4	5	5	4	4	3	4	5	1	1	3	2	5	4	3	2	3	3	3	3	2	2	3
P17026	Zinc finger protein 22 OS=Homo sapiens OX=9606 GN=ZNF22 PE=1 SV=3	ZNF22	25.915	11.2	2	2	2	2	0	0	0	2	0	0	0	0	0	0	0	0	0	0	0	0	1	0	2	0	0	0	0	0	0	0	0	0	0	0	0	1	0	2	0	0	0	0	0	0	0
P17050	Alpha-N-acetylgalactosaminidase OS=Homo sapiens OX=9606 GN=NAGA PE=1 SV=2	NAGA	46.564	6.8	4	2	2	2	1	0	0	1	1	0	0	1	0	0	0	0	0	0	0	2	0	0	2	1	1	0	1	0	0	0	0	0	0	0	2	0	0	2	1	1	0	1	0	0	0
P17066	Heat shock 70 kDa protein 6 OS=Homo sapiens OX=9606 GN=HSPA6 PE=1 SV=2	HSPA6	71.027	12.8	11	8	2	2	0	1	0	1	1	1	0	1	1	2	1	0	0	2	0	7	7	6	5	6	6	6	6	7	7	7	5	4	7	6	1	1	1	1	1	1	1	1	2	2	2
P17096	High mobility group protein HMG-I/HMG-Y OS=Homo sapiens OX=9606 GN=HMGA1 PE=1 SV=3	HMGA1	11.676	32.7	18	3	3	3	2	2	1	5	1	0	1	2	0	2	1	0	0	1	0	1	1	1	3	1	1	1	1	0	1	1	0	0	1	1	1	1	1	3	1	1	1	1	0	1	1
P17152	Transmembrane protein 11, mitochondrial OS=Homo sapiens OX=9606 GN=TMEM11 PE=1 SV=1	TMEM11	21.541	8.3	16	1	1	1	3	3	0	1	0	0	1	2	0	2	3	0	1	0	0	1	1	0	1	0	1	1	1	0	1	1	0	1	0	0	1	1	0	1	0	1	1	1	0	1	1
P17174	Aspartate aminotransferase, cytoplasmic OS=Homo sapiens OX=9606 GN=GOT1 PE=1 SV=3	GOT1	46.247	39	95	13	13	13	12	2	4	7	6	10	8	10	8	9	9	2	3	2	3	12	7	9	9	9	13	13	12	11	13	13	3	5	4	5	12	7	9	9	9	13	13	12	11	13	13
P17213	Bactericidal permeability-increasing protein OS=Homo sapiens OX=9606 GN=BPI PE=1 SV=4	BPI	53.899	20.1	11	7	7	7	0	6	4	0	1	0	0	0	0	0	0	0	0	0	0	0	7	5	1	1	0	0	0	0	0	1	0	0	1	0	0	7	5	1	1	0	0	0	0	0	1
P17301	Integrin alpha-2 OS=Homo sapiens OX=9606 GN=ITGA2 PE=1 SV=1	ITGA2	129.29	13.8	18	12	12	12	0	14	0	0	0	0	1	2	0	0	1	0	0	0	0	2	12	0	2	0	2	3	6	1	0	3	1	0	0	1	2	12	0	2	0	2	3	6	1	0	3
P17302	Gap junction alpha-1 protein OS=Homo sapiens OX=9606 GN=GJA1 PE=1 SV=2	GJA1	43.008	17	13	4	4	4	3	1	1	0	3	0	0	0	0	2	3	0	0	0	0	3	1	2	0	3	1	1	1	0	3	4	0	0	1	0	3	1	2	0	3	1	1	1	0	3	4
P17480	Nucleolar transcription factor 1 OS=Homo sapiens OX=9606 GN=UBTF PE=1 SV=1	UBTF	89.405	14	32	9	9	9	2	3	0	10	1	3	2	3	2	2	4	0	0	0	0	4	6	2	8	4	4	3	4	4	3	5	0	0	1	0	4	6	2	8	4	4	3	4	4	3	5
P17540	Creatine kinase S-type, mitochondrial OS=Homo sapiens OX=9606 GN=CKMT2 PE=1 SV=2	CKMT2	47.504	34.6	21	12	10	10	18	3	0	0	0	0	0	0	0	0	0	0	0	0	0	12	6	2	0	3	3	2	2	2	3	2	0	2	1	2	10	4	0	0	1	1	0	0	0	1	0
P17568	NADH dehydrogenase [ubiquinone] 1 beta subcomplex subunit 7 OS=Homo sapiens OX=9606 GN=NDUFB7 PE=1 SV=4	NDUFB7	16.402	24.8	8	3	3	3	1	2	0	2	0	0	2	0	0	1	0	0	0	0	0	3	2	0	3	2	2	2	1	1	3	2	0	0	0	0	3	2	0	3	2	2	2	1	1	3	2
P17612	cAMP-dependent protein kinase catalytic subunit alpha OS=Homo sapiens OX=9606 GN=PRKACA PE=1 SV=2	PRKACA	40.589	15.1	16	5	1	1	2	1	1	1	1	1	1	1	1	1	1	1	1	1	1	5	5	3	5	4	4	4	4	4	4	3	2	2	3	2	1	1	1	1	1	1	1	1	1	1	1
P17655	Calpain-2 catalytic subunit OS=Homo sapiens OX=9606 GN=CAPN2 PE=1 SV=6	CAPN2	79.994	26	87	13	13	13	8	11	4	8	12	5	6	7	5	4	6	1	3	4	3	9	11	10	11	12	9	9	12	8	8	7	5	3	7	4	9	11	10	11	12	9	9	12	8	8	7
P17661	Desmin OS=Homo sapiens OX=9606 GN=DES PE=1 SV=3	DES	53.535	71.3	323	38	31	31	48	16	17	12	2	26	34	38	3	29	13	13	13	33	26	34	29	27	23	14	32	33	34	16	32	20	18	19	33	26	28	24	22	17	9	27	26	28	11	25	13
P17706	Tyrosine-protein phosphatase non-receptor type 2 OS=Homo sapiens OX=9606 GN=PTPN2 PE=1 SV=2	PTPN2	48.473	9.2	3	3	3	3	0	0	0	2	0	0	0	0	0	1	0	0	0	0	0	1	2	2	3	2	1	2	1	1	2	1	1	0	0	1	1	2	2	3	2	1	2	1	1	2	1
P17812	CTP synthase 1 OS=Homo sapiens OX=9606 GN=CTPS1 PE=1 SV=2	CTPS1	66.69	29.9	48	14	12	14	2	12	2	7	4	4	3	4	7	1	1	0	0	1	0	6	14	4	10	7	8	4	9	10	3	1	0	0	1	0	5	12	4	8	6	6	4	8	9	3	1
P17813	Endoglin OS=Homo sapiens OX=9606 GN=ENG PE=1 SV=2	ENG	70.577	4.3	5	2	2	2	0	1	0	0	2	0	0	0	0	1	0	0	0	1	0	1	2	0	2	2	0	0	0	0	1	0	0	0	1	1	1	2	0	2	2	0	0	0	0	1	0
P17844	Probable ATP-dependent RNA helicase DDX5 OS=Homo sapiens OX=9606 GN=DDX5 PE=1 SV=1	DDX5	69.147	30.5	63	18	10	10	9	6	4	9	5	4	6	3	5	4	3	1	1	2	1	17	17	13	18	15	15	15	14	14	15	14	4	4	10	8	10	9	6	10	8	7	7	6	7	8	6
P17858	ATP-dependent 6-phosphofructokinase, liver type OS=Homo sapiens OX=9606 GN=PFKL PE=1 SV=6	PFKL	85.018	36.4	202	21	18	19	13	23	10	23	14	12	11	15	15	14	19	5	7	13	8	18	21	15	20	19	17	18	16	18	18	20	12	10	14	12	15	18	12	17	16	14	15	13	15	15	17
P17900	Ganglioside GM2 activator OS=Homo sapiens OX=9606 GN=GM2A PE=1 SV=4	GM2A	20.838	15	17	3	3	3	1	1	1	2	1	2	2	2	3	1	1	0	0	0	0	3	3	3	3	3	3	3	3	3	3	3	0	0	0	0	3	3	3	3	3	3	3	3	3	3	3
P17927	Complement receptor type 1 OS=Homo sapiens OX=9606 GN=CR1 PE=1 SV=3	CR1	223.66	6.4	15	6	6	6	2	0	0	6	0	2	1	1	3	0	0	0	0	0	0	1	3	2	6	2	2	2	2	2	2	2	1	1	0	1	1	3	2	6	2	2	2	2	2	2	2
P17931	Galectin-3 OS=Homo sapiens OX=9606 GN=LGALS3 PE=1 SV=5	LGALS3	26.152	28.4	139	7	7	7	8	9	5	9	8	13	11	12	15	10	9	4	7	9	10	7	7	7	7	7	7	7	7	7	7	7	6	6	7	6	7	7	7	7	7	7	7	7	7	7	7
P17980	26S proteasome regulatory subunit 6A OS=Homo sapiens OX=9606 GN=PSMC3 PE=1 SV=3	PSMC3	49.203	39.6	93	13	13	13	9	11	4	9	6	8	7	9	10	5	6	1	1	3	4	10	11	7	10	10	13	10	9	10	8	12	2	2	6	4	10	11	7	10	10	13	10	9	10	8	12
P17987	T-complex protein 1 subunit alpha OS=Homo sapiens OX=9606 GN=TCP1 PE=1 SV=1	TCP1	60.343	40.6	130	19	18	19	12	15	10	15	12	8	9	10	13	5	9	2	2	5	3	15	18	13	16	15	12	14	16	13	12	12	5	5	6	6	15	17	13	16	15	11	13	15	13	11	12
P18031	Tyrosine-protein phosphatase non-receptor type 1 OS=Homo sapiens OX=9606 GN=PTPN1 PE=1 SV=1	PTPN1	49.966	37.2	33	11	11	11	3	9	1	8	2	2	2	0	4	1	1	0	0	0	0	5	11	4	11	3	5	4	3	6	4	2	0	0	1	0	5	11	4	11	3	5	4	3	6	4	2
P18074	General transcription and DNA repair factor IIH helicase subunit XPD OS=Homo sapiens OX=9606 GN=ERCC2 PE=1 SV=1	ERCC2	86.908	4.2	12	2	2	2	2	2	0	2	2	1	0	2	1	0	0	0	0	0	0	1	1	1	2	1	1	1	1	1	1	1	0	0	0	0	1	1	1	2	1	1	1	1	1	1	1
P18077	60S ribosomal protein L35a OS=Homo sapiens OX=9606 GN=RPL35A PE=1 SV=2	RPL35A	12.538	27.3	25	4	4	4	3	1	1	5	1	3	2	3	2	2	1	0	0	1	0	3	2	2	4	1	3	2	3	3	2	2	0	0	1	1	3	2	2	4	1	3	2	3	3	2	2
P18084	Integrin beta-5 OS=Homo sapiens OX=9606 GN=ITGB5 PE=1 SV=1	ITGB5	88.053	4	3	3	3	3	0	2	0	0	0	0	0	1	0	0	0	0	0	0	0	0	3	1	0	1	1	0	1	0	1	1	1	1	0	1	0	3	1	0	1	1	0	1	0	1	1
P18085	ADP-ribosylation factor 4 OS=Homo sapiens OX=9606 GN=ARF4 PE=1 SV=3	ARF4	20.511	59.4	61	8	5	5	4	6	4	5	3	5	5	4	3	5	5	3	1	4	4	7	8	8	8	8	8	8	8	8	8	8	4	4	6	5	4	5	5	5	5	5	5	5	5	5	5
P18124	60S ribosomal protein L7 OS=Homo sapiens OX=9606 GN=RPL7 PE=1 SV=1	RPL7	29.225	40.3	78	9	9	9	6	10	4	10	6	5	6	6	7	2	8	0	1	5	2	7	9	7	9	6	7	6	6	5	6	7	2	4	6	2	7	9	7	9	6	7	6	6	5	6	7
P18206	Vinculin OS=Homo sapiens OX=9606 GN=VCL PE=1 SV=4	VCL	123.8	46.4	472	43	43	43	33	31	29	32	26	33	31	37	34	34	30	23	20	52	27	36	35	36	38	35	41	36	39	37	34	36	29	24	38	32	36	35	36	38	35	41	36	39	37	34	36
P18283	Glutathione peroxidase 2 OS=Homo sapiens OX=9606 GN=GPX2 PE=1 SV=3	GPX2	21.954	10	4	2	2	2	1	0	0	0	0	1	0	0	2	0	0	0	0	0	0	2	1	0	1	1	1	0	1	2	0	0	0	0	0	0	2	1	0	1	1	1	0	1	2	0	0
P18405	3-oxo-5-alpha-steroid 4-dehydrogenase 1 OS=Homo sapiens OX=9606 GN=SRD5A1 PE=1 SV=1	SRD5A1	29.458	13.5	5	3	3	3	0	0	0	0	0	0	0	0	0	2	3	0	0	0	0	0	0	0	0	0	2	1	1	1	3	2	0	0	0	0	0	0	0	0	0	2	1	1	1	3	2
P18428	Lipopolysaccharide-binding protein OS=Homo sapiens OX=9606 GN=LBP PE=1 SV=3	LBP	53.383	12.3	17	4	4	4	1	4	2	0	0	1	1	3	3	0	1	0	0	1	0	2	4	3	1	0	2	2	4	4	1	2	0	2	1	0	2	4	3	1	0	2	2	4	4	1	2
P18433	Receptor-type tyrosine-protein phosphatase alpha OS=Homo sapiens OX=9606 GN=PTPRA PE=1 SV=3	PTPRA	90.718	3.2	6	2	2	2	0	1	0	1	0	1	1	0	0	0	1	0	0	1	0	0	2	0	2	0	1	2	0	1	2	2	0	0	1	0	0	2	0	2	0	1	2	0	1	2	2
P18440	Arylamine N-acetyltransferase 1 OS=Homo sapiens OX=9606 GN=NAT1 PE=1 SV=2	NAT1	33.898	4.8	2	1	1	1	0	0	0	1	1	0	0	0	0	0	0	0	0	0	0	0	1	0	1	1	1	0	0	0	0	0	0	0	0	0	0	1	0	1	1	1	0	0	0	0	0
P18510	Interleukin-1 receptor antagonist protein OS=Homo sapiens OX=9606 GN=IL1RN PE=1 SV=1	IL1RN	20.055	29.9	30	3	3	3	2	3	2	2	2	3	2	3	2	2	2	0	1	2	2	2	3	2	2	2	3	2	3	2	2	2	0	1	2	2	2	3	2	2	2	3	2	3	2	2	2
P18564	Integrin beta-6 OS=Homo sapiens OX=9606 GN=ITGB6 PE=1 SV=2	ITGB6	85.935	6.7	5	4	4	4	0	3	0	0	0	1	0	0	0	0	0	0	0	1	0	3	4	1	1	1	1	1	1	1	1	1	1	1	1	1	3	4	1	1	1	1	1	1	1	1	1
P18583	Protein SON OS=Homo sapiens OX=9606 GN=SON PE=1 SV=4	SON	263.83	2.4	7	4	4	4	0	0	0	4	0	1	0	1	1	0	0	0	0	0	0	2	1	1	4	2	1	1	1	3	0	0	0	0	0	0	2	1	1	4	2	1	1	1	3	0	0
P18621	60S ribosomal protein L17 OS=Homo sapiens OX=9606 GN=RPL17 PE=1 SV=3	RPL17	21.397	42.9	76	7	7	7	7	9	5	10	6	4	5	5	5	6	4	2	2	3	3	5	4	6	7	6	6	6	6	6	6	6	3	2	5	4	5	4	6	7	6	6	6	6	6	6	6
P18669	Phosphoglycerate mutase 1 OS=Homo sapiens OX=9606 GN=PGAM1 PE=1 SV=2	PGAM1	28.804	63.4	145	13	7	13	13	14	7	19	15	13	8	9	11	11	9	3	2	4	7	9	10	9	11	10	9	9	8	9	10	8	5	4	7	8	5	6	5	6	6	5	5	5	5	6	5
P18754	Regulator of chromosome condensation OS=Homo sapiens OX=9606 GN=RCC1 PE=1 SV=1	RCC1	44.969	28.7	27	8	8	8	1	3	0	7	3	4	2	3	2	1	0	0	0	1	0	3	6	1	8	5	7	3	5	5	2	1	0	0	1	1	3	6	1	8	5	7	3	5	5	2	1
P18827	Syndecan-1 OS=Homo sapiens OX=9606 GN=SDC1 PE=1 SV=3	SDC1	32.461	11.6	9	2	2	2	1	0	0	0	0	1	0	1	1	1	2	0	0	1	1	1	0	1	0	0	1	0	1	1	2	2	1	1	2	1	1	0	1	0	0	1	0	1	1	2	2
P18858	DNA ligase 1 OS=Homo sapiens OX=9606 GN=LIG1 PE=1 SV=1	LIG1	101.73	1.3	2	1	1	1	0	0	0	0	0	1	0	0	1	0	0	0	0	0	0	0	0	0	1	0	1	0	0	1	0	0	0	0	0	0	0	0	0	1	0	1	0	0	1	0	0
P18859	ATP synthase-coupling factor 6, mitochondrial OS=Homo sapiens OX=9606 GN=ATP5PF PE=1 SV=1	ATP5PF	12.587	26.9	25	3	3	3	3	3	1	3	1	3	1	1	2	3	2	0	0	1	1	1	2	1	1	1	1	1	1	1	1	2	0	1	1	1	1	2	1	1	1	1	1	1	1	1	2
P19174	1-phosphatidylinositol 4,5-bisphosphate phosphodiesterase gamma-1 OS=Homo sapiens OX=9606 GN=PLCG1 PE=1 SV=1	PLCG1	148.53	2.7	6	3	3	3	1	1	0	3	0	0	0	0	1	0	0	0	0	0	0	1	2	0	3	0	1	0	1	1	0	0	0	0	0	0	1	2	0	3	0	1	0	1	1	0	0
P19237	Troponin I, slow skeletal muscle OS=Homo sapiens OX=9606 GN=TNNI1 PE=1 SV=3	TNNI1	21.692	35.3	14	8	8	8	10	4	0	0	0	0	0	0	0	0	0	0	0	0	0	8	5	0	0	0	0	0	0	0	1	0	0	0	0	0	8	5	0	0	0	0	0	0	0	1	0
P19320	Vascular cell adhesion protein 1 OS=Homo sapiens OX=9606 GN=VCAM1 PE=1 SV=1	VCAM1	81.275	5.5	3	3	3	3	0	0	0	3	0	0	0	0	0	0	0	0	0	0	0	0	0	0	3	1	0	0	0	0	0	0	0	0	0	0	0	0	0	3	1	0	0	0	0	0	0
P19338	Nucleolin OS=Homo sapiens OX=9606 GN=NCL PE=1 SV=3	NCL	76.613	25.4	170	17	17	17	9	15	8	22	11	15	16	15	10	13	13	5	4	7	7	13	16	13	16	14	17	17	15	16	16	14	7	8	12	9	13	16	13	16	14	17	17	15	16	16	14
P19367	Hexokinase-1 OS=Homo sapiens OX=9606 GN=HK1 PE=1 SV=3	HK1	102.48	27.6	235	23	19	23	21	24	9	23	16	22	17	19	18	17	14	7	6	12	10	20	22	16	20	18	22	19	20	20	19	17	8	6	16	12	16	18	13	16	14	18	16	16	16	16	15
P19388	DNA-directed RNA polymerases I, II, and III subunit RPABC1 OS=Homo sapiens OX=9606 GN=POLR2E PE=1 SV=4	POLR2E	24.551	19	8	3	3	3	1	1	0	2	2	0	1	1	0	0	0	0	0	0	0	1	1	0	2	2	1	1	1	0	0	1	0	0	0	0	1	1	0	2	2	1	1	1	0	0	1
P19404	NADH dehydrogenase [ubiquinone] flavoprotein 2, mitochondrial OS=Homo sapiens OX=9606 GN=NDUFV2 PE=1 SV=2	NDUFV2	27.391	28.1	31	5	5	5	2	3	1	4	3	1	2	2	2	3	3	0	2	1	2	5	4	2	4	4	4	3	3	3	4	4	2	3	2	2	5	4	2	4	4	4	3	3	3	4	4
P19474	E3 ubiquitin-protein ligase TRIM21 OS=Homo sapiens OX=9606 GN=TRIM21 PE=1 SV=1	TRIM21	54.169	11.4	12	5	5	5	0	4	0	4	1	0	0	1	2	0	0	0	0	0	0	0	5	1	4	2	2	1	2	3	1	1	0	0	0	0	0	5	1	4	2	2	1	2	3	1	1
P19525	Interferon-induced, double-stranded RNA-activated protein kinase OS=Homo sapiens OX=9606 GN=EIF2AK2 PE=1 SV=2	EIF2AK2	62.094	22	32	9	9	9	3	6	2	6	3	2	2	3	2	1	1	0	0	1	0	3	7	2	8	3	2	2	3	3	2	1	0	0	1	0	3	7	2	8	3	2	2	3	3	2	1
P19623	Spermidine synthase OS=Homo sapiens OX=9606 GN=SRM PE=1 SV=1	SRM	33.824	37.1	54	7	6	7	4	5	4	6	7	3	6	5	3	3	4	1	0	1	2	5	5	5	5	6	5	5	5	6	4	5	1	0	3	2	4	5	5	5	6	5	5	5	5	4	5
P19652	Alpha-1-acid glycoprotein 2 OS=Homo sapiens OX=9606 GN=ORM2 PE=1 SV=2	ORM2	23.602	43.8	83	8	5	5	8	4	10	5	9	8	7	9	7	2	4	4	4	1	1	7	6	8	8	8	7	7	8	7	6	7	6	7	3	4	5	4	5	5	5	5	5	5	5	4	5
P19784	Casein kinase II subunit alpha' OS=Homo sapiens OX=9606 GN=CSNK2A2 PE=1 SV=1	CSNK2A2	41.213	16	18	4	4	4	3	1	1	4	2	2	0	0	3	0	2	0	0	0	0	3	3	1	4	2	4	2	2	3	2	3	0	0	0	0	3	3	1	4	2	4	2	2	3	2	3
P19793	Retinoic acid receptor RXR-alpha OS=Homo sapiens OX=9606 GN=RXRA PE=1 SV=1	RXRA	50.811	3.7	4	1	1	1	1	1	0	0	0	1	0	0	0	0	1	0	0	0	0	1	1	0	0	0	1	0	0	0	0	1	0	0	0	0	1	1	0	0	0	1	0	0	0	0	1
P19823	Inter-alpha-trypsin inhibitor heavy chain H2 OS=Homo sapiens OX=9606 GN=ITIH2 PE=1 SV=2	ITIH2	106.46	19.9	197	15	15	15	13	20	20	15	9	17	17	18	13	10	10	7	11	8	9	13	14	15	13	10	14	13	14	12	12	13	7	11	11	10	13	14	15	13	10	14	13	14	12	12	13
P19827	Inter-alpha-trypsin inhibitor heavy chain H1 OS=Homo sapiens OX=9606 GN=ITIH1 PE=1 SV=3	ITIH1	101.39	25.1	143	16	16	16	6	8	16	13	2	16	11	18	8	7	11	5	9	4	9	9	13	14	14	8	15	14	14	12	9	12	8	10	9	10	9	13	14	14	8	15	14	14	12	9	12
P19838	Nuclear factor NF-kappa-B p105 subunit OS=Homo sapiens OX=9606 GN=NFKB1 PE=1 SV=2	NFKB1	105.35	10.3	22	6	6	6	3	2	1	8	2	1	1	1	0	1	1	0	0	1	0	3	4	2	6	3	1	2	2	0	2	1	0	0	2	0	3	4	2	6	3	1	2	2	0	2	1
P19878	Neutrophil cytosol factor 2 OS=Homo sapiens OX=9606 GN=NCF2 PE=1 SV=2	NCF2	59.761	23.8	14	10	9	10	0	8	1	4	1	0	0	0	0	0	0	0	0	0	0	1	9	3	7	3	0	1	1	0	0	1	2	2	1	2	1	9	3	7	3	0	1	1	0	0	1
P19957	Elafin OS=Homo sapiens OX=9606 GN=PI3 PE=1 SV=3	PI3	12.269	13.7	20	2	2	2	2	2	3	2	4	2	1	0	2	2	0	0	0	0	0	2	2	2	2	2	2	2	0	2	2	0	0	0	0	0	2	2	2	2	2	2	2	0	2	2	0
P19971	Thymidine phosphorylase OS=Homo sapiens OX=9606 GN=TYMP PE=1 SV=2	TYMP	49.955	60.2	291	22	22	22	30	25	27	26	27	33	24	25	34	20	8	2	1	8	1	20	18	21	19	20	21	20	19	20	19	14	3	4	9	2	20	18	21	19	20	21	20	19	20	19	14
P20020	Plasma membrane calcium-transporting ATPase 1 OS=Homo sapiens OX=9606 GN=ATP2B1 PE=1 SV=4	ATP2B1	134.68	9.6	8	8	5	5	1	4	0	3	0	0	0	0	0	0	0	0	0	0	0	4	7	1	6	5	3	3	4	3	3	4	2	1	3	4	1	4	0	3	2	0	0	1	0	0	1
P20023	Complement receptor type 2 OS=Homo sapiens OX=9606 GN=CR2 PE=1 SV=2	CR2	112.91	5.4	4	4	4	4	0	0	0	4	0	0	0	0	0	0	0	0	0	0	0	0	0	0	4	0	0	0	0	0	0	0	0	0	0	0	0	0	0	4	0	0	0	0	0	0	0
P20036	HLA class II histocompatibility antigen, DP alpha 1 chain OS=Homo sapiens OX=9606 GN=HLA-DPA1 PE=1 SV=1	HLA-DPA1	29.38	13.8	23	3	3	3	3	5	2	4	3	1	1	1	1	1	1	0	0	0	0	3	3	2	3	3	2	2	2	2	2	1	0	0	1	0	3	3	2	3	3	2	2	2	2	2	1
P20042	Eukaryotic translation initiation factor 2 subunit 2 OS=Homo sapiens OX=9606 GN=EIF2S2 PE=1 SV=2	EIF2S2	38.388	44.1	56	13	13	13	3	6	2	9	3	6	5	4	6	4	4	1	0	2	1	10	9	6	11	7	9	8	8	9	8	6	2	1	2	2	10	9	6	11	7	9	8	8	9	8	6
P20061	Transcobalamin-1 OS=Homo sapiens OX=9606 GN=TCN1 PE=1 SV=2	TCN1	48.206	6.2	2	2	2	2	0	0	0	0	2	0	0	0	0	0	0	0	0	0	0	1	1	1	0	2	0	0	0	0	0	0	0	0	0	0	1	1	1	0	2	0	0	0	0	0	0
P20073	Annexin A7 OS=Homo sapiens OX=9606 GN=ANXA7 PE=1 SV=3	ANXA7	52.739	21.3	87	10	10	10	6	7	5	6	7	5	9	8	6	7	7	2	3	5	4	8	7	8	9	9	10	9	9	8	8	9	5	5	8	7	8	7	8	9	9	10	9	9	8	8	9
P20160	Azurocidin OS=Homo sapiens OX=9606 GN=AZU1 PE=1 SV=3	AZU1	26.885	27.1	18	5	5	5	2	6	5	2	3	0	0	0	0	0	0	0	0	0	0	2	4	4	4	2	0	0	0	0	0	0	0	0	0	0	2	4	4	4	2	0	0	0	0	0	0
Q15661	Tryptase alpha/beta-1 OS=Homo sapiens OX=9606 GN=TPSAB1 PE=1 SV=1	TPSAB1	30.515	47.3	246	11	11	11	21	16	18	10	20	16	17	16	16	17	23	11	14	17	14	10	9	10	7	10	9	10	10	9	9	11	8	9	9	8	10	9	10	7	10	9	10	10	9	9	11
P20273	B-cell receptor CD22 OS=Homo sapiens OX=9606 GN=CD22 PE=1 SV=2	CD22	95.347	2.6	1	1	1	1	0	0	0	1	0	0	0	0	0	0	0	0	0	0	0	1	1	0	1	0	1	1	1	0	1	1	0	1	1	1	1	1	0	1	0	1	1	1	0	1	1
P20290	Transcription factor BTF3 OS=Homo sapiens OX=9606 GN=BTF3 PE=1 SV=1	BTF3	22.168	9.2	9	1	1	1	1	1	0	1	1	1	1	1	0	0	1	0	0	1	0	1	1	1	1	1	1	1	1	1	1	1	0	0	1	1	1	1	1	1	1	1	1	1	1	1	1
P20292	Arachidonate 5-lipoxygenase-activating protein OS=Homo sapiens OX=9606 GN=ALOX5AP PE=1 SV=2	ALOX5AP	18.157	18.6	13	3	3	3	1	2	1	2	2	0	1	1	0	1	1	0	0	1	0	2	3	1	3	2	1	2	2	1	2	1	0	0	1	0	2	3	1	3	2	1	2	2	1	2	1
P20336	Ras-related protein Rab-3A OS=Homo sapiens OX=9606 GN=RAB3A PE=1 SV=1	RAB3A	24.984	15.5	7	2	1	1	0	1	1	0	0	1	1	1	1	1	0	0	0	0	0	0	2	1	0	1	1	1	1	1	1	0	0	0	0	0	0	1	1	0	1	1	1	1	1	1	0
P20339	Ras-related protein Rab-5A OS=Homo sapiens OX=9606 GN=RAB5A PE=1 SV=2	RAB5A	23.658	55.3	32	8	5	5	3	2	2	4	3	3	3	5	2	1	2	1	0	1	0	6	6	6	6	6	7	6	7	6	6	7	4	3	5	3	3	3	3	3	3	4	3	4	3	3	4
P20340	Ras-related protein Rab-6A OS=Homo sapiens OX=9606 GN=RAB6A PE=1 SV=3	RAB6A	23.593	38	83	7	7	7	8	10	4	6	6	7	5	4	5	5	7	3	2	5	6	6	7	7	6	6	7	6	7	7	7	7	2	2	6	4	6	7	7	6	6	7	6	7	7	7	7
P20591	Interferon-induced GTP-binding protein Mx1 OS=Homo sapiens OX=9606 GN=MX1 PE=1 SV=4	MX1	75.519	41.4	175	20	17	20	12	9	13	21	10	28	16	22	31	8	0	0	0	5	0	14	13	15	18	12	20	16	19	20	12	0	0	0	7	0	12	11	12	15	9	17	13	16	17	9	0
P20592	Interferon-induced GTP-binding protein Mx2 OS=Homo sapiens OX=9606 GN=MX2 PE=1 SV=1	MX2	82.088	19.4	10	11	8	8	0	2	0	7	0	0	0	1	0	0	0	0	0	0	0	3	5	5	10	3	4	3	4	3	3	0	0	0	3	0	1	3	2	7	0	1	0	1	0	0	0
P20618	Proteasome subunit beta type-1 OS=Homo sapiens OX=9606 GN=PSMB1 PE=1 SV=2	PSMB1	26.489	41.5	75	8	8	8	6	5	4	10	6	6	6	7	7	7	7	0	0	2	2	7	7	5	8	8	7	7	6	7	8	7	0	2	4	4	7	7	5	8	8	7	7	6	7	8	7
P20645	Cation-dependent mannose-6-phosphate receptor OS=Homo sapiens OX=9606 GN=M6PR PE=1 SV=1	M6PR	30.993	14.4	16	3	2	3	1	3	1	4	1	1	1	1	1	0	1	0	0	1	0	2	3	2	2	2	2	2	2	2	0	1	0	0	1	1	2	2	1	2	1	1	1	1	1	0	1
P20674	Cytochrome c oxidase subunit 5A, mitochondrial OS=Homo sapiens OX=9606 GN=COX5A PE=1 SV=2	COX5A	16.762	39.3	19	5	5	5	3	3	0	3	2	0	1	1	0	3	2	0	0	1	0	5	2	1	5	2	0	1	1	1	2	2	0	0	2	0	5	2	1	5	2	0	1	1	1	2	2
P20700	Lamin-B1 OS=Homo sapiens OX=9606 GN=LMNB1 PE=1 SV=2	LMNB1	66.408	46.9	182	26	23	23	13	20	10	27	14	16	15	17	10	11	11	2	3	8	5	20	24	22	24	20	24	22	24	21	16	17	5	7	15	10	17	21	19	21	17	21	19	21	18	14	14
P20701	Integrin alpha-L OS=Homo sapiens OX=9606 GN=ITGAL PE=1 SV=3	ITGAL	128.77	8	9	6	6	6	0	2	0	7	0	0	0	0	0	0	0	0	0	0	0	0	3	1	6	0	0	0	0	0	0	0	0	0	0	0	0	3	1	6	0	0	0	0	0	0	0
P20702	Integrin alpha-X OS=Homo sapiens OX=9606 GN=ITGAX PE=1 SV=3	ITGAX	127.83	11.5	12	10	9	9	0	4	0	8	0	0	0	0	0	0	0	0	0	0	0	1	5	0	10	1	0	0	1	1	0	0	0	0	0	0	1	4	0	9	0	0	0	1	1	0	0
P20742	Pregnancy zone protein OS=Homo sapiens OX=9606 GN=PZP PE=1 SV=4	PZP	163.86	7.6	3	9	3	3	0	0	3	0	0	0	0	0	0	0	0	0	0	0	0	4	3	9	3	4	4	4	4	4	4	4	2	2	2	3	0	0	3	0	0	0	0	0	0	0	0
P20774	Mimecan OS=Homo sapiens OX=9606 GN=OGN PE=1 SV=1	OGN	33.922	46	243	14	14	14	11	5	8	3	2	15	20	16	7	16	24	31	45	20	20	9	7	9	6	6	10	11	9	9	11	11	13	14	11	10	9	7	9	6	6	10	11	9	9	11	11
P20810	Calpastatin OS=Homo sapiens OX=9606 GN=CAST PE=1 SV=4	CAST	76.572	24.9	100	13	13	13	8	9	3	12	11	7	10	7	5	10	7	2	1	4	4	12	12	11	12	12	11	13	13	12	13	13	6	5	8	8	12	12	11	12	12	11	13	13	12	13	13
P20851	C4b-binding protein beta chain OS=Homo sapiens OX=9606 GN=C4BPB PE=1 SV=1	C4BPB	28.357	11.5	9	2	2	2	1	2	2	0	1	0	1	1	0	0	1	0	0	0	0	1	2	2	0	1	0	1	1	0	0	1	0	0	0	0	1	2	2	0	1	0	1	1	0	0	1
P20908	Collagen alpha-1(V) chain OS=Homo sapiens OX=9606 GN=COL5A1 PE=1 SV=3	COL5A1	183.56	4.6	71	6	5	6	5	3	2	4	8	3	3	4	2	5	6	6	6	7	7	2	2	3	2	4	3	3	3	3	3	4	3	3	4	3	2	2	3	2	4	3	3	3	3	3	4
P20929	Nebulin OS=Homo sapiens OX=9606 GN=NEB PE=1 SV=5	NEB	772.91	29.6	170	137	135	137	160	3	0	1	1	1	0	1	0	1	1	0	0	1	0	136	13	9	7	4	6	7	9	7	11	10	3	5	6	4	135	12	9	7	4	6	7	8	7	10	9
P20933	N(4)-(beta-N-acetylglucosaminyl)-L-asparaginase OS=Homo sapiens OX=9606 GN=AGA PE=1 SV=2	AGA	37.208	9.5	14	2	2	2	1	1	1	0	0	1	1	2	1	2	1	1	0	1	1	2	1	1	1	1	1	1	2	1	2	1	1	1	1	1	2	1	1	1	1	1	1	2	1	2	1
P20936	Ras GTPase-activating protein 1 OS=Homo sapiens OX=9606 GN=RASA1 PE=1 SV=1	RASA1	116.4	5.1	13	4	4	4	4	0	2	1	2	1	2	0	1	0	0	0	0	0	0	4	1	1	4	2	3	2	1	1	0	1	0	0	0	0	4	1	1	4	2	3	2	1	1	0	1
Q9UQ88	Cyclin-dependent kinase 11A OS=Homo sapiens OX=9606 GN=CDK11A PE=1 SV=4	CDK11A	91.361	8	9	6	6	6	1	0	0	6	1	1	0	0	0	0	0	0	0	0	0	2	1	1	6	1	2	0	2	3	0	1	0	0	0	0	2	1	1	6	1	2	0	2	3	0	1
P21128	Poly(U)-specific endoribonuclease OS=Homo sapiens OX=9606 GN=ENDOU PE=1 SV=2	ENDOU	46.872	20.5	16	6	6	6	0	0	0	0	0	3	5	3	1	4	0	0	0	0	0	1	0	0	0	0	4	5	6	1	4	0	0	0	0	0	1	0	0	0	0	4	5	6	1	4	0
P21266	Glutathione S-transferase Mu 3 OS=Homo sapiens OX=9606 GN=GSTM3 PE=1 SV=3	GSTM3	26.559	38.2	62	7	6	6	4	5	3	3	2	6	6	8	4	4	5	2	4	3	3	5	5	4	5	3	5	6	7	4	5	6	1	3	3	3	4	4	4	4	3	4	5	6	3	4	5
P21281	V-type proton ATPase subunit B, brain isoform OS=Homo sapiens OX=9606 GN=ATP6V1B2 PE=1 SV=3	ATP6V1B2	56.5	37.6	118	15	15	15	8	11	4	17	10	9	10	13	9	12	8	0	1	4	2	10	11	7	12	9	12	13	12	11	13	11	0	2	4	3	10	11	7	12	9	12	13	12	11	13	11
P21283	V-type proton ATPase subunit C 1 OS=Homo sapiens OX=9606 GN=ATP6V1C1 PE=1 SV=4	ATP6V1C1	43.941	23.8	15	7	6	7	1	4	0	5	0	1	0	1	1	1	1	0	0	0	0	3	6	1	7	1	3	3	4	2	3	2	0	0	0	0	2	5	1	6	1	2	2	3	1	2	1
P21291	Cysteine and glycine-rich protein 1 OS=Homo sapiens OX=9606 GN=CSRP1 PE=1 SV=3	CSRP1	20.567	64.8	112	12	12	12	5	10	5	10	4	9	11	9	4	11	7	3	3	15	6	8	10	8	10	5	10	11	11	6	10	7	3	4	11	7	8	10	8	10	5	10	11	11	6	10	7
P21333	Filamin-A OS=Homo sapiens OX=9606 GN=FLNA PE=1 SV=4	FLNA	280.74	57.7	1649	104	95	104	121	162	109	157	104	110	108	116	94	113	93	64	55	148	95	92	100	87	99	90	94	92	94	91	90	84	69	57	96	81	84	91	80	90	83	86	84	86	84	82	76
P21397	Amine oxidase [flavin-containing] A OS=Homo sapiens OX=9606 GN=MAOA PE=1 SV=1	MAOA	59.681	18.6	45	8	7	7	2	4	0	2	2	5	3	4	2	6	6	2	2	3	2	7	6	2	5	3	8	6	7	6	7	7	4	4	7	3	6	5	2	4	3	7	6	6	5	7	7
P21399	Cytoplasmic aconitate hydratase OS=Homo sapiens OX=9606 GN=ACO1 PE=1 SV=3	ACO1	98.398	26.8	129	19	19	19	11	9	4	11	8	4	13	5	3	16	26	3	5	5	6	15	12	7	16	15	6	15	10	4	17	19	4	6	11	7	15	12	7	16	15	6	15	10	4	17	19
P21589	5'-nucleotidase OS=Homo sapiens OX=9606 GN=NT5E PE=1 SV=1	NT5E	63.367	10.3	13	4	4	4	0	1	0	0	1	1	1	1	0	0	4	1	1	1	1	1	1	1	0	2	1	2	1	0	1	4	1	1	2	1	1	1	1	0	2	1	2	1	0	1	4
Q8IZX4	Transcription initiation factor TFIID subunit 1-like OS=Homo sapiens OX=9606 GN=TAF1L PE=1 SV=1	TAF1L	207.3	0.6	7	1	1	1	0	0	0	0	1	1	0	1	0	0	1	0	1	1	1	1	1	0	1	1	1	0	1	0	1	1	1	1	1	1	1	1	0	1	1	1	0	1	0	1	1
P21695	Glycerol-3-phosphate dehydrogenase [NAD(+)], cytoplasmic OS=Homo sapiens OX=9606 GN=GPD1 PE=1 SV=4	GPD1	37.567	53.3	75	16	16	16	6	2	0	0	0	7	9	11	0	6	17	5	3	5	4	9	4	1	3	0	9	11	12	0	8	15	5	5	8	4	9	4	1	3	0	9	11	12	0	8	15
P21796	Voltage-dependent anion-selective channel protein 1 OS=Homo sapiens OX=9606 GN=VDAC1 PE=1 SV=2	VDAC1	30.772	45.2	99	9	8	9	8	12	5	12	6	9	7	6	8	7	10	1	1	4	3	7	9	7	7	7	8	7	8	6	7	7	2	2	6	4	7	8	7	7	7	8	7	8	6	7	7
P21810	Biglycan OS=Homo sapiens OX=9606 GN=BGN PE=1 SV=2	BGN	41.654	37.2	145	11	10	10	10	8	8	12	12	6	9	7	5	9	7	12	12	13	15	9	8	9	10	11	9	8	11	6	8	7	9	9	10	10	8	7	8	9	10	8	7	10	5	7	6
P21817	Ryanodine receptor 1 OS=Homo sapiens OX=9606 GN=RYR1 PE=1 SV=3	RYR1	565.17	5.2	19	18	18	18	18	0	1	0	0	0	0	0	0	0	0	0	0	0	0	18	1	1	1	2	1	1	1	1	1	1	1	1	1	1	18	1	1	1	2	1	1	1	1	1	1
P21912	Succinate dehydrogenase [ubiquinone] iron-sulfur subunit, mitochondrial OS=Homo sapiens OX=9606 GN=SDHB PE=1 SV=3	SDHB	31.629	20.4	33	6	6	6	3	4	0	4	2	2	2	2	1	4	4	1	1	2	1	4	5	1	5	5	4	5	4	2	4	4	2	2	3	2	4	5	1	5	5	4	5	4	2	4	4
P21926	CD9 antigen OS=Homo sapiens OX=9606 GN=CD9 PE=1 SV=4	CD9	25.416	18.4	29	3	3	3	2	2	0	1	3	2	3	2	2	3	2	1	2	2	2	2	2	1	2	2	2	3	2	3	3	2	1	2	2	2	2	2	1	2	2	2	3	2	3	3	2
P21953	2-oxoisovalerate dehydrogenase subunit beta, mitochondrial OS=Homo sapiens OX=9606 GN=BCKDHB PE=1 SV=2	BCKDHB	43.122	14.8	4	3	3	3	0	1	0	0	0	0	0	0	0	0	3	0	0	0	0	1	1	0	1	1	1	1	1	1	1	3	0	0	0	0	1	1	0	1	1	1	1	1	1	1	3
P21964	Catechol O-methyltransferase OS=Homo sapiens OX=9606 GN=COMT PE=1 SV=2	COMT	30.037	59	147	11	11	11	10	20	7	10	11	11	11	11	10	11	16	2	5	7	5	9	11	9	10	10	10	10	11	9	10	11	3	7	7	6	9	11	9	10	10	10	10	11	9	10	11
P21980	Protein-glutamine gamma-glutamyltransferase 2 OS=Homo sapiens OX=9606 GN=TGM2 PE=1 SV=2	TGM2	77.328	39.2	51	22	21	22	5	15	1	26	0	0	0	1	0	0	0	0	0	3	0	11	19	6	22	4	2	3	4	3	1	3	2	1	6	1	11	18	6	21	4	2	3	4	3	1	3
P22033	Methylmalonyl-CoA mutase, mitochondrial OS=Homo sapiens OX=9606 GN=MMUT PE=1 SV=4	MMUT	83.134	10.1	10	5	5	5	1	4	0	3	0	0	1	0	0	1	0	0	0	0	0	2	4	0	3	1	2	3	2	1	3	1	0	0	0	2	2	4	0	3	1	2	3	2	1	3	1
P22059	Oxysterol-binding protein 1 OS=Homo sapiens OX=9606 GN=OSBP PE=1 SV=1	OSBP	89.42	17	32	10	10	10	2	3	0	8	4	1	2	2	1	2	6	0	0	1	0	6	4	6	8	6	5	6	5	5	5	7	1	0	2	2	6	4	6	8	6	5	6	5	5	5	7
P22061	Protein-L-isoaspartate(D-aspartate) O-methyltransferase OS=Homo sapiens OX=9606 GN=PCMT1 PE=1 SV=4	PCMT1	24.636	60.4	54	10	9	10	7	5	3	10	3	4	7	5	3	3	1	0	0	2	1	9	7	6	8	8	7	7	7	7	6	7	1	1	5	4	9	7	6	8	8	7	7	7	7	6	7
P22087	rRNA 2'-O-methyltransferase fibrillarin OS=Homo sapiens OX=9606 GN=FBL PE=1 SV=2	FBL	33.784	45.5	85	11	9	11	6	14	2	15	6	6	9	8	5	5	5	1	1	1	1	8	10	4	10	8	10	10	11	10	9	9	2	2	4	3	7	8	3	8	7	8	9	9	9	8	8
P22090	40S ribosomal protein S4, Y isoform 1 OS=Homo sapiens OX=9606 GN=RPS4Y1 PE=1 SV=2	RPS4Y1	29.455	25.1	10	7	2	2	3	0	0	1	3	0	0	0	0	1	2	0	0	0	0	5	5	3	6	5	5	4	4	4	4	6	2	2	4	2	2	0	0	2	2	0	0	0	0	1	1
P22102	Trifunctional purine biosynthetic protein adenosine-3 OS=Homo sapiens OX=9606 GN=GART PE=1 SV=1	GART	107.77	29.9	122	23	23	23	8	19	2	16	16	11	9	10	13	8	10	0	0	0	0	15	21	6	21	18	15	12	15	17	12	16	0	0	1	2	15	21	6	21	18	15	12	15	17	12	16
P22105	Tenascin-X OS=Homo sapiens OX=9606 GN=TNXB PE=1 SV=5	TNXB	458.38	40.5	786	110	108	110	32	2	3	5	6	52	68	67	37	67	109	62	52	105	119	58	15	13	16	11	75	79	82	62	84	102	65	55	95	96	57	15	13	16	11	74	78	81	62	83	101
P22223	Cadherin-3 OS=Homo sapiens OX=9606 GN=CDH3 PE=1 SV=2	CDH3	91.417	13.5	20	7	7	7	2	9	0	1	3	1	1	1	2	0	0	0	0	0	0	3	7	1	1	3	2	1	2	4	0	0	0	0	0	0	3	7	1	1	3	2	1	2	4	0	0
P22234	Multifunctional protein ADE2 OS=Homo sapiens OX=9606 GN=PAICS PE=1 SV=3	PAICS	47.079	33.2	70	10	10	10	3	9	5	9	6	8	7	5	4	6	3	0	0	3	2	8	9	7	10	8	9	9	9	9	7	5	0	0	5	4	8	9	7	10	8	9	9	9	9	7	5
P22307	Sterol carrier protein 2 OS=Homo sapiens OX=9606 GN=SCP2 PE=1 SV=2	SCP2	58.993	21.9	26	8	8	8	2	1	1	1	3	1	3	3	1	3	7	0	0	0	0	5	3	2	5	5	3	4	5	3	4	8	0	1	2	1	5	3	2	5	5	3	4	5	3	4	8
P22314	Ubiquitin-like modifier-activating enzyme 1 OS=Homo sapiens OX=9606 GN=UBA1 PE=1 SV=3	UBA1	117.85	34.2	290	26	26	26	22	31	21	31	22	21	22	25	20	17	18	8	7	12	13	23	25	23	25	24	22	21	23	22	20	22	11	10	17	14	23	25	23	25	24	22	21	23	22	20	22
P22352	Glutathione peroxidase 3 OS=Homo sapiens OX=9606 GN=GPX3 PE=1 SV=2	GPX3	25.552	19.5	47	4	4	4	4	2	3	2	4	3	2	3	2	2	5	2	4	4	5	3	4	2	3	3	3	4	4	3	2	3	2	3	3	3	3	4	2	3	3	3	4	4	3	2	3
P22392	Nucleoside diphosphate kinase B OS=Homo sapiens OX=9606 GN=NME2 PE=1 SV=1	NME2	17.298	80.9	159	13	8	13	16	19	12	21	18	9	10	9	7	12	12	2	1	8	3	12	13	11	13	12	11	11	9	11	11	11	4	4	7	6	7	8	6	8	7	6	6	4	6	6	6
P22413	Ectonucleotide pyrophosphatase/phosphodiesterase family member 1 OS=Homo sapiens OX=9606 GN=ENPP1 PE=1 SV=2	ENPP1	104.92	1.7	5	1	1	1	1	0	0	0	0	0	1	1	0	1	1	0	0	0	0	1	1	0	0	0	0	1	1	0	1	1	0	0	0	0	1	1	0	0	0	0	1	1	0	1	1
P22528	Cornifin-B OS=Homo sapiens OX=9606 GN=SPRR1B PE=1 SV=2	SPRR1B	9.8875	89.9	46	7	3	7	9	4	4	2	5	3	3	3	3	3	4	0	1	1	1	6	6	4	5	5	4	5	4	5	6	6	2	2	3	1	2	2	1	1	1	1	2	1	1	2	2
P22532	Small proline-rich protein 2D OS=Homo sapiens OX=9606 GN=SPRR2D PE=2 SV=2	SPRR2D	7.9053	90.3	33	6	2	6	5	4	5	2	4	2	2	2	5	2	0	0	0	0	0	6	4	6	3	4	4	2	2	5	3	0	0	0	0	1	2	0	2	1	1	1	1	1	1	1	0
P22570	NADPH:adrenodoxin oxidoreductase, mitochondrial OS=Homo sapiens OX=9606 GN=FDXR PE=1 SV=3	FDXR	53.836	15.5	20	5	5	5	1	1	2	2	2	1	1	2	2	1	3	0	0	1	1	2	4	2	4	2	2	2	2	2	2	5	1	1	2	2	2	4	2	4	2	2	2	2	2	2	5
P22626	Heterogeneous nuclear ribonucleoproteins A2/B1 OS=Homo sapiens OX=9606 GN=HNRNPA2B1 PE=1 SV=2	HNRNPA2B1	37.429	57.8	292	20	19	20	20	28	20	33	20	20	23	22	15	24	25	6	5	21	10	14	17	14	19	15	15	16	17	15	17	18	8	6	15	10	13	16	13	18	14	14	15	16	14	16	17
P22676	Calretinin OS=Homo sapiens OX=9606 GN=CALB2 PE=2 SV=2	CALB2	31.54	34.7	14	8	8	8	2	10	0	0	0	0	0	1	0	1	0	0	0	0	0	4	8	1	1	1	2	2	2	0	2	1	0	0	1	0	4	8	1	1	1	2	2	2	0	2	1
P22681	E3 ubiquitin-protein ligase CBL OS=Homo sapiens OX=9606 GN=CBL PE=1 SV=2	CBL	99.632	5.4	4	4	3	4	0	0	0	4	0	0	0	0	0	0	0	0	0	0	0	0	2	0	4	0	0	0	0	0	0	0	0	0	0	0	0	2	0	3	0	0	0	0	0	0	0
P22694	cAMP-dependent protein kinase catalytic subunit beta OS=Homo sapiens OX=9606 GN=PRKACB PE=1 SV=2	PRKACB	40.622	15.1	32	5	1	5	1	5	1	4	3	3	2	3	1	1	2	1	1	2	2	5	5	3	5	4	4	4	4	3	4	3	2	2	3	2	1	1	1	1	1	1	1	1	0	1	1
P22695	Cytochrome b-c1 complex subunit 2, mitochondrial OS=Homo sapiens OX=9606 GN=UQCRC2 PE=1 SV=3	UQCRC2	48.442	39.5	149	13	13	13	15	15	7	10	9	10	12	10	8	12	13	5	7	10	6	13	13	9	13	11	11	12	12	10	13	13	7	9	12	10	13	13	9	13	11	11	12	12	10	13	13
P22735	Protein-glutamine gamma-glutamyltransferase K OS=Homo sapiens OX=9606 GN=TGM1 PE=1 SV=4	TGM1	89.786	22.4	89	16	16	16	8	3	9	3	8	11	7	12	17	4	2	2	0	3	0	12	5	9	5	12	13	9	12	15	8	5	2	0	5	2	12	5	9	5	12	13	9	12	15	8	5
P22792	Carboxypeptidase N subunit 2 OS=Homo sapiens OX=9606 GN=CPN2 PE=1 SV=3	CPN2	60.556	13.4	5	4	4	4	0	0	3	1	0	0	0	1	0	0	0	0	0	0	0	0	1	3	1	0	1	1	2	0	0	0	0	0	0	0	0	1	3	1	0	1	1	2	0	0	0
P22830	Ferrochelatase, mitochondrial OS=Homo sapiens OX=9606 GN=FECH PE=1 SV=2	FECH	47.862	11.6	10	3	3	3	2	0	0	3	1	0	0	1	0	2	1	0	0	0	0	2	2	0	3	1	1	1	2	0	2	1	1	1	0	1	2	2	0	3	1	1	1	2	0	2	1
P22894	Neutrophil collagenase OS=Homo sapiens OX=9606 GN=MMP8 PE=1 SV=1	MMP8	53.411	13.3	7	4	4	4	0	1	4	0	2	0	0	0	0	0	0	0	0	0	0	1	2	4	1	3	1	0	0	0	0	0	0	0	0	0	1	2	4	1	3	1	0	0	0	0	0
P22897	Macrophage mannose receptor 1 OS=Homo sapiens OX=9606 GN=MRC1 PE=1 SV=1	MRC1	166.01	7.6	21	10	10	10	4	1	0	5	1	0	0	0	0	1	5	1	0	2	1	9	4	3	8	7	1	3	2	2	4	7	1	0	4	3	9	4	3	8	7	1	3	2	2	4	7
P23109	AMP deaminase 1 OS=Homo sapiens OX=9606 GN=AMPD1 PE=1 SV=2	AMPD1	90.218	4.7	2	2	2	2	2	0	0	0	0	0	0	0	0	0	0	0	0	0	0	2	0	0	0	0	0	0	0	0	0	0	0	0	0	0	2	0	0	0	0	0	0	0	0	0	0
P23141	Liver carboxylesterase 1 OS=Homo sapiens OX=9606 GN=CES1 PE=1 SV=2	CES1	62.52	30	39	12	12	12	1	0	0	2	0	0	0	0	0	2	0	9	5	14	6	3	1	1	6	0	0	0	1	0	5	1	10	8	12	9	3	1	1	6	0	0	0	1	0	5	1
P23193	Transcription elongation factor A protein 1 OS=Homo sapiens OX=9606 GN=TCEA1 PE=1 SV=2	TCEA1	33.969	14.6	9	4	4	4	0	1	0	4	1	0	0	1	1	1	0	0	0	0	0	2	3	0	4	3	3	1	2	1	1	1	0	0	0	0	2	3	0	4	3	3	1	2	1	1	1
P23219	Prostaglandin G/H synthase 1 OS=Homo sapiens OX=9606 GN=PTGS1 PE=1 SV=2	PTGS1	68.686	5.7	13	2	2	2	2	2	0	1	2	0	1	1	1	0	1	0	0	2	0	2	2	0	1	2	0	1	1	1	0	1	0	0	2	0	2	2	0	1	2	0	1	1	1	0	1
P23229	Integrin alpha-6 OS=Homo sapiens OX=9606 GN=ITGA6 PE=1 SV=5	ITGA6	126.6	19.2	95	17	17	17	7	4	7	9	11	10	7	12	4	5	3	3	2	5	6	11	12	12	12	16	14	12	16	10	9	7	6	4	8	7	11	12	12	12	16	14	12	16	10	9	7
P23246	Splicing factor, proline- and glutamine-rich OS=Homo sapiens OX=9606 GN=SFPQ PE=1 SV=2	SFPQ	76.149	33.4	177	21	20	21	13	21	6	26	14	13	16	14	10	8	17	5	2	6	6	16	19	13	19	13	14	15	15	14	14	11	5	4	7	7	15	18	12	18	13	13	14	14	13	13	11
Q9NRH3	Tubulin gamma-2 chain OS=Homo sapiens OX=9606 GN=TUBG2 PE=2 SV=1	TUBG2	51.091	4.7	4	2	2	2	1	2	0	1	0	0	0	0	0	0	0	0	0	0	0	2	2	0	2	1	1	1	0	1	1	1	0	0	1	0	2	2	0	2	1	1	1	0	1	1	1
P23284	Peptidyl-prolyl cis-trans isomerase B OS=Homo sapiens OX=9606 GN=PPIB PE=1 SV=2	PPIB	23.742	44	83	9	9	9	6	11	6	10	8	4	4	8	4	4	5	2	3	4	4	8	9	8	8	7	8	8	8	8	8	8	4	4	7	4	8	9	8	8	7	8	8	8	8	8	8
P23297	Protein S100-A1 OS=Homo sapiens OX=9606 GN=S100A1 PE=1 SV=2	S100A1	10.546	16	10	1	1	1	2	1	0	0	0	1	1	1	0	1	1	1	1	0	0	1	1	0	1	0	1	1	1	0	1	1	1	1	1	0	1	1	0	1	0	1	1	1	0	1	1
P23327	Sarcoplasmic reticulum histidine-rich calcium-binding protein OS=Homo sapiens OX=9606 GN=HRC PE=1 SV=1	HRC	80.243	1.4	1	1	1	1	1	0	0	0	0	0	0	0	0	0	0	0	0	0	0	1	1	0	0	0	0	0	0	0	0	0	0	0	0	0	1	1	0	0	0	0	0	0	0	0	0
P23368	NAD-dependent malic enzyme, mitochondrial OS=Homo sapiens OX=9606 GN=ME2 PE=1 SV=1	ME2	65.443	24.7	40	12	12	12	4	8	2	12	6	2	1	1	2	2	0	0	0	0	0	8	9	5	12	7	5	5	3	5	5	2	0	0	0	0	8	9	5	12	7	5	5	3	5	5	2
P23378	Glycine dehydrogenase (decarboxylating), mitochondrial OS=Homo sapiens OX=9606 GN=GLDC PE=1 SV=2	GLDC	112.73	3.8	4	2	2	2	0	1	0	0	0	0	0	0	0	0	3	0	0	0	0	0	1	0	0	0	0	0	0	0	0	2	0	0	0	0	0	1	0	0	0	0	0	0	0	0	2
P23381	Tryptophan--tRNA ligase, cytoplasmic OS=Homo sapiens OX=9606 GN=WARS1 PE=1 SV=2	WARS1	53.165	67.1	165	25	25	25	10	57	11	18	9	10	9	10	6	7	7	2	2	5	2	13	25	13	18	13	12	11	11	11	9	10	3	2	5	3	13	25	13	18	13	12	11	11	11	9	10
P23396	40S ribosomal protein S3 OS=Homo sapiens OX=9606 GN=RPS3 PE=1 SV=2	RPS3	26.688	70.4	201	16	16	16	17	16	13	20	17	14	17	14	18	17	16	4	3	8	7	16	15	14	16	15	16	15	16	16	15	15	5	5	12	11	16	15	14	16	15	16	15	16	16	15	15
P23434	Glycine cleavage system H protein, mitochondrial OS=Homo sapiens OX=9606 GN=GCSH PE=1 SV=2	GCSH	18.884	11.6	2	1	1	1	1	0	0	0	1	0	0	0	0	0	0	0	0	0	0	1	0	0	1	1	0	0	0	0	0	0	0	0	0	0	1	0	0	1	1	0	0	0	0	0	0
P23458	Tyrosine-protein kinase JAK1 OS=Homo sapiens OX=9606 GN=JAK1 PE=1 SV=2	JAK1	133.28	1.9	2	2	2	2	1	0	0	1	0	0	0	0	0	0	0	0	0	0	0	2	1	0	1	0	0	0	0	0	0	0	0	0	0	0	2	1	0	1	0	0	0	0	0	0	0
P23497	Nuclear autoantigen Sp-100 OS=Homo sapiens OX=9606 GN=SP100 PE=1 SV=3	SP100	100.42	6.9	12	6	4	4	1	1	0	3	1	2	0	1	1	1	1	0	0	0	0	4	3	2	6	2	3	4	3	3	3	2	0	0	2	0	2	2	1	4	1	2	2	2	1	1	1
P23526	Adenosylhomocysteinase OS=Homo sapiens OX=9606 GN=AHCY PE=1 SV=4	AHCY	47.716	34	96	15	15	15	8	11	7	12	8	9	6	8	6	5	4	2	4	3	3	12	13	10	12	10	10	9	10	9	9	7	5	5	4	5	12	13	10	12	10	10	9	10	9	9	7
P23527	Histone H2B type 1-O OS=Homo sapiens OX=9606 GN=H2BC17 PE=1 SV=3	H2BC17	13.906	74.6	38	16	3	3	2	3	1	8	3	3	2	3	2	3	3	1	1	2	1	12	15	10	16	9	13	12	12	13	12	12	8	9	12	10	2	3	2	3	2	2	2	2	2	2	2
P23528	Cofilin-1 OS=Homo sapiens OX=9606 GN=CFL1 PE=1 SV=3	CFL1	18.502	83.1	227	18	12	18	16	26	14	30	22	20	15	14	16	14	15	4	6	9	6	14	17	12	16	13	15	12	13	16	13	12	5	4	8	5	9	12	8	11	8	11	9	10	10	10	10
P23588	Eukaryotic translation initiation factor 4B OS=Homo sapiens OX=9606 GN=EIF4B PE=1 SV=2	EIF4B	69.15	14.4	22	6	6	6	1	4	1	6	2	1	1	1	1	2	2	0	0	0	0	4	5	3	6	3	1	3	3	2	3	2	0	0	1	1	4	5	3	6	3	1	3	3	2	3	2
P23610	40-kDa huntingtin-associated protein OS=Homo sapiens OX=9606 GN=F8A1 PE=1 SV=2	F8A1	39.103	16.2	4	4	4	4	0	2	0	2	0	0	0	0	0	0	0	0	0	0	0	0	3	0	3	0	1	0	0	0	0	0	0	0	0	0	0	3	0	3	0	1	0	0	0	0	0
P23634	Plasma membrane calcium-transporting ATPase 4 OS=Homo sapiens OX=9606 GN=ATP2B4 PE=1 SV=2	ATP2B4	137.92	8.9	74	8	5	8	7	7	1	6	4	8	4	8	5	6	6	3	0	5	4	8	8	1	7	6	8	5	8	6	7	7	4	3	7	5	5	5	0	4	3	5	2	5	3	4	4
P23743	Diacylglycerol kinase alpha OS=Homo sapiens OX=9606 GN=DGKA PE=1 SV=3	DGKA	82.629	19.5	27	9	9	9	3	4	1	10	3	2	1	3	0	0	0	0	0	0	0	4	8	2	9	8	2	3	4	2	0	2	0	0	0	0	4	8	2	9	8	2	3	4	2	0	2
P23786	Carnitine O-palmitoyltransferase 2, mitochondrial OS=Homo sapiens OX=9606 GN=CPT2 PE=1 SV=2	CPT2	73.776	14.6	14	7	7	7	2	1	0	5	0	0	0	0	0	3	3	0	0	0	0	3	5	0	5	1	0	1	0	0	3	5	0	0	0	0	3	5	0	5	1	0	1	0	0	3	5
P23919	Thymidylate kinase OS=Homo sapiens OX=9606 GN=DTYMK PE=1 SV=4	DTYMK	23.819	33.5	23	7	7	7	2	3	1	4	1	4	0	3	2	2	1	0	0	0	0	5	7	1	5	3	6	4	4	6	6	4	0	0	0	0	5	7	1	5	3	6	4	4	6	6	4
P23921	Ribonucleoside-diphosphate reductase large subunit OS=Homo sapiens OX=9606 GN=RRM1 PE=1 SV=1	RRM1	90.069	17.4	21	11	11	11	0	1	0	1	0	4	1	6	8	0	0	0	0	0	0	2	4	0	6	1	8	5	8	9	2	1	0	0	0	0	2	4	0	6	1	8	5	8	9	2	1
P23946	Chymase OS=Homo sapiens OX=9606 GN=CMA1 PE=1 SV=1	CMA1	27.324	61.1	195	13	12	13	9	11	11	9	14	14	15	17	3	13	26	9	16	14	14	8	8	8	9	9	9	10	10	5	9	12	9	10	10	9	8	8	8	9	9	9	9	9	5	9	12
P24043	Laminin subunit alpha-2 OS=Homo sapiens OX=9606 GN=LAMA2 PE=1 SV=4	LAMA2	343.9	7.9	29	18	18	18	18	0	0	0	3	0	3	0	0	3	2	0	0	0	0	18	2	0	4	6	1	7	1	1	7	6	0	0	1	0	18	2	0	4	6	1	7	1	1	7	6
P24158	Myeloblastin OS=Homo sapiens OX=9606 GN=PRTN3 PE=1 SV=3	PRTN3	27.807	38.3	38	7	7	7	5	10	11	3	9	0	0	0	0	0	0	0	0	0	0	6	7	6	5	6	1	1	1	0	0	0	0	0	0	0	6	7	6	5	6	1	1	1	0	0	0
P24298	Alanine aminotransferase 1 OS=Homo sapiens OX=9606 GN=GPT PE=1 SV=3	GPT	54.636	33.9	26	11	10	11	5	0	0	0	0	0	3	0	0	5	13	0	0	0	0	6	1	2	0	0	1	4	0	0	6	11	0	0	0	0	5	0	2	0	0	0	3	0	0	5	10
P24310	Cytochrome c oxidase subunit 7A1, mitochondrial OS=Homo sapiens OX=9606 GN=COX7A1 PE=1 SV=2	COX7A1	9.1174	29.1	2	2	2	2	1	0	0	0	0	0	0	0	0	0	0	0	0	1	0	2	1	0	1	1	0	1	1	0	1	1	1	0	1	1	2	1	0	1	1	0	1	1	0	1	1
P24390	ER lumen protein-retaining receptor 1 OS=Homo sapiens OX=9606 GN=KDELR1 PE=1 SV=1	KDELR1	24.542	9	2	1	1	1	0	2	0	0	0	0	0	0	0	0	0	0	0	0	0	0	1	0	0	0	0	0	0	0	0	0	0	0	0	0	0	1	0	0	0	0	0	0	0	0	0
P24534	Elongation factor 1-beta OS=Homo sapiens OX=9606 GN=EEF1B2 PE=1 SV=3	EEF1B2	24.763	52	60	8	6	6	4	6	4	7	7	9	4	6	4	3	4	0	0	2	0	7	7	7	8	7	7	6	7	7	5	6	1	0	4	1	5	5	5	6	5	5	5	5	5	4	5
P24539	ATP synthase F(0) complex subunit B1, mitochondrial OS=Homo sapiens OX=9606 GN=ATP5PB PE=1 SV=2	ATP5PB	28.908	27.3	52	6	6	6	7	5	2	5	4	4	3	3	4	4	3	1	2	2	3	5	5	3	5	4	4	3	3	5	6	5	2	3	2	3	5	5	3	5	4	4	3	3	5	6	5
P24557	Thromboxane-A synthase OS=Homo sapiens OX=9606 GN=TBXAS1 PE=1 SV=3	TBXAS1	60.518	15.6	9	5	5	5	0	4	0	5	0	0	0	0	0	0	0	0	0	0	0	2	5	1	5	0	0	0	0	0	0	0	0	0	0	0	2	5	1	5	0	0	0	0	0	0	0
P24592	Insulin-like growth factor-binding protein 6 OS=Homo sapiens OX=9606 GN=IGFBP6 PE=1 SV=1	IGFBP6	25.322	6.2	1	1	1	1	0	0	0	0	0	0	0	0	0	0	0	0	0	0	1	0	0	0	0	0	0	0	0	0	0	1	0	0	0	1	0	0	0	0	0	0	0	0	0	0	1
P24666	Low molecular weight phosphotyrosine protein phosphatase OS=Homo sapiens OX=9606 GN=ACP1 PE=1 SV=3	ACP1	18.042	39.2	40	5	5	5	5	4	2	4	2	2	3	4	3	4	4	0	1	1	1	5	5	5	5	5	5	4	5	4	5	5	0	1	3	2	5	5	5	5	5	5	4	5	4	5	5
P24752	Acetyl-CoA acetyltransferase, mitochondrial OS=Homo sapiens OX=9606 GN=ACAT1 PE=1 SV=1	ACAT1	45.199	34.2	109	13	13	13	8	10	1	9	6	10	6	10	7	12	10	5	3	8	4	9	12	5	11	8	11	11	11	10	11	10	5	3	8	6	9	12	5	11	8	11	11	11	10	11	10
P24821	Tenascin OS=Homo sapiens OX=9606 GN=TNC PE=1 SV=3	TNC	240.85	39.6	529	63	63	63	39	48	47	80	102	31	36	36	17	30	10	5	2	33	13	40	43	47	57	57	39	42	43	30	36	21	10	7	42	23	40	43	47	57	57	39	42	43	30	36	21
P24844	Myosin regulatory light polypeptide 9 OS=Homo sapiens OX=9606 GN=MYL9 PE=1 SV=4	MYL9	19.827	55.8	80	8	3	3	4	4	5	3	3	7	10	9	2	7	2	3	5	11	5	7	7	7	8	7	8	8	8	7	8	7	6	6	8	8	2	2	2	3	2	3	3	3	2	3	2
P24928	DNA-directed RNA polymerase II subunit RPB1 OS=Homo sapiens OX=9606 GN=POLR2A PE=1 SV=2	POLR2A	217.17	4.6	7	5	5	5	1	1	0	5	0	0	0	0	0	0	0	0	0	0	0	1	1	0	5	0	0	1	0	1	1	1	0	0	0	0	1	1	0	5	0	0	1	0	1	1	1
P24941	Cyclin-dependent kinase 2 OS=Homo sapiens OX=9606 GN=CDK2 PE=1 SV=2	CDK2	33.929	24.8	9	6	3	5	0	0	0	0	0	3	0	1	5	0	0	0	0	0	0	1	3	1	3	1	5	1	2	6	1	1	1	0	1	1	0	1	0	1	0	2	0	1	3	0	0
P25098	Beta-adrenergic receptor kinase 1 OS=Homo sapiens OX=9606 GN=GRK2 PE=1 SV=2	GRK2	79.573	10.7	16	6	6	6	1	4	0	7	0	1	1	1	0	1	0	0	0	0	0	4	6	1	6	3	1	1	1	1	2	2	0	0	1	0	4	6	1	6	3	1	1	1	1	2	2
P25189	Myelin protein P0 OS=Homo sapiens OX=9606 GN=MPZ PE=1 SV=1	MPZ	27.554	25.4	41	6	6	6	6	1	0	0	0	5	5	4	0	7	5	1	1	3	3	6	4	0	0	0	6	6	6	2	6	5	3	3	5	4	6	4	0	0	0	6	6	6	2	6	5
P25205	DNA replication licensing factor MCM3 OS=Homo sapiens OX=9606 GN=MCM3 PE=1 SV=3	MCM3	90.98	30.4	78	20	20	20	3	9	0	13	0	14	7	8	18	1	5	0	0	0	0	8	12	1	18	4	15	11	12	18	4	9	1	0	2	0	8	12	1	18	4	15	11	12	18	4	9
P25311	Zinc-alpha-2-glycoprotein OS=Homo sapiens OX=9606 GN=AZGP1 PE=1 SV=2	AZGP1	34.258	40.9	92	10	10	10	7	2	7	1	10	7	7	8	8	7	8	4	4	8	4	9	4	10	4	10	9	10	10	9	10	9	4	4	8	6	9	4	10	4	10	9	10	10	9	10	9
P25325	3-mercaptopyruvate sulfurtransferase OS=Homo sapiens OX=9606 GN=MPST PE=1 SV=3	MPST	33.178	37.4	43	7	7	7	4	3	2	4	6	3	3	3	4	3	4	1	0	2	1	6	5	4	5	5	5	5	3	4	4	4	1	0	2	1	6	5	4	5	5	5	5	3	4	4	4
P25398	40S ribosomal protein S12 OS=Homo sapiens OX=9606 GN=RPS12 PE=1 SV=3	RPS12	14.515	39.4	65	4	4	4	5	6	5	7	5	6	5	5	6	3	3	2	2	2	3	4	4	4	4	4	4	3	4	4	3	3	3	3	3	3	4	4	4	4	4	4	3	4	4	3	3
P25490	Transcriptional repressor protein YY1 OS=Homo sapiens OX=9606 GN=YY1 PE=1 SV=2	YY1	44.712	6.8	2	2	2	2	0	0	0	2	0	0	0	0	0	0	0	0	0	0	0	0	0	0	2	0	0	0	0	0	0	0	0	0	0	0	0	0	0	2	0	0	0	0	0	0	0
P25685	DnaJ homolog subfamily B member 1 OS=Homo sapiens OX=9606 GN=DNAJB1 PE=1 SV=4	DNAJB1	38.044	15.9	29	5	5	5	2	4	1	4	1	1	2	1	3	2	2	1	1	2	2	3	5	3	4	3	3	5	4	4	4	3	2	1	2	3	3	5	3	4	3	3	5	4	4	4	3
P25705	ATP synthase subunit alpha, mitochondrial OS=Homo sapiens OX=9606 GN=ATP5F1A PE=1 SV=1	ATP5F1A	59.75	52.3	444	25	25	25	37	42	18	35	26	29	31	32	33	36	42	14	21	26	22	23	24	21	22	21	23	23	22	22	22	23	15	17	21	19	23	24	21	22	21	23	23	22	22	22	23
P25774	Cathepsin S OS=Homo sapiens OX=9606 GN=CTSS PE=1 SV=3	CTSS	37.495	13	13	4	4	4	2	0	1	3	1	0	1	1	0	1	1	0	1	0	1	2	4	3	4	2	2	3	3	1	3	3	1	1	2	1	2	4	3	4	2	2	3	3	1	3	3
P25786	Proteasome subunit alpha type-1 OS=Homo sapiens OX=9606 GN=PSMA1 PE=1 SV=1	PSMA1	29.555	37.6	64	9	9	9	5	7	2	8	3	5	3	5	7	9	5	1	0	3	1	8	9	6	8	6	6	7	7	8	7	6	3	1	5	2	8	9	6	8	6	6	7	7	8	7	6
P25787	Proteasome subunit alpha type-2 OS=Homo sapiens OX=9606 GN=PSMA2 PE=1 SV=2	PSMA2	25.898	51.7	123	8	8	8	8	12	8	12	7	10	7	10	10	9	13	2	4	6	5	6	8	7	7	6	8	7	7	7	7	8	2	5	7	4	6	8	7	7	6	8	7	7	7	7	8
P25788	Proteasome subunit alpha type-3 OS=Homo sapiens OX=9606 GN=PSMA3 PE=1 SV=2	PSMA3	28.433	29	64	6	6	6	3	8	3	7	5	7	5	4	5	6	6	1	1	2	1	4	6	4	6	5	5	6	5	5	5	5	1	1	2	2	4	6	4	6	5	5	6	5	5	5	5
P25789	Proteasome subunit alpha type-4 OS=Homo sapiens OX=9606 GN=PSMA4 PE=1 SV=1	PSMA4	29.483	31.4	64	6	6	6	5	8	4	7	5	6	5	5	5	4	7	0	1	2	0	6	6	6	6	6	6	6	6	6	5	6	2	1	5	3	6	6	6	6	6	6	6	6	6	5	6
P25815	Protein S100-P OS=Homo sapiens OX=9606 GN=S100P PE=1 SV=2	S100P	10.4	28.4	22	3	3	3	3	4	2	2	2	3	2	2	1	0	0	0	1	0	0	2	3	2	2	2	2	2	2	2	2	2	1	2	1	2	2	3	2	2	2	2	2	2	2	2	2
P25940	Collagen alpha-3(V) chain OS=Homo sapiens OX=9606 GN=COL5A3 PE=1 SV=3	COL5A3	172.12	4.7	21	5	5	5	2	2	0	0	3	1	1	1	0	1	3	1	2	3	1	3	4	2	2	4	5	4	2	2	2	4	5	4	5	4	3	4	2	2	4	5	4	2	2	2	4
P26006	Integrin alpha-3 OS=Homo sapiens OX=9606 GN=ITGA3 PE=1 SV=5	ITGA3	116.61	2.5	9	2	2	2	1	2	1	1	1	0	0	0	0	1	1	0	0	1	0	2	2	1	1	1	0	0	2	0	1	1	0	0	1	0	2	2	1	1	1	0	0	2	0	1	1
P26022	Pentraxin-related protein PTX3 OS=Homo sapiens OX=9606 GN=PTX3 PE=1 SV=3	PTX3	41.975	7.6	10	2	2	2	0	1	1	0	2	1	1	1	0	1	1	0	0	1	0	0	1	1	0	2	1	1	1	0	1	1	0	0	1	0	0	1	1	0	2	1	1	1	0	1	1
P26038	Moesin OS=Homo sapiens OX=9606 GN=MSN PE=1 SV=3	MSN	67.819	53.9	397	32	21	32	30	36	28	43	32	26	30	30	22	27	27	13	11	25	17	27	30	25	29	27	27	26	29	26	28	28	17	18	25	21	17	19	16	19	17	17	16	18	17	18	17
P26196	Probable ATP-dependent RNA helicase DDX6 OS=Homo sapiens OX=9606 GN=DDX6 PE=1 SV=2	DDX6	54.416	40.8	74	14	14	14	7	11	1	13	5	8	7	7	2	5	5	0	0	2	1	11	13	10	13	9	10	11	8	8	9	10	0	0	6	3	11	13	10	13	9	10	11	8	8	9	10
P26358	DNA (cytosine-5)-methyltransferase 1 OS=Homo sapiens OX=9606 GN=DNMT1 PE=1 SV=2	DNMT1	183.16	2.4	6	4	4	4	0	1	0	3	0	0	0	0	2	0	0	0	0	0	0	0	1	0	3	1	0	0	0	3	0	0	0	0	0	0	0	1	0	3	1	0	0	0	3	0	0
P26368	Splicing factor U2AF 65 kDa subunit OS=Homo sapiens OX=9606 GN=U2AF2 PE=1 SV=4	U2AF2	53.5	28.8	56	9	9	9	3	8	3	10	3	5	4	5	3	3	6	0	0	2	1	5	9	4	9	6	9	6	6	6	6	7	2	1	3	2	5	9	4	9	6	9	6	6	6	6	7
P26373	60S ribosomal protein L13 OS=Homo sapiens OX=9606 GN=RPL13 PE=1 SV=4	RPL13	24.261	24.2	67	5	5	5	6	5	3	6	5	5	5	6	4	5	6	2	2	4	3	5	5	5	5	5	5	5	5	5	5	5	4	2	4	3	5	5	5	5	5	5	5	5	5	5	5
P26440	Isovaleryl-CoA dehydrogenase, mitochondrial OS=Homo sapiens OX=9606 GN=IVD PE=1 SV=2	IVD	46.65	16.2	15	6	6	6	2	0	0	6	1	0	1	1	0	1	3	0	0	0	0	2	3	3	6	1	1	2	4	0	2	4	0	0	0	0	2	3	3	6	1	1	2	4	0	2	4
P26447	Protein S100-A4 OS=Homo sapiens OX=9606 GN=S100A4 PE=1 SV=1	S100A4	11.728	48.5	65	6	6	6	5	4	4	10	4	4	6	4	3	6	5	0	1	4	5	5	5	5	5	5	5	5	5	5	6	6	2	3	4	4	5	5	5	5	5	5	5	5	5	6	6
P26572	Alpha-1,3-mannosyl-glycoprotein 2-beta-N-acetylglucosaminyltransferase OS=Homo sapiens OX=9606 GN=MGAT1 PE=1 SV=2	MGAT1	50.878	17.1	11	6	6	6	1	4	1	2	0	0	1	0	0	1	1	0	0	0	0	2	6	1	3	2	0	1	1	1	2	1	0	0	0	0	2	6	1	3	2	0	1	1	1	2	1
P26583	High mobility group protein B2 OS=Homo sapiens OX=9606 GN=HMGB2 PE=1 SV=2	HMGB2	24.033	34.9	42	9	7	7	5	3	2	10	4	4	3	2	1	2	3	1	1	0	1	6	6	5	9	4	5	5	5	3	5	4	3	2	2	3	4	5	4	7	3	4	4	4	3	4	3
P26599	Polypyrimidine tract-binding protein 1 OS=Homo sapiens OX=9606 GN=PTBP1 PE=1 SV=1	PTBP1	57.221	32.4	152	12	10	12	10	14	10	16	11	11	11	13	10	9	12	1	7	9	8	9	11	8	10	9	9	10	9	8	10	10	4	5	7	6	7	9	7	9	8	8	9	8	7	9	9
P26639	Threonine--tRNA ligase 1, cytoplasmic OS=Homo sapiens OX=9606 GN=TARS1 PE=1 SV=3	TARS1	83.434	33.1	96	19	19	19	8	14	6	14	9	5	6	10	12	7	5	0	0	0	0	12	16	13	17	14	14	13	15	15	9	6	1	0	1	1	12	16	13	17	14	14	13	15	15	9	6
P26640	Valine--tRNA ligase OS=Homo sapiens OX=9606 GN=VARS1 PE=1 SV=4	VARS1	140.47	28.4	152	27	27	27	14	12	8	21	14	12	16	11	6	12	12	2	3	4	5	21	24	16	25	20	18	18	23	10	20	20	2	3	9	6	21	24	16	25	20	18	18	23	10	20	20
P26641	Elongation factor 1-gamma OS=Homo sapiens OX=9606 GN=EEF1G PE=1 SV=3	EEF1G	50.118	44.2	226	18	18	18	17	19	17	23	20	21	18	18	21	16	12	5	5	7	7	15	17	16	16	16	17	17	17	17	14	13	8	7	9	7	15	17	16	16	16	17	17	17	17	14	13
P26885	Peptidyl-prolyl cis-trans isomerase FKBP2 OS=Homo sapiens OX=9606 GN=FKBP2 PE=1 SV=2	FKBP2	15.649	28.9	11	3	3	3	1	2	0	4	2	0	1	1	0	0	0	0	0	0	0	1	2	1	3	3	1	1	1	1	1	1	1	1	1	1	1	2	1	3	3	1	1	1	1	1	1
P26992	Ciliary neurotrophic factor receptor subunit alpha OS=Homo sapiens OX=9606 GN=CNTFR PE=1 SV=2	CNTFR	40.633	3.5	1	1	1	1	0	0	0	0	0	0	0	0	0	0	1	0	0	0	0	0	0	0	0	0	0	1	0	0	1	1	0	0	0	0	0	0	0	0	0	0	1	0	0	1	1
P27105	Stomatin OS=Homo sapiens OX=9606 GN=STOM PE=1 SV=3	STOM	31.73	50	94	12	12	12	5	13	9	9	8	5	5	5	5	7	5	4	5	5	4	8	11	10	11	9	7	7	7	8	7	8	5	5	6	6	8	11	10	11	9	7	7	7	8	7	8
P27144	Adenylate kinase 4, mitochondrial OS=Homo sapiens OX=9606 GN=AK4 PE=1 SV=1	AK4	25.268	18.4	7	3	3	3	0	2	0	0	0	2	1	0	1	0	0	0	0	1	0	2	3	1	2	2	2	3	3	3	2	3	1	1	3	2	2	3	1	2	2	2	3	3	3	2	3
P27169	Serum paraoxonase/arylesterase 1 OS=Homo sapiens OX=9606 GN=PON1 PE=1 SV=3	PON1	39.731	13	40	4	4	4	4	4	6	3	2	4	4	4	5	1	0	0	2	0	1	4	4	4	3	3	4	4	4	4	1	2	2	2	0	1	4	4	4	3	3	4	4	4	4	1	2
P27338	Amine oxidase [flavin-containing] B OS=Homo sapiens OX=9606 GN=MAOB PE=1 SV=3	MAOB	58.762	26.9	47	10	9	10	4	6	0	2	3	0	5	7	0	4	7	1	1	4	3	7	8	1	5	6	5	6	10	2	6	9	4	3	6	3	6	7	1	4	6	4	6	9	1	6	9
P27348	14-3-3 protein theta OS=Homo sapiens OX=9606 GN=YWHAQ PE=1 SV=1	YWHAQ	27.764	53.9	114	14	10	10	11	13	8	11	10	10	7	10	9	7	7	2	3	3	3	14	14	12	14	14	13	13	14	13	12	11	6	7	9	8	10	10	8	10	10	9	9	10	9	8	7
P27361	Mitogen-activated protein kinase 3 OS=Homo sapiens OX=9606 GN=MAPK3 PE=1 SV=4	MAPK3	43.135	38	52	11	8	8	2	8	1	8	3	4	3	7	5	3	3	0	0	3	2	10	11	7	10	7	8	8	10	9	7	8	2	2	6	5	7	8	4	7	4	5	5	7	6	5	5
P27449	V-type proton ATPase 16 kDa proteolipid subunit OS=Homo sapiens OX=9606 GN=ATP6V0C PE=1 SV=1	ATP6V0C	15.736	11.6	3	1	1	1	0	1	0	0	0	0	0	0	0	1	1	0	0	0	0	0	1	0	1	1	1	0	0	0	1	1	0	0	0	0	0	1	0	1	1	1	0	0	0	1	1
P27482	Calmodulin-like protein 3 OS=Homo sapiens OX=9606 GN=CALML3 PE=1 SV=2	CALML3	16.891	65.1	190	11	9	11	21	12	20	5	17	19	17	15	21	15	16	1	2	4	5	8	8	8	7	8	8	10	9	9	10	8	3	3	6	5	7	7	7	5	7	7	8	7	7	8	7
P27487	Dipeptidyl peptidase 4 OS=Homo sapiens OX=9606 GN=DPP4 PE=1 SV=2	DPP4	88.278	17	28	12	12	12	1	2	0	0	2	2	5	8	1	2	1	1	0	1	2	2	4	1	5	4	7	8	10	4	6	5	1	2	2	3	2	4	1	5	4	7	8	10	4	6	5
P27635	60S ribosomal protein L10 OS=Homo sapiens OX=9606 GN=RPL10 PE=1 SV=4	RPL10	24.604	41.1	77	7	7	7	7	6	3	7	7	5	7	7	6	6	5	2	1	5	3	7	7	6	7	7	6	7	7	7	6	6	3	2	5	5	7	7	6	7	7	6	7	7	7	6	6
P27658	Collagen alpha-1(VIII) chain OS=Homo sapiens OX=9606 GN=COL8A1 PE=1 SV=2	COL8A1	73.363	4.4	4	3	3	3	0	0	3	0	1	0	0	0	0	0	0	0	0	0	0	0	0	3	0	2	0	0	0	0	0	0	0	0	0	0	0	0	3	0	2	0	0	0	0	0	0
P27694	Replication protein A 70 kDa DNA-binding subunit OS=Homo sapiens OX=9606 GN=RPA1 PE=1 SV=2	RPA1	68.137	26.1	64	13	13	13	5	5	0	13	3	8	6	7	5	7	4	0	0	1	0	10	9	4	13	7	9	11	9	9	8	10	0	2	2	1	10	9	4	13	7	9	11	9	9	8	10
P27695	DNA-(apurinic or apyrimidinic site) endonuclease OS=Homo sapiens OX=9606 GN=APEX1 PE=1 SV=2	APEX1	35.554	48.1	81	10	10	10	8	8	2	17	7	7	6	5	4	8	7	0	1	1	0	8	9	6	10	9	9	8	8	9	8	9	2	2	4	3	8	9	6	10	9	9	8	8	9	8	9
P27701	CD82 antigen OS=Homo sapiens OX=9606 GN=CD82 PE=1 SV=1	CD82	29.625	11.2	18	3	3	3	1	2	0	3	1	2	2	2	1	1	3	0	0	0	0	1	2	1	3	1	2	2	2	1	1	3	0	0	0	1	1	2	1	3	1	2	2	2	1	1	3
P27707	Deoxycytidine kinase OS=Homo sapiens OX=9606 GN=DCK PE=1 SV=1	DCK	30.518	16.2	5	3	3	3	0	1	0	4	0	0	0	0	0	0	0	0	0	0	0	1	1	1	3	0	0	0	1	1	0	0	0	2	0	0	1	1	1	3	0	0	0	1	1	0	0
P27708	CAD protein OS=Homo sapiens OX=9606 GN=CAD PE=1 SV=3	CAD	242.98	14.4	89	22	22	22	4	16	5	17	12	6	6	5	7	5	6	0	0	0	0	10	17	7	18	15	8	9	8	9	7	10	0	0	2	0	10	17	7	18	15	8	9	8	9	7	10
P27797	Calreticulin OS=Homo sapiens OX=9606 GN=CALR PE=1 SV=1	CALR	48.141	42.4	198	16	16	16	17	17	11	34	24	17	12	15	12	13	15	2	2	4	3	14	14	14	16	15	14	13	12	13	10	13	4	4	9	5	14	14	14	16	15	14	13	12	13	10	13
P27816	Microtubule-associated protein 4 OS=Homo sapiens OX=9606 GN=MAP4 PE=1 SV=3	MAP4	121	21.6	153	18	18	18	15	12	8	17	15	15	12	10	13	10	10	3	2	7	4	16	14	14	16	16	17	17	17	17	15	14	5	4	10	9	16	14	14	16	16	17	17	17	17	15	14
P27824	Calnexin OS=Homo sapiens OX=9606 GN=CANX PE=1 SV=2	CANX	67.567	33.1	196	18	18	18	14	23	10	27	23	10	18	15	11	16	10	5	2	7	5	15	17	13	18	16	11	13	14	15	15	13	7	6	10	9	15	17	13	18	16	11	13	14	15	15	13
P27918	Properdin OS=Homo sapiens OX=9606 GN=CFP PE=1 SV=2	CFP	51.276	10.4	8	4	4	4	0	1	3	0	0	0	0	4	0	0	0	0	0	0	0	1	1	4	0	1	2	0	4	0	0	1	0	0	0	0	1	1	4	0	1	2	0	4	0	0	1
P27986	Phosphatidylinositol 3-kinase regulatory subunit alpha OS=Homo sapiens OX=9606 GN=PIK3R1 PE=1 SV=2	PIK3R1	83.597	8.1	6	5	5	5	0	1	0	5	0	0	0	0	0	0	0	0	0	0	0	0	1	0	5	0	0	0	0	0	0	1	0	0	0	0	0	1	0	5	0	0	0	0	0	0	1
P28062	Proteasome subunit beta type-8 OS=Homo sapiens OX=9606 GN=PSMB8 PE=1 SV=3	PSMB8	30.354	40.2	64	10	10	10	4	6	3	14	5	5	4	5	5	5	4	0	1	3	0	5	7	5	10	6	7	6	7	8	5	4	1	1	4	1	5	7	5	10	6	7	6	7	8	5	4
P28065	Proteasome subunit beta type-9 OS=Homo sapiens OX=9606 GN=PSMB9 PE=1 SV=2	PSMB9	23.264	40.6	38	7	7	7	3	6	2	10	3	3	3	2	2	1	1	0	0	2	0	4	7	5	7	5	4	5	4	5	4	5	0	0	5	2	4	7	5	7	5	4	5	4	5	4	5
P28066	Proteasome subunit alpha type-5 OS=Homo sapiens OX=9606 GN=PSMA5 PE=1 SV=3	PSMA5	26.411	49.4	122	9	9	9	9	11	8	16	10	8	9	9	9	7	10	4	3	5	4	7	7	8	9	7	7	7	8	7	8	9	4	4	5	4	7	7	8	9	7	7	7	8	7	8	9
P28070	Proteasome subunit beta type-4 OS=Homo sapiens OX=9606 GN=PSMB4 PE=1 SV=4	PSMB4	29.204	39.4	56	7	7	7	5	4	3	6	5	3	3	4	6	4	4	2	1	2	4	5	6	5	7	5	5	4	6	6	5	5	3	3	5	5	5	6	5	7	5	5	4	6	6	5	5
P28072	Proteasome subunit beta type-6 OS=Homo sapiens OX=9606 GN=PSMB6 PE=1 SV=4	PSMB6	25.357	13	15	3	3	3	1	0	0	0	0	1	2	2	4	2	2	0	0	1	0	3	3	3	2	3	3	3	3	3	3	3	0	0	3	1	3	3	3	2	3	3	3	3	3	3	3
P28074	Proteasome subunit beta type-5 OS=Homo sapiens OX=9606 GN=PSMB5 PE=1 SV=3	PSMB5	28.48	36.9	62	9	9	9	8	4	4	3	4	5	6	5	8	4	6	0	0	3	2	9	6	7	8	7	8	8	7	9	8	8	1	1	5	5	9	6	7	8	7	8	8	7	9	8	8
P28161	Glutathione S-transferase Mu 2 OS=Homo sapiens OX=9606 GN=GSTM2 PE=1 SV=2	GSTM2	25.744	40.4	15	8	3	4	3	1	0	1	0	1	2	1	1	1	2	0	2	0	0	8	8	1	5	1	3	6	4	1	6	6	1	2	2	3	3	3	0	2	0	1	1	2	0	1	2
P28288	ATP-binding cassette sub-family D member 3 OS=Homo sapiens OX=9606 GN=ABCD3 PE=1 SV=1	ABCD3	75.475	15.8	38	8	8	8	5	3	1	2	4	2	3	0	2	6	8	0	0	1	1	5	6	1	4	4	2	4	1	4	6	8	1	1	1	1	5	6	1	4	4	2	4	1	4	6	8
P28290	Protein ITPRID2 OS=Homo sapiens OX=9606 GN=ITPRID2 PE=1 SV=3	ITPRID2	138.38	2.9	8	3	3	3	1	3	0	0	2	0	1	1	0	0	0	0	0	0	0	1	3	0	0	2	1	1	1	1	2	0	0	0	1	0	1	3	0	0	2	1	1	1	1	2	0
P28300	Protein-lysine 6-oxidase OS=Homo sapiens OX=9606 GN=LOX PE=1 SV=2	LOX	46.944	19.9	17	5	5	5	0	0	0	0	1	1	0	2	0	0	1	1	6	2	3	1	1	1	1	1	1	3	2	1	2	3	2	5	3	3	1	1	1	1	1	1	3	2	1	2	3
P28331	NADH-ubiquinone oxidoreductase 75 kDa subunit, mitochondrial OS=Homo sapiens OX=9606 GN=NDUFS1 PE=1 SV=3	NDUFS1	79.467	46.1	168	23	23	23	23	15	4	25	14	7	11	11	4	14	17	5	5	7	6	20	20	9	22	18	11	16	14	11	16	20	4	7	9	8	20	20	9	22	18	11	16	14	11	16	20
P28340	DNA polymerase delta catalytic subunit OS=Homo sapiens OX=9606 GN=POLD1 PE=1 SV=2	POLD1	123.63	1.9	4	2	2	2	0	0	0	1	0	2	0	0	1	0	0	0	0	0	0	0	1	1	2	0	2	0	1	2	0	0	0	0	0	0	0	1	1	2	0	2	0	1	2	0	0
P28482	Mitogen-activated protein kinase 1 OS=Homo sapiens OX=9606 GN=MAPK1 PE=1 SV=3	MAPK1	41.389	49.7	126	13	10	13	12	12	4	12	10	13	10	9	10	9	11	3	2	6	3	11	12	9	11	12	12	11	12	11	9	11	5	4	10	9	8	9	6	8	9	9	8	9	8	7	8
P28676	Grancalcin OS=Homo sapiens OX=9606 GN=GCA PE=1 SV=2	GCA	24.01	35.5	30	7	7	7	2	9	7	5	6	0	0	1	0	0	0	0	0	0	0	4	7	7	7	7	2	2	2	0	1	1	0	0	0	1	4	7	7	7	7	2	2	2	0	1	1
P28749	Retinoblastoma-like protein 1 OS=Homo sapiens OX=9606 GN=RBL1 PE=1 SV=3	RBL1	120.85	1.8	8	2	2	2	1	1	0	1	0	1	1	1	1	1	0	0	0	0	0	2	2	2	2	1	2	2	1	2	2	0	0	0	0	0	2	2	2	2	1	2	2	1	2	2	0
P28799	Progranulin OS=Homo sapiens OX=9606 GN=GRN PE=1 SV=2	GRN	63.544	15	37	5	5	5	5	5	4	2	5	3	3	4	2	3	1	0	0	0	0	5	4	5	4	5	2	4	3	3	4	2	0	0	1	1	5	4	5	4	5	2	4	3	3	4	2
P28838	Cytosol aminopeptidase OS=Homo sapiens OX=9606 GN=LAP3 PE=1 SV=3	LAP3	56.166	61.1	225	25	25	25	20	33	15	35	13	15	19	21	11	11	13	3	3	8	5	16	24	17	22	14	19	17	22	13	17	14	4	5	9	6	16	24	17	22	14	19	17	22	13	17	14
P28845	Corticosteroid 11-beta-dehydrogenase isozyme 1 OS=Homo sapiens OX=9606 GN=HSD11B1 PE=1 SV=3	HSD11B1	32.401	20.9	15	5	4	5	2	1	0	0	0	0	0	0	0	5	7	0	0	0	0	1	3	0	1	1	0	2	0	0	3	4	0	0	1	0	1	2	0	0	0	0	2	0	0	2	4
P28906	Hematopoietic progenitor cell antigen CD34 OS=Homo sapiens OX=9606 GN=CD34 PE=1 SV=2	CD34	40.716	7.5	8	2	2	2	0	0	0	0	0	0	0	1	0	1	2	1	1	1	1	0	1	0	0	0	1	1	1	0	1	2	2	2	2	1	0	1	0	0	0	1	1	1	0	1	2
P28907	ADP-ribosyl cyclase/cyclic ADP-ribose hydrolase 1 OS=Homo sapiens OX=9606 GN=CD38 PE=1 SV=2	CD38	34.328	8.3	5	2	2	2	0	1	0	3	1	0	0	0	0	0	0	0	0	0	0	0	2	1	2	2	0	0	0	0	0	0	0	0	0	0	0	2	1	2	2	0	0	0	0	0	0
P29033	Gap junction beta-2 protein OS=Homo sapiens OX=9606 GN=GJB2 PE=1 SV=3	GJB2	26.215	6.6	1	1	1	1	1	0	0	0	0	0	0	0	0	0	0	0	0	0	0	1	0	0	0	1	0	0	0	0	0	0	0	0	0	0	1	0	0	0	1	0	0	0	0	0	0
P29034	Protein S100-A2 OS=Homo sapiens OX=9606 GN=S100A2 PE=1 SV=3	S100A2	11.117	32.7	28	7	7	7	3	9	3	1	3	2	2	2	2	1	0	0	0	0	0	5	7	5	3	4	4	3	4	4	4	2	0	0	1	1	5	7	5	3	4	4	3	4	4	4	2
P29083	General transcription factor IIE subunit 1 OS=Homo sapiens OX=9606 GN=GTF2E1 PE=1 SV=2	GTF2E1	49.452	6.2	2	2	2	2	0	0	0	2	0	0	0	0	0	0	0	0	0	0	0	0	0	0	2	0	0	0	0	0	0	0	0	0	0	0	0	0	0	2	0	0	0	0	0	0	0
P29144	Tripeptidyl-peptidase 2 OS=Homo sapiens OX=9606 GN=TPP2 PE=1 SV=4	TPP2	138.35	9.8	19	11	11	11	2	6	0	6	3	0	1	0	0	1	0	0	0	0	0	7	7	3	11	7	3	3	2	1	4	1	1	1	1	1	7	7	3	11	7	3	3	2	1	4	1
P29218	Inositol monophosphatase 1 OS=Homo sapiens OX=9606 GN=IMPA1 PE=1 SV=1	IMPA1	30.188	17	16	4	4	4	2	4	1	4	2	0	1	1	0	1	0	0	0	0	0	3	4	2	4	2	2	3	2	0	1	2	0	0	1	0	3	4	2	4	2	2	3	2	0	1	2
P29350	Tyrosine-protein phosphatase non-receptor type 6 OS=Homo sapiens OX=9606 GN=PTPN6 PE=1 SV=1	PTPN6	67.56	49.9	61	25	24	25	2	11	2	29	4	2	2	3	0	2	1	0	1	1	1	11	15	5	24	11	6	7	9	3	4	7	1	2	4	3	11	15	5	24	11	6	7	9	3	4	6
P29353	SHC-transforming protein 1 OS=Homo sapiens OX=9606 GN=SHC1 PE=1 SV=4	SHC1	62.821	13.7	12	6	6	6	1	4	0	4	0	0	1	0	0	1	1	0	0	0	0	2	6	1	5	1	2	1	1	2	1	2	0	0	0	0	2	6	1	5	1	2	1	1	2	1	2
P29372	DNA-3-methyladenine glycosylase OS=Homo sapiens OX=9606 GN=MPG PE=1 SV=3	MPG	32.868	14.1	3	3	3	3	0	0	0	3	0	0	0	0	0	0	0	0	0	0	0	1	0	0	3	0	1	1	1	1	1	1	1	1	1	1	1	0	0	3	0	1	1	1	1	1	1
P29373	Cellular retinoic acid-binding protein 2 OS=Homo sapiens OX=9606 GN=CRABP2 PE=1 SV=2	CRABP2	15.693	67.4	54	9	8	9	8	16	3	4	4	3	2	3	2	5	2	0	1	1	0	7	9	6	6	6	6	6	6	6	7	4	1	2	2	2	6	8	6	6	6	6	6	6	6	6	4
P29401	Transketolase OS=Homo sapiens OX=9606 GN=TKT PE=1 SV=3	TKT	67.877	58.1	298	25	25	25	20	32	19	30	25	19	23	20	20	22	38	7	6	7	10	18	22	19	20	19	21	23	21	18	21	25	10	8	15	11	18	22	19	20	19	21	23	21	18	21	25
P29466	Caspase-1 OS=Homo sapiens OX=9606 GN=CASP1 PE=1 SV=1	CASP1	45.158	23.3	21	7	7	7	2	3	0	6	3	2	1	2	1	1	0	0	0	0	0	3	5	2	6	5	4	3	4	2	2	2	0	1	0	0	3	5	2	6	5	4	3	4	2	2	2
P29508	Serpin B3 OS=Homo sapiens OX=9606 GN=SERPINB3 PE=1 SV=2	SERPINB3	44.564	52.6	254	22	9	22	40	31	30	12	40	18	16	20	15	16	12	1	0	1	2	21	19	17	16	20	17	14	15	14	14	13	4	3	5	5	9	8	8	7	9	9	7	9	7	8	6
P29536	Leiomodin-1 OS=Homo sapiens OX=9606 GN=LMOD1 PE=1 SV=3	LMOD1	67.029	8.7	10	4	4	4	0	0	0	1	0	1	1	1	0	1	0	0	0	4	1	1	0	1	1	0	2	1	2	0	2	1	1	0	4	2	1	0	1	1	0	2	1	2	0	2	1
P29590	Protein PML OS=Homo sapiens OX=9606 GN=PML PE=1 SV=3	PML	97.55	26.2	100	19	19	19	9	12	7	16	6	6	8	12	5	6	5	0	1	4	3	10	16	10	17	12	9	11	12	6	8	11	2	3	6	4	10	16	10	17	12	9	11	12	6	8	11
P29622	Kallistatin OS=Homo sapiens OX=9606 GN=SERPINA4 PE=1 SV=3	SERPINA4	48.541	35.8	63	12	12	12	1	5	9	2	3	8	7	8	7	2	3	3	4	1	0	5	8	11	4	5	12	9	11	7	5	5	4	4	2	1	5	8	11	4	5	12	9	11	7	5	5
P29692	Elongation factor 1-delta OS=Homo sapiens OX=9606 GN=EEF1D PE=1 SV=5	EEF1D	31.121	51.6	151	12	10	12	11	13	12	15	15	13	14	16	11	11	10	1	3	6	0	9	9	10	10	10	10	8	9	10	9	8	5	6	7	5	7	7	8	8	8	8	7	7	8	8	7
P29728	2'-5'-oligoadenylate synthase 2 OS=Homo sapiens OX=9606 GN=OAS2 PE=1 SV=3	OAS2	82.43	12.4	26	7	7	7	2	2	1	5	2	3	3	2	6	0	0	0	0	0	0	3	5	2	6	3	4	4	4	6	0	0	0	1	1	0	3	5	2	6	3	4	4	4	6	0	0
P29762	Cellular retinoic acid-binding protein 1 OS=Homo sapiens OX=9606 GN=CRABP1 PE=1 SV=2	CRABP1	15.565	44.5	8	6	5	5	3	0	0	0	0	0	2	1	0	2	0	0	0	0	0	6	1	0	0	0	2	3	4	0	6	1	0	0	0	0	5	0	0	0	0	2	3	4	0	5	1
P29966	Myristoylated alanine-rich C-kinase substrate OS=Homo sapiens OX=9606 GN=MARCKS PE=1 SV=4	MARCKS	31.554	39.2	58	8	8	8	5	7	5	11	5	4	4	4	2	5	3	0	0	1	2	6	6	5	7	6	5	5	6	7	5	4	1	2	2	2	6	6	5	7	6	5	5	6	7	5	4
P29972	Aquaporin-1 OS=Homo sapiens OX=9606 GN=AQP1 PE=1 SV=3	AQP1	28.526	7.4	8	1	1	1	1	1	1	0	0	1	1	1	0	1	0	0	0	1	0	1	1	1	1	1	1	1	1	0	1	1	0	1	1	0	1	1	1	1	1	1	1	1	0	1	1
P29992	Guanine nucleotide-binding protein subunit alpha-11 OS=Homo sapiens OX=9606 GN=GNA11 PE=1 SV=2	GNA11	42.123	26.2	44	7	4	6	2	6	1	4	2	4	5	5	3	3	3	1	1	3	1	6	6	1	6	4	6	6	7	6	4	4	1	2	4	2	3	3	0	3	3	3	3	4	3	2	2
P30038	Delta-1-pyrroline-5-carboxylate dehydrogenase, mitochondrial OS=Homo sapiens OX=9606 GN=ALDH4A1 PE=1 SV=3	ALDH4A1	61.719	20.4	23	7	7	7	1	3	1	2	6	2	2	2	1	1	2	0	0	0	0	4	5	1	2	7	4	5	4	2	2	4	1	0	0	1	4	5	1	2	7	4	5	4	2	2	4
P30040	Endoplasmic reticulum resident protein 29 OS=Homo sapiens OX=9606 GN=ERP29 PE=1 SV=4	ERP29	28.993	30.7	42	7	7	7	5	3	0	6	5	3	3	4	2	3	3	1	0	2	2	6	6	4	7	6	5	4	5	3	4	4	3	2	2	3	6	6	4	7	6	5	4	5	3	4	4
P30041	Peroxiredoxin-6 OS=Homo sapiens OX=9606 GN=PRDX6 PE=1 SV=3	PRDX6	25.035	71	329	15	15	15	25	29	18	28	21	20	23	21	23	24	29	15	19	16	18	13	15	12	15	14	14	15	14	14	14	14	11	11	11	12	13	15	12	15	14	14	15	14	14	14	14
P30043	Flavin reductase (NADPH) OS=Homo sapiens OX=9606 GN=BLVRB PE=1 SV=3	BLVRB	22.119	54.4	119	8	8	8	8	11	7	9	8	11	7	8	11	7	11	5	7	4	5	6	7	6	5	6	6	6	7	6	5	7	3	6	6	4	6	7	6	5	6	6	6	7	6	5	7
P30044	Peroxiredoxin-5, mitochondrial OS=Homo sapiens OX=9606 GN=PRDX5 PE=1 SV=4	PRDX5	22.086	55.1	109	8	8	8	9	9	6	9	10	9	8	8	7	9	9	5	4	3	4	7	8	6	7	7	7	7	7	7	7	7	6	5	4	5	7	8	6	7	7	7	7	7	7	7	7
P30046	D-dopachrome decarboxylase OS=Homo sapiens OX=9606 GN=DDT PE=1 SV=3	DDT	12.712	40.7	61	5	5	5	5	4	5	4	5	4	5	6	6	5	4	3	2	1	2	4	4	5	4	5	5	5	5	5	4	4	3	2	2	2	4	4	5	4	5	5	5	5	5	4	4
P30048	Thioredoxin-dependent peroxide reductase, mitochondrial OS=Homo sapiens OX=9606 GN=PRDX3 PE=1 SV=3	PRDX3	27.692	21.9	35	4	4	4	4	3	1	4	4	2	2	2	0	3	3	2	1	2	2	4	3	3	4	4	2	2	3	1	3	3	2	1	2	2	4	3	3	4	4	2	2	3	1	3	3
P30049	ATP synthase subunit delta, mitochondrial OS=Homo sapiens OX=9606 GN=ATP5F1D PE=1 SV=2	ATP5F1D	17.49	22.6	54	3	3	3	5	7	3	7	2	6	3	2	3	5	6	1	2	1	1	3	3	3	3	3	3	3	3	3	3	3	2	2	2	2	3	3	3	3	3	3	3	3	3	3	3
P30050	60S ribosomal protein L12 OS=Homo sapiens OX=9606 GN=RPL12 PE=1 SV=1	RPL12	17.818	54.5	100	6	6	6	8	9	6	11	11	9	8	7	9	8	4	2	2	4	2	6	6	6	6	6	6	6	6	6	5	4	4	2	4	2	6	6	6	6	6	6	6	6	6	5	4
P30084	Enoyl-CoA hydratase, mitochondrial OS=Homo sapiens OX=9606 GN=ECHS1 PE=1 SV=4	ECHS1	31.387	46.9	78	9	9	9	7	6	2	10	7	6	7	6	5	5	8	3	0	4	2	7	8	2	8	7	6	5	5	5	4	8	2	1	3	2	7	8	2	8	7	6	5	5	5	4	8
P30085	UMP-CMP kinase OS=Homo sapiens OX=9606 GN=CMPK1 PE=1 SV=3	CMPK1	22.222	53.1	88	9	9	9	9	8	2	10	9	8	6	8	6	6	10	0	1	2	3	9	8	7	9	9	9	8	9	9	8	7	1	1	2	3	9	8	7	9	9	9	8	9	9	8	7
P30086	Phosphatidylethanolamine-binding protein 1 OS=Homo sapiens OX=9606 GN=PEBP1 PE=1 SV=3	PEBP1	21.057	81.3	254	14	14	14	21	18	10	29	12	19	24	21	10	24	30	7	7	12	10	12	13	10	13	11	12	13	13	10	14	12	7	9	11	9	12	13	10	13	11	12	13	13	10	14	12
P30101	Protein disulfide-isomerase A3 OS=Homo sapiens OX=9606 GN=PDIA3 PE=1 SV=4	PDIA3	56.782	54.1	373	25	25	25	28	45	19	42	31	29	29	25	22	24	25	9	8	20	17	17	23	16	22	21	19	17	18	18	17	17	12	9	15	14	17	23	16	22	21	19	17	18	18	17	17
P30153	Serine/threonine-protein phosphatase 2A 65 kDa regulatory subunit A alpha isoform OS=Homo sapiens OX=9606 GN=PPP2R1A PE=1 SV=4	PPP2R1A	65.308	49.9	203	24	24	24	17	21	13	23	18	14	12	17	14	19	17	2	3	8	5	19	20	19	20	18	19	19	22	20	18	19	4	6	13	14	19	20	19	20	18	19	19	22	20	18	19
P30203	T-cell differentiation antigen CD6 OS=Homo sapiens OX=9606 GN=CD6 PE=1 SV=3	CD6	71.8	4.5	2	2	2	2	0	0	0	2	0	0	0	0	0	0	0	0	0	0	0	1	1	0	2	0	1	0	0	1	0	0	0	0	0	0	1	1	0	2	0	1	0	0	1	0	0
P30419	Glycylpeptide N-tetradecanoyltransferase 1 OS=Homo sapiens OX=9606 GN=NMT1 PE=1 SV=2	NMT1	56.806	18.8	22	7	5	7	3	5	2	4	2	0	1	0	0	3	2	0	0	0	0	4	6	4	6	3	3	3	5	2	4	4	0	0	0	1	3	5	3	4	2	2	2	4	1	4	3
P30511	HLA class I histocompatibility antigen, alpha chain F OS=Homo sapiens OX=9606 GN=HLA-F PE=1 SV=3	HLA-F	39.061	22.8	7	6	5	5	0	4	0	2	0	0	0	1	0	0	0	0	0	0	0	3	5	2	4	2	2	1	2	2	1	1	0	0	2	0	2	4	1	3	1	1	0	1	1	0	0
P30519	Heme oxygenase 2 OS=Homo sapiens OX=9606 GN=HMOX2 PE=1 SV=2	HMOX2	36.032	15.5	16	4	4	4	1	4	1	2	1	1	1	1	1	1	2	0	0	0	0	2	4	2	2	2	2	2	2	2	2	4	0	0	0	0	2	4	2	2	2	2	2	2	2	2	4
P30520	Adenylosuccinate synthetase isozyme 2 OS=Homo sapiens OX=9606 GN=ADSS2 PE=1 SV=3	ADSS2	50.097	19.7	14	6	6	6	0	3	1	5	1	1	0	2	1	0	0	0	0	0	0	1	3	1	5	1	2	0	2	2	2	0	0	0	0	0	1	3	1	5	1	2	0	2	2	2	0
P30533	Alpha-2-macroglobulin receptor-associated protein OS=Homo sapiens OX=9606 GN=LRPAP1 PE=1 SV=1	LRPAP1	41.465	19.9	31	6	6	6	3	3	2	6	3	2	2	2	0	2	5	0	0	1	0	4	4	3	5	4	3	3	3	0	3	4	0	1	1	0	4	4	3	5	4	3	3	3	0	3	4
P30536	Translocator protein OS=Homo sapiens OX=9606 GN=TSPO PE=1 SV=3	TSPO	18.828	18.3	14	2	2	2	1	2	1	1	1	1	1	1	1	1	1	0	0	1	1	1	2	1	1	1	1	1	1	1	1	2	0	2	1	1	1	2	1	1	1	1	1	1	1	1	2
P30566	Adenylosuccinate lyase OS=Homo sapiens OX=9606 GN=ADSL PE=1 SV=2	ADSL	54.889	22.5	39	7	7	7	4	3	1	6	4	3	4	3	2	4	2	1	1	0	1	4	6	4	7	5	4	4	3	4	4	4	1	1	2	1	4	6	4	7	5	4	4	3	4	4	4
P30622	CAP-Gly domain-containing linker protein 1 OS=Homo sapiens OX=9606 GN=CLIP1 PE=1 SV=2	CLIP1	162.24	10.6	50	11	11	11	8	5	0	0	9	6	4	5	8	3	1	0	0	1	0	9	7	5	2	9	7	4	4	8	3	1	0	0	1	0	9	7	5	2	9	7	4	4	8	3	1
P30626	Sorcin OS=Homo sapiens OX=9606 GN=SRI PE=1 SV=1	SRI	21.676	36.4	37	7	7	7	3	5	1	5	4	3	2	2	1	2	3	1	1	3	1	6	7	4	7	5	5	3	5	4	5	5	2	2	3	2	6	7	4	7	5	5	3	5	4	5	5
P30679	Guanine nucleotide-binding protein subunit alpha-15 OS=Homo sapiens OX=9606 GN=GNA15 PE=1 SV=2	GNA15	43.568	18.2	5	5	5	5	0	5	0	0	0	0	0	0	0	0	0	0	0	0	0	0	5	0	0	0	0	0	0	0	1	0	0	0	0	0	0	5	0	0	0	0	0	0	0	1	0
P30711	Glutathione S-transferase theta-1 OS=Homo sapiens OX=9606 GN=GSTT1 PE=1 SV=4	GSTT1	27.335	25	22	4	4	4	5	0	2	4	0	0	2	0	0	5	0	2	0	0	2	4	0	2	4	0	0	3	0	0	3	0	3	0	0	3	4	0	2	4	0	0	3	0	0	3	0
P30740	Leukocyte elastase inhibitor OS=Homo sapiens OX=9606 GN=SERPINB1 PE=1 SV=1	SERPINB1	42.741	52.2	181	20	19	20	24	35	22	18	29	12	9	11	2	8	7	0	2	2	0	17	19	15	11	19	14	13	15	6	11	11	2	3	4	3	16	18	14	10	18	13	12	14	5	10	10
P30837	Aldehyde dehydrogenase X, mitochondrial OS=Homo sapiens OX=9606 GN=ALDH1B1 PE=1 SV=3	ALDH1B1	57.206	28.4	48	11	9	9	5	1	0	6	2	4	4	5	1	2	3	0	2	8	5	6	7	3	9	4	7	9	9	2	6	5	0	2	9	7	5	5	3	7	4	5	7	7	1	5	4
P30838	Aldehyde dehydrogenase, dimeric NADP-preferring OS=Homo sapiens OX=9606 GN=ALDH3A1 PE=1 SV=3	ALDH3A1	50.394	25.2	60	10	9	10	10	2	2	1	3	3	8	4	2	9	9	1	0	3	3	9	3	2	2	4	5	8	6	2	9	8	2	0	4	7	8	2	1	1	3	4	7	5	1	8	7
P30876	DNA-directed RNA polymerase II subunit RPB2 OS=Homo sapiens OX=9606 GN=POLR2B PE=1 SV=1	POLR2B	133.9	10.5	18	9	9	9	2	4	0	8	1	0	0	1	0	0	0	0	0	0	2	5	6	0	9	1	4	4	4	2	1	1	1	0	1	1	5	6	0	9	1	4	4	4	2	1	1
P31040	Succinate dehydrogenase [ubiquinone] flavoprotein subunit, mitochondrial OS=Homo sapiens OX=9606 GN=SDHA PE=1 SV=2	SDHA	72.691	27.4	75	13	13	13	8	10	0	14	3	5	5	7	2	6	11	0	1	2	1	9	11	3	12	4	7	10	9	6	7	13	0	1	4	2	9	11	3	12	4	7	10	9	6	7	13
P31146	Coronin-1A OS=Homo sapiens OX=9606 GN=CORO1A PE=1 SV=4	CORO1A	51.026	40.3	113	16	16	16	9	17	8	30	6	5	8	9	2	6	6	0	1	5	1	11	14	10	16	11	9	12	12	5	9	7	1	2	8	3	11	14	10	16	11	9	12	12	5	9	7
P31150	Rab GDP dissociation inhibitor alpha OS=Homo sapiens OX=9606 GN=GDI1 PE=1 SV=2	GDI1	50.582	47.7	71	17	11	11	10	8	6	10	7	5	4	5	5	4	2	1	1	1	2	15	14	11	15	14	12	11	14	13	9	9	3	4	7	5	10	9	7	10	8	7	7	9	9	5	5
P31151	Protein S100-A7 OS=Homo sapiens OX=9606 GN=S100A7 PE=1 SV=4	S100A7	11.471	92.1	298	13	6	13	32	11	24	10	29	42	36	48	33	13	11	1	1	6	1	12	8	11	7	13	13	12	13	12	8	7	1	1	6	2	6	3	5	2	6	6	6	6	6	3	4
P31153	S-adenosylmethionine synthase isoform type-2 OS=Homo sapiens OX=9606 GN=MAT2A PE=1 SV=1	MAT2A	43.66	21	37	6	6	6	3	5	1	6	2	3	3	3	2	4	5	0	0	0	0	6	5	4	6	4	5	5	6	5	4	6	0	1	1	0	6	5	4	6	4	5	5	6	5	4	6
P31323	cAMP-dependent protein kinase type II-beta regulatory subunit OS=Homo sapiens OX=9606 GN=PRKAR2B PE=1 SV=3	PRKAR2B	46.302	15.6	11	4	3	3	0	0	0	1	0	1	1	1	0	1	3	1	0	1	1	1	2	1	3	1	2	2	3	1	2	4	2	2	2	3	0	1	0	2	0	1	1	2	0	1	3
P31350	Ribonucleoside-diphosphate reductase subunit M2 OS=Homo sapiens OX=9606 GN=RRM2 PE=1 SV=1	RRM2	44.877	25.4	14	7	6	7	0	2	0	3	0	3	0	0	6	0	0	0	0	0	0	1	5	0	6	0	5	0	0	6	1	1	0	0	0	0	1	4	0	5	0	4	0	0	5	1	1
P31415	Calsequestrin-1 OS=Homo sapiens OX=9606 GN=CASQ1 PE=1 SV=3	CASQ1	45.16	14.9	15	7	7	7	14	1	0	0	0	0	0	0	0	0	0	0	0	0	0	7	2	1	1	0	2	2	2	2	2	1	1	0	1	0	7	2	1	1	0	2	2	2	2	2	1
P31431	Syndecan-4 OS=Homo sapiens OX=9606 GN=SDC4 PE=1 SV=2	SDC4	21.641	13.6	6	2	2	2	0	2	0	0	0	1	0	0	1	1	0	0	0	1	0	1	2	0	0	0	1	0	0	2	1	0	0	0	1	0	1	2	0	0	0	1	0	0	2	1	0
P31483	Nucleolysin TIA-1 isoform p40 OS=Homo sapiens OX=9606 GN=TIA1 PE=1 SV=3	TIA1	42.963	17.1	10	5	3	5	0	0	0	5	1	1	1	2	0	0	0	0	0	0	0	3	4	1	5	3	1	2	3	0	2	3	0	1	0	0	1	2	0	3	1	0	0	1	0	1	1
P31689	DnaJ homolog subfamily A member 1 OS=Homo sapiens OX=9606 GN=DNAJA1 PE=1 SV=2	DNAJA1	44.868	21.4	23	6	6	6	1	3	1	4	3	2	2	2	2	1	2	0	0	0	0	2	4	1	4	4	4	4	3	3	4	3	0	0	0	0	2	4	1	4	4	4	4	3	3	4	3
P31749	RAC-alpha serine/threonine-protein kinase OS=Homo sapiens OX=9606 GN=AKT1 PE=1 SV=2	AKT1	55.686	12.7	13	4	4	4	1	2	0	3	2	1	1	1	1	0	1	0	0	0	0	2	2	2	3	2	1	1	2	2	1	2	0	0	0	0	2	2	2	3	2	1	1	2	2	1	2
P31751	RAC-beta serine/threonine-protein kinase OS=Homo sapiens OX=9606 GN=AKT2 PE=1 SV=2	AKT2	55.768	8.9	15	3	3	3	1	2	1	3	1	1	1	1	1	0	1	0	0	1	1	1	3	1	3	2	1	1	2	1	2	1	2	1	1	1	1	3	1	3	2	1	1	2	1	2	1
P31930	Cytochrome b-c1 complex subunit 1, mitochondrial OS=Homo sapiens OX=9606 GN=UQCRC1 PE=1 SV=3	UQCRC1	52.645	50	168	14	14	14	16	16	6	14	12	10	14	12	12	15	18	2	5	10	6	12	13	9	12	10	11	12	12	11	11	11	4	5	11	7	12	13	9	12	10	11	12	12	11	11	11
P31937	3-hydroxyisobutyrate dehydrogenase, mitochondrial OS=Homo sapiens OX=9606 GN=HIBADH PE=1 SV=2	HIBADH	35.329	33.3	45	8	7	8	4	3	0	7	2	3	4	4	3	3	4	2	2	2	2	6	5	1	8	4	5	8	6	5	7	8	3	3	3	3	5	4	0	7	3	4	7	5	5	7	7
P31939	Bifunctional purine biosynthesis protein ATIC OS=Homo sapiens OX=9606 GN=ATIC PE=1 SV=3	ATIC	64.615	47.5	160	20	20	20	14	21	6	23	14	12	12	10	11	15	12	1	1	5	3	13	20	8	19	15	14	12	11	12	13	12	1	3	10	6	13	20	8	19	15	14	12	11	12	13	12
P31941	DNA dC->dU-editing enzyme APOBEC-3A OS=Homo sapiens OX=9606 GN=APOBEC3A PE=1 SV=3	APOBEC3A	23.012	39.7	45	8	3	8	1	6	3	6	0	7	8	7	7	0	0	0	0	0	0	5	5	4	6	1	8	8	8	8	0	0	0	0	0	0	2	2	2	2	0	3	3	3	3	0	0
P31942	Heterogeneous nuclear ribonucleoprotein H3 OS=Homo sapiens OX=9606 GN=HNRNPH3 PE=1 SV=2	HNRNPH3	36.926	34.7	64	7	7	7	5	10	2	9	6	4	6	4	3	3	4	1	2	3	2	6	7	3	7	6	6	5	4	6	6	5	2	2	3	2	6	7	3	7	6	6	5	4	6	6	5
P31943	Heterogeneous nuclear ribonucleoprotein H OS=Homo sapiens OX=9606 GN=HNRNPH1 PE=1 SV=4	HNRNPH1	49.229	36.7	137	13	7	13	11	23	9	23	8	8	10	8	10	6	6	3	3	5	4	10	12	9	12	9	10	9	10	10	9	10	3	4	5	3	5	6	4	6	4	4	4	5	4	4	5
P31944	Caspase-14 OS=Homo sapiens OX=9606 GN=CASP14 PE=1 SV=2	CASP14	27.679	71.1	197	16	16	16	13	12	13	0	20	22	18	20	21	13	11	7	3	14	10	14	15	14	2	15	15	15	15	16	13	14	8	5	13	10	14	15	14	2	15	15	15	15	16	13	14
P31946	14-3-3 protein beta/alpha OS=Homo sapiens OX=9606 GN=YWHAB PE=1 SV=3	YWHAB	28.082	48	84	11	5	6	7	8	7	12	6	6	7	8	5	6	2	2	2	3	3	11	11	10	11	11	11	11	11	11	10	10	6	6	8	7	5	5	4	5	5	5	5	5	5	4	4
P31947	14-3-3 protein sigma OS=Homo sapiens OX=9606 GN=SFN PE=1 SV=1	SFN	27.774	85.5	689	23	21	23	58	34	53	39	76	82	54	68	85	46	27	15	10	25	17	17	18	20	17	21	21	22	21	23	21	17	12	8	14	13	15	16	18	15	19	19	20	19	21	19	15
P31948	Stress-induced-phosphoprotein 1 OS=Homo sapiens OX=9606 GN=STIP1 PE=1 SV=1	STIP1	62.639	37.9	110	18	18	18	8	10	4	16	8	7	7	6	9	10	9	3	1	7	5	15	15	12	18	13	14	14	11	13	11	10	5	4	9	7	15	15	12	18	13	14	14	11	13	11	10
P31949	Protein S100-A11 OS=Homo sapiens OX=9606 GN=S100A11 PE=1 SV=2	S100A11	11.74	49.5	75	7	7	7	6	14	6	3	7	7	6	6	8	3	3	1	1	3	1	4	7	5	5	4	4	4	4	4	4	4	2	1	4	3	4	7	5	5	4	4	4	4	4	4	4
P31997	Carcinoembryonic antigen-related cell adhesion molecule 8 OS=Homo sapiens OX=9606 GN=CEACAM8 PE=1 SV=2	CEACAM8	38.153	12.3	8	3	2	2	0	3	3	1	1	0	0	0	0	0	0	0	0	0	0	1	3	3	2	2	0	0	1	0	0	1	0	0	0	0	0	2	2	1	1	0	0	0	0	0	0
P32119	Peroxiredoxin-2 OS=Homo sapiens OX=9606 GN=PRDX2 PE=1 SV=5	PRDX2	21.892	62.6	115	13	12	12	8	8	6	13	6	8	8	7	8	10	14	5	6	4	4	8	8	8	11	10	9	8	9	11	8	11	4	4	5	5	8	8	8	10	9	8	8	8	10	8	11
P32121	Beta-arrestin-2 OS=Homo sapiens OX=9606 GN=ARRB2 PE=1 SV=2	ARRB2	46.105	2.7	2	1	1	1	0	1	0	1	0	0	0	0	0	0	0	0	0	0	0	0	1	1	1	0	0	0	1	0	0	0	0	0	0	0	0	1	1	1	0	0	0	1	0	0	0
Q14409	Glycerol kinase 3 OS=Homo sapiens OX=9606 GN=GK3P PE=2 SV=2	GK3P	60.597	4.9	2	2	2	2	0	2	0	0	0	0	0	0	0	0	0	0	0	0	0	0	2	0	0	0	0	0	0	0	0	0	0	0	0	0	0	2	0	0	0	0	0	0	0	0	0
P32320	Cytidine deaminase OS=Homo sapiens OX=9606 GN=CDA PE=1 SV=2	CDA	16.185	47.9	17	4	4	4	2	3	3	1	1	1	1	1	3	0	1	0	0	0	0	3	4	4	2	4	3	1	1	3	0	1	0	0	0	0	3	4	4	2	4	3	1	1	3	0	1
P32322	Pyrroline-5-carboxylate reductase 1, mitochondrial OS=Homo sapiens OX=9606 GN=PYCR1 PE=1 SV=2	PYCR1	33.36	9.4	2	2	1	1	0	0	0	1	1	0	0	0	0	0	0	0	0	0	0	2	1	1	2	2	1	1	1	1	1	1	0	0	0	0	1	0	0	1	1	0	0	0	0	0	0
P32455	Guanylate-binding protein 1 OS=Homo sapiens OX=9606 GN=GBP1 PE=1 SV=2	GBP1	67.93	26.2	120	15	8	15	7	25	8	14	10	8	9	11	10	6	3	1	1	6	1	11	14	10	12	10	11	11	12	11	6	4	1	2	7	2	6	7	5	7	5	6	6	6	6	2	2
P32456	Guanylate-binding protein 2 OS=Homo sapiens OX=9606 GN=GBP2 PE=1 SV=3	GBP2	67.208	18.1	26	9	5	5	4	5	0	6	4	2	1	1	0	2	0	0	0	1	0	8	9	4	8	7	7	7	5	4	4	3	1	2	3	2	5	5	1	5	4	4	4	2	1	2	1
P32519	ETS-related transcription factor Elf-1 OS=Homo sapiens OX=9606 GN=ELF1 PE=1 SV=2	ELF1	67.497	8.2	4	3	3	3	0	0	0	4	0	0	0	0	0	0	0	0	0	0	0	0	0	0	3	0	0	0	0	0	0	0	0	0	0	0	0	0	0	3	0	0	0	0	0	0	0
P32926	Desmoglein-3 OS=Homo sapiens OX=9606 GN=DSG3 PE=1 SV=2	DSG3	107.53	31.6	184	23	23	23	13	30	16	3	17	20	17	18	24	11	5	1	1	4	4	16	22	17	8	17	18	16	17	21	10	11	5	3	8	7	16	22	17	8	17	18	16	17	21	10	11
P32969	60S ribosomal protein L9 OS=Homo sapiens OX=9606 GN=RPL9 PE=1 SV=1	RPL9	21.863	36.5	76	8	8	8	6	7	4	9	7	8	4	8	6	5	5	1	2	3	1	5	7	6	7	7	7	6	6	6	5	6	1	2	4	2	5	7	6	7	7	7	6	6	6	5	6
P33121	Long-chain-fatty-acid--CoA ligase 1 OS=Homo sapiens OX=9606 GN=ACSL1 PE=1 SV=1	ACSL1	77.942	45.1	169	26	24	26	19	11	1	4	4	5	20	9	3	31	32	9	4	9	8	21	16	5	12	10	13	19	15	11	23	25	13	8	12	14	19	14	5	12	10	13	17	14	11	21	23
P33176	Kinesin-1 heavy chain OS=Homo sapiens OX=9606 GN=KIF5B PE=1 SV=1	KIF5B	109.68	28.8	99	23	19	23	7	19	5	11	15	8	5	5	8	9	2	0	0	4	1	18	20	13	18	19	13	11	12	17	13	8	1	0	5	4	15	17	10	14	15	12	9	9	15	11	7
P33240	Cleavage stimulation factor subunit 2 OS=Homo sapiens OX=9606 GN=CSTF2 PE=1 SV=1	CSTF2	60.959	12	14	4	4	4	1	2	0	3	1	2	0	1	1	1	0	1	0	1	0	3	3	2	4	3	3	3	2	3	2	1	1	0	1	1	3	3	2	4	3	3	3	2	3	2	1
P33241	Lymphocyte-specific protein 1 OS=Homo sapiens OX=9606 GN=LSP1 PE=1 SV=1	LSP1	37.191	66.1	41	14	13	14	4	3	1	18	3	2	2	2	1	1	2	0	0	1	1	7	6	4	13	5	2	4	4	1	4	3	1	2	2	1	7	6	4	13	5	2	4	4	1	4	3
P33316	Deoxyuridine 5'-triphosphate nucleotidohydrolase, mitochondrial OS=Homo sapiens OX=9606 GN=DUT PE=1 SV=4	DUT	26.563	34.1	28	6	6	6	1	5	0	5	1	0	0	2	2	5	3	0	1	2	1	3	6	0	5	2	3	3	5	5	6	4	1	1	4	1	3	6	0	5	2	3	3	5	5	6	4
P33527	Multidrug resistance-associated protein 1 OS=Homo sapiens OX=9606 GN=ABCC1 PE=1 SV=3	ABCC1	171.59	1.6	3	2	2	2	0	1	0	1	1	0	0	0	0	0	0	0	0	0	0	2	2	0	1	1	0	0	0	0	0	0	0	0	0	0	2	2	0	1	1	0	0	0	0	0	0
P33764	Protein S100-A3 OS=Homo sapiens OX=9606 GN=S100A3 PE=1 SV=1	S100A3	11.713	44.6	6	3	3	3	2	0	0	0	0	0	2	2	0	0	0	0	0	0	0	2	1	0	0	0	2	2	3	0	1	0	0	0	0	0	2	1	0	0	0	2	2	3	0	1	0
P33897	ATP-binding cassette sub-family D member 1 OS=Homo sapiens OX=9606 GN=ABCD1 PE=1 SV=2	ABCD1	82.936	4.3	6	2	2	2	1	2	0	2	0	0	0	1	0	0	0	0	0	0	0	1	2	0	2	0	0	0	2	0	0	0	0	0	0	0	1	2	0	2	0	0	0	2	0	0	0
P33991	DNA replication licensing factor MCM4 OS=Homo sapiens OX=9606 GN=MCM4 PE=1 SV=5	MCM4	96.557	18.1	45	13	13	13	0	4	0	8	0	10	3	5	12	1	2	0	0	0	0	3	10	3	10	1	11	9	9	13	5	6	1	1	2	1	3	10	3	10	1	11	9	9	13	5	6
P33992	DNA replication licensing factor MCM5 OS=Homo sapiens OX=9606 GN=MCM5 PE=1 SV=5	MCM5	82.285	24.3	46	15	15	15	2	4	0	8	0	9	4	5	12	1	1	0	0	0	0	6	10	0	12	0	13	11	10	15	7	6	0	0	0	0	6	10	0	12	0	13	11	10	15	7	6
P33993	DNA replication licensing factor MCM7 OS=Homo sapiens OX=9606 GN=MCM7 PE=1 SV=4	MCM7	81.307	29.1	73	15	15	15	3	11	0	8	0	12	7	7	17	4	4	0	0	0	0	6	13	0	9	1	12	8	10	14	7	3	0	0	0	0	6	13	0	9	1	12	8	10	14	7	3
P34096	Ribonuclease 4 OS=Homo sapiens OX=9606 GN=RNASE4 PE=1 SV=3	RNASE4	16.84	42.2	38	5	5	5	0	4	3	0	0	6	5	5	4	2	6	1	1	1	0	1	4	4	0	0	5	4	4	5	2	5	1	2	1	1	1	4	4	0	0	5	4	4	5	2	5
P34810	Macrosialin OS=Homo sapiens OX=9606 GN=CD68 PE=1 SV=2	CD68	37.408	6.2	9	1	1	1	1	1	1	1	1	0	1	1	0	1	1	0	0	0	0	1	1	1	1	1	1	1	1	0	1	1	0	0	0	1	1	1	1	1	1	1	1	1	0	1	1
P34896	Serine hydroxymethyltransferase, cytosolic OS=Homo sapiens OX=9606 GN=SHMT1 PE=1 SV=1	SHMT1	53.082	10.8	16	4	3	3	1	1	0	1	0	3	1	2	2	2	3	0	0	0	0	3	3	2	2	2	4	3	4	3	3	4	0	0	1	2	2	2	2	2	2	3	3	3	3	2	3
P34897	Serine hydroxymethyltransferase, mitochondrial OS=Homo sapiens OX=9606 GN=SHMT2 PE=1 SV=3	SHMT2	55.992	26	36	10	9	10	3	5	0	6	3	4	3	3	6	1	2	0	0	0	0	9	9	4	9	8	9	4	7	9	6	4	0	0	1	1	8	8	4	9	8	8	4	6	9	5	3
P34913	Bifunctional epoxide hydrolase 2 OS=Homo sapiens OX=9606 GN=EPHX2 PE=1 SV=2	EPHX2	62.615	12.4	7	5	5	5	0	0	0	4	0	0	0	1	0	0	2	0	0	0	0	1	0	0	5	0	1	2	3	1	2	3	0	0	0	0	1	0	0	5	0	1	2	3	1	2	3
P34932	Heat shock 70 kDa protein 4 OS=Homo sapiens OX=9606 GN=HSPA4 PE=1 SV=4	HSPA4	94.33	40	158	23	21	23	11	19	10	17	16	11	10	12	9	13	13	2	2	8	5	18	20	17	19	19	18	14	17	17	17	14	2	2	7	5	17	18	15	17	17	16	12	15	15	15	12
P34949	Mannose-6-phosphate isomerase OS=Homo sapiens OX=9606 GN=MPI PE=1 SV=2	MPI	46.655	28.8	11	8	8	8	3	0	0	6	2	0	0	0	0	0	0	0	0	0	0	6	4	2	6	4	0	2	2	0	1	0	0	0	0	0	6	4	2	6	4	0	2	2	0	1	0
P35030	Trypsin-3 OS=Homo sapiens OX=9606 GN=PRSS3 PE=1 SV=2	PRSS3	32.528	4.3	13	1	1	1	0	1	1	0	1	1	1	1	1	1	1	1	1	1	1	1	1	1	1	1	1	1	1	1	1	1	1	1	1	1	1	1	1	1	1	1	1	1	1	1	1
P35052	Glypican-1 OS=Homo sapiens OX=9606 GN=GPC1 PE=1 SV=2	GPC1	61.68	19	28	7	7	7	1	3	1	1	1	1	3	2	3	3	2	1	0	3	3	3	5	1	2	3	2	3	3	5	4	5	2	1	4	3	3	5	1	2	3	2	3	3	5	4	5
P35080	Profilin-2 OS=Homo sapiens OX=9606 GN=PFN2 PE=1 SV=3	PFN2	15.046	25.7	11	3	3	3	2	2	0	1	1	1	1	1	0	1	1	0	0	0	0	2	2	1	1	1	1	1	1	1	1	1	1	0	0	0	2	2	1	1	1	1	1	1	1	1	1
P35221	Catenin alpha-1 OS=Homo sapiens OX=9606 GN=CTNNA1 PE=1 SV=1	CTNNA1	100.07	44.4	261	32	31	32	21	40	11	17	21	19	20	20	19	21	18	5	4	14	11	23	31	15	19	22	21	23	23	24	22	27	10	5	17	10	23	30	15	19	22	21	23	23	24	22	27
P35222	Catenin beta-1 OS=Homo sapiens OX=9606 GN=CTNNB1 PE=1 SV=1	CTNNB1	85.496	48.1	151	26	21	21	14	24	3	5	14	13	11	14	11	11	12	3	2	9	5	20	25	10	15	20	19	20	20	17	18	18	10	4	13	10	15	21	5	13	15	14	15	15	12	13	13
P35232	Prohibitin OS=Homo sapiens OX=9606 GN=PHB PE=1 SV=1	PHB	29.804	72.4	183	16	16	16	11	22	8	21	11	12	14	12	11	16	21	1	4	11	8	12	16	9	14	11	13	13	13	13	13	15	7	8	10	9	12	16	9	14	11	13	13	13	13	13	15
P35236	Tyrosine-protein phosphatase non-receptor type 7 OS=Homo sapiens OX=9606 GN=PTPN7 PE=1 SV=3	PTPN7	40.529	3.6	1	1	1	1	0	0	0	1	0	0	0	0	0	0	0	0	0	0	0	0	0	0	1	0	0	0	0	0	0	0	0	0	0	0	0	0	0	1	0	0	0	0	0	0	0
P35237	Serpin B6 OS=Homo sapiens OX=9606 GN=SERPINB6 PE=1 SV=3	SERPINB6	42.621	43.6	71	12	11	12	7	11	6	10	5	3	6	5	1	6	3	0	2	3	3	10	12	9	10	10	6	8	8	2	9	6	3	4	7	6	9	11	8	9	9	5	7	7	1	8	5
P35241	Radixin OS=Homo sapiens OX=9606 GN=RDX PE=1 SV=1	RDX	68.563	24	13	16	3	3	1	3	1	2	2	0	1	0	0	2	1	0	0	0	0	15	16	12	15	13	14	13	15	13	13	15	6	7	13	10	3	3	2	3	2	2	1	2	2	2	2
P35244	Replication protein A 14 kDa subunit OS=Homo sapiens OX=9606 GN=RPA3 PE=1 SV=1	RPA3	13.569	61.2	46	5	5	5	4	3	1	4	4	5	4	4	5	2	3	1	2	2	2	3	2	1	3	3	4	3	4	4	2	3	2	2	2	2	3	2	1	3	3	4	3	4	4	2	3
P35249	Replication factor C subunit 4 OS=Homo sapiens OX=9606 GN=RFC4 PE=1 SV=2	RFC4	39.681	9.1	5	2	2	2	0	1	0	2	0	0	0	0	2	0	0	0	0	0	0	0	1	0	2	0	1	0	0	2	0	0	0	0	0	0	0	1	0	2	0	1	0	0	2	0	0
P35251	Replication factor C subunit 1 OS=Homo sapiens OX=9606 GN=RFC1 PE=1 SV=4	RFC1	128.25	2.5	2	2	2	2	0	0	0	2	0	0	0	0	0	0	0	0	0	0	0	0	0	0	2	0	0	0	0	0	0	0	0	0	0	0	0	0	0	2	0	0	0	0	0	0	0
P35268	60S ribosomal protein L22 OS=Homo sapiens OX=9606 GN=RPL22 PE=1 SV=2	RPL22	14.787	30.5	34	3	3	3	3	4	1	2	3	3	3	4	3	3	2	1	0	1	1	3	3	3	3	3	3	3	3	3	3	2	2	1	2	2	3	3	3	3	3	3	3	3	3	3	2
P35269	General transcription factor IIF subunit 1 OS=Homo sapiens OX=9606 GN=GTF2F1 PE=1 SV=2	GTF2F1	58.24	9.1	12	3	3	3	3	2	0	3	0	0	0	2	0	1	1	0	0	0	0	3	2	0	3	1	1	1	2	1	2	1	0	0	1	0	3	2	0	3	1	1	1	2	1	2	1
P35270	Sepiapterin reductase OS=Homo sapiens OX=9606 GN=SPR PE=1 SV=1	SPR	28.048	13	11	2	2	2	0	2	0	1	1	1	1	1	0	1	2	0	1	0	0	0	2	0	1	2	1	2	2	0	1	2	0	1	0	0	0	2	0	1	2	1	2	2	0	1	2
P35321	Cornifin-A OS=Homo sapiens OX=9606 GN=SPRR1A PE=1 SV=2	SPRR1A	9.8774	87.6	14	6	2	2	3	0	3	1	1	1	1	1	1	1	1	0	0	0	0	6	5	5	5	6	4	4	4	5	5	5	1	1	2	0	2	1	2	1	2	1	1	1	1	1	1
P35326	Small proline-rich protein 2A OS=Homo sapiens OX=9606 GN=SPRR2A PE=1 SV=1	SPRR2A	7.9653	90.3	2	5	1	1	1	0	0	0	1	0	0	0	0	0	0	0	0	0	0	5	4	4	3	4	3	1	1	5	2	0	0	0	0	1	1	0	0	1	1	0	0	0	1	0	0
P35442	Thrombospondin-2 OS=Homo sapiens OX=9606 GN=THBS2 PE=1 SV=2	THBS2	129.99	19.5	31	18	14	14	0	0	12	6	11	0	0	0	0	0	0	0	0	1	1	4	7	17	12	16	4	2	3	3	1	2	0	0	2	2	3	4	13	9	12	3	1	1	2	1	2
P35443	Thrombospondin-4 OS=Homo sapiens OX=9606 GN=THBS4 PE=1 SV=2	THBS4	105.87	16.5	9	11	7	8	8	1	0	0	0	0	0	0	0	0	0	0	0	0	0	10	5	2	0	2	2	1	2	4	0	1	0	0	1	1	7	1	0	0	0	0	0	1	2	0	0
P35555	Fibrillin-1 OS=Homo sapiens OX=9606 GN=FBN1 PE=1 SV=4	FBN1	312.3	27.9	777	66	66	66	62	46	55	37	52	46	55	57	31	57	61	47	40	65	66	55	48	56	47	53	48	50	55	42	51	58	43	41	57	54	55	48	56	47	53	48	50	55	42	51	58
P35573	Glycogen debranching enzyme OS=Homo sapiens OX=9606 GN=AGL PE=1 SV=3	AGL	174.76	22.1	71	25	25	25	27	12	0	5	2	2	5	6	1	3	6	0	0	2	0	23	19	0	10	5	4	9	9	3	7	8	0	2	4	0	23	19	0	10	5	4	9	9	3	7	8
P35579	Myosin-9 OS=Homo sapiens OX=9606 GN=MYH9 PE=1 SV=4	MYH9	226.53	55	1704	112	90	112	130	222	115	183	140	109	96	109	115	111	107	46	49	104	68	94	108	90	98	95	89	91	94	88	88	85	53	45	82	67	74	88	72	78	76	72	72	75	71	70	67
P35580	Myosin-10 OS=Homo sapiens OX=9606 GN=MYH10 PE=1 SV=3	MYH10	229	31.7	147	51	31	31	12	21	8	22	13	4	8	12	0	7	9	5	2	18	6	35	43	33	41	40	27	33	34	16	27	34	17	13	36	19	16	25	17	23	23	11	16	17	1	10	17
P35606	Coatomer subunit beta' OS=Homo sapiens OX=9606 GN=COPB2 PE=1 SV=2	COPB2	102.49	28.1	156	21	20	21	11	18	9	20	14	10	15	14	9	9	13	1	2	6	5	16	18	15	19	16	13	14	18	13	14	14	2	3	9	5	15	18	14	19	16	12	13	17	12	14	13
P35609	Alpha-actinin-2 OS=Homo sapiens OX=9606 GN=ACTN2 PE=1 SV=1	ACTN2	103.85	63.3	82	51	31	34	67	15	0	0	0	0	0	0	0	0	0	0	0	0	0	51	40	14	18	20	19	18	19	20	15	19	13	13	17	15	31	22	1	1	4	2	2	2	5	0	4
P35610	Sterol O-acyltransferase 1 OS=Homo sapiens OX=9606 GN=SOAT1 PE=1 SV=3	SOAT1	64.734	9.8	13	5	5	5	1	0	0	0	0	0	3	0	0	4	5	0	0	0	0	2	1	0	1	1	0	3	0	0	4	5	0	0	0	0	2	1	0	1	1	0	3	0	0	4	5
P35611	Alpha-adducin OS=Homo sapiens OX=9606 GN=ADD1 PE=1 SV=2	ADD1	80.954	21.8	62	12	12	12	5	4	1	7	3	5	6	5	0	5	7	2	4	3	5	9	10	2	10	8	7	8	9	3	9	9	7	6	5	9	9	10	2	10	8	7	8	9	3	9	9
P35613	Basigin OS=Homo sapiens OX=9606 GN=BSG PE=1 SV=2	BSG	42.2	17.4	33	5	5	5	4	3	2	5	3	1	2	4	2	3	3	1	0	0	0	5	5	3	5	4	4	2	5	2	5	3	1	0	2	1	5	5	3	5	4	4	2	5	2	5	3
P35625	Metalloproteinase inhibitor 3 OS=Homo sapiens OX=9606 GN=TIMP3 PE=1 SV=2	TIMP3	24.145	24.6	39	5	5	5	1	4	5	0	0	5	5	2	1	4	5	4	1	2	0	2	5	4	1	0	5	5	4	2	3	4	4	2	2	1	2	5	4	1	0	5	5	4	2	3	4
P35637	RNA-binding protein FUS OS=Homo sapiens OX=9606 GN=FUS PE=1 SV=1	FUS	53.425	12	16	5	3	3	2	2	1	4	1	1	2	1	0	1	1	0	0	0	0	5	5	3	5	4	3	3	3	3	3	3	1	1	3	2	3	3	1	3	2	1	1	1	1	1	1
P35658	Nuclear pore complex protein Nup214 OS=Homo sapiens OX=9606 GN=NUP214 PE=1 SV=2	NUP214	213.62	5.4	10	8	8	8	0	2	0	7	1	0	0	0	0	0	0	0	0	0	0	3	5	0	7	3	1	0	1	0	1	2	0	0	0	0	3	5	0	7	3	1	0	1	0	1	2
P35659	Protein DEK OS=Homo sapiens OX=9606 GN=DEK PE=1 SV=1	DEK	42.674	27.5	29	9	8	9	0	2	1	8	4	4	2	2	1	1	4	0	0	0	0	3	6	5	8	5	5	5	5	4	5	4	0	0	3	2	3	6	5	8	5	5	5	5	4	5	4
P35749	Myosin-11 OS=Homo sapiens OX=9606 GN=MYH11 PE=1 SV=3	MYH11	227.34	50.9	745	97	77	83	23	34	38	35	27	60	78	73	13	67	37	36	33	131	60	53	61	59	61	49	74	84	84	38	82	56	53	45	93	65	35	43	43	44	32	58	67	68	24	66	39
P35754	Glutaredoxin-1 OS=Homo sapiens OX=9606 GN=GLRX PE=1 SV=2	GLRX	11.776	50.9	24	6	6	6	1	3	1	3	2	2	2	3	1	1	5	0	0	0	0	3	5	4	5	5	5	5	5	3	4	6	1	1	1	1	3	5	4	5	5	5	5	5	3	4	6
P35813	Protein phosphatase 1A OS=Homo sapiens OX=9606 GN=PPM1A PE=1 SV=1	PPM1A	42.447	10.5	17	3	1	3	2	2	0	3	1	1	2	1	1	1	2	0	0	1	0	3	2	0	3	2	2	2	1	1	1	3	0	0	1	0	1	1	0	1	1	1	1	1	1	1	1
P35858	Insulin-like growth factor-binding protein complex acid labile subunit OS=Homo sapiens OX=9606 GN=IGFALS PE=1 SV=1	IGFALS	66.034	9.9	22	4	4	4	0	4	2	0	0	4	1	3	3	0	1	0	2	0	2	0	4	4	1	0	4	2	4	3	0	2	1	3	0	2	0	4	4	1	0	4	2	4	3	0	2
P35914	Hydroxymethylglutaryl-CoA lyase, mitochondrial OS=Homo sapiens OX=9606 GN=HMGCL PE=1 SV=2	HMGCL	34.36	16.9	26	4	4	4	3	2	1	2	2	2	2	1	1	2	3	1	1	2	1	3	4	2	3	2	2	2	2	1	4	3	1	1	2	1	3	4	2	3	2	2	2	2	1	4	3
P35998	26S proteasome regulatory subunit 7 OS=Homo sapiens OX=9606 GN=PSMC2 PE=1 SV=3	PSMC2	48.633	47.6	81	15	15	15	7	13	2	13	7	5	6	7	10	4	4	0	1	1	1	15	14	7	14	12	10	11	13	13	8	7	1	1	3	2	15	14	7	14	12	10	11	13	13	8	7
P36222	Chitinase-3-like protein 1 OS=Homo sapiens OX=9606 GN=CHI3L1 PE=1 SV=2	CHI3L1	42.625	37.9	35	10	10	10	1	3	5	8	3	0	1	0	0	3	11	0	0	0	0	2	6	6	8	5	0	2	0	1	4	10	0	0	1	0	2	6	6	8	5	0	2	0	1	4	10
P36269	Glutathione hydrolase 5 proenzyme OS=Homo sapiens OX=9606 GN=GGT5 PE=1 SV=2	GGT5	62.26	24.1	48	10	10	10	3	5	0	9	0	1	6	7	0	6	4	0	2	3	2	5	8	4	9	0	5	7	8	2	8	8	0	4	5	4	5	8	4	9	0	5	7	8	2	8	8
P36405	ADP-ribosylation factor-like protein 3 OS=Homo sapiens OX=9606 GN=ARL3 PE=1 SV=2	ARL3	20.455	33	10	4	4	4	2	2	0	1	3	1	1	0	0	0	0	0	0	0	0	3	3	1	3	4	1	2	1	1	2	1	0	0	0	1	3	3	1	3	4	1	2	1	1	2	1
P36507	Dual specificity mitogen-activated protein kinase kinase 2 OS=Homo sapiens OX=9606 GN=MAP2K2 PE=1 SV=1	MAP2K2	44.424	25	10	8	4	4	1	2	0	3	0	0	0	0	2	1	1	0	0	0	0	4	5	0	8	4	4	4	2	5	2	2	0	0	0	0	1	2	0	4	1	1	2	1	2	1	1
P36542	ATP synthase subunit gamma, mitochondrial OS=Homo sapiens OX=9606 GN=ATP5F1C PE=1 SV=1	ATP5F1C	32.996	24.2	78	7	7	7	6	4	4	7	6	6	6	6	6	6	7	2	3	5	4	7	6	6	7	7	7	7	7	7	7	7	4	3	6	6	7	6	6	7	7	7	7	7	7	7	7
P36543	V-type proton ATPase subunit E 1 OS=Homo sapiens OX=9606 GN=ATP6V1E1 PE=1 SV=1	ATP6V1E1	26.145	26.1	41	6	6	6	3	4	2	6	3	3	3	3	4	2	2	1	0	3	2	5	5	3	6	5	5	4	5	6	4	4	1	2	3	2	5	5	3	6	5	5	4	5	6	4	4
P36551	Oxygen-dependent coproporphyrinogen-III oxidase, mitochondrial OS=Homo sapiens OX=9606 GN=CPOX PE=1 SV=3	CPOX	50.151	10.6	16	4	4	4	2	3	0	2	2	0	1	1	0	2	3	0	0	0	0	3	4	0	4	3	0	2	4	1	3	3	0	0	1	0	3	4	0	4	3	0	2	4	1	3	3
P36578	60S ribosomal protein L4 OS=Homo sapiens OX=9606 GN=RPL4 PE=1 SV=5	RPL4	47.697	37.5	154	14	14	14	13	15	11	19	13	13	9	12	9	9	10	4	3	9	5	14	14	14	14	13	14	12	13	14	13	11	7	8	10	9	14	14	14	14	13	14	12	13	14	13	11
P36639	7,8-dihydro-8-oxoguanine triphosphatase OS=Homo sapiens OX=9606 GN=NUDT1 PE=1 SV=3	NUDT1	22.519	20.3	10	3	3	3	1	1	0	1	0	2	0	1	3	1	0	0	0	0	0	1	2	0	1	0	2	1	1	3	1	0	0	0	0	0	1	2	0	1	0	2	1	1	3	1	0
P36776	Lon protease homolog, mitochondrial OS=Homo sapiens OX=9606 GN=LONP1 PE=1 SV=2	LONP1	106.49	13.5	62	10	10	10	4	9	2	8	3	5	5	5	3	4	6	2	2	2	2	6	9	5	9	8	7	6	7	6	5	7	3	2	5	4	6	9	5	9	8	7	6	7	6	5	7
P36871	Phosphoglucomutase-1 OS=Homo sapiens OX=9606 GN=PGM1 PE=1 SV=3	PGM1	61.448	30.8	85	16	16	16	15	10	2	13	7	2	6	5	2	10	12	0	1	0	0	16	13	8	15	11	8	13	10	5	13	14	0	3	2	2	16	13	8	15	11	8	13	10	5	13	14
P36873	Serine/threonine-protein phosphatase PP1-gamma catalytic subunit OS=Homo sapiens OX=9606 GN=PPP1CC PE=1 SV=1	PPP1CC	36.983	40.9	7	11	1	1	0	0	1	1	1	0	0	0	1	1	0	0	0	1	1	10	10	9	10	10	9	8	9	9	9	7	5	6	7	8	1	1	1	1	1	1	1	1	1	1	1
P36915	Guanine nucleotide-binding protein-like 1 OS=Homo sapiens OX=9606 GN=GNL1 PE=1 SV=2	GNL1	68.66	12.5	21	6	6	6	2	4	0	5	2	2	1	1	1	1	1	0	0	1	0	2	4	0	5	3	3	1	2	2	1	2	1	1	2	0	2	4	0	5	3	3	1	2	2	1	2
P36952	Serpin B5 OS=Homo sapiens OX=9606 GN=SERPINB5 PE=1 SV=2	SERPINB5	42.1	52.5	250	17	17	17	23	22	11	7	26	26	22	30	32	16	8	6	5	9	7	15	13	12	10	15	17	15	15	17	11	9	8	5	11	10	15	13	12	10	15	17	15	15	17	11	9
P36955	Pigment epithelium-derived factor OS=Homo sapiens OX=9606 GN=SERPINF1 PE=1 SV=4	SERPINF1	46.312	32.8	127	12	12	12	6	6	11	8	14	10	10	10	10	5	7	7	7	9	7	8	7	10	11	10	9	8	9	9	6	8	8	9	7	7	8	7	10	11	10	9	8	9	9	6	8
P36957	Dihydrolipoyllysine-residue succinyltransferase component of 2-oxoglutarate dehydrogenase complex, mitochondrial OS=Homo sapiens OX=9606 GN=DLST PE=1 SV=4	DLST	48.755	23.4	65	9	9	9	5	5	3	7	6	4	5	3	6	4	5	1	3	5	3	8	9	4	8	7	7	8	8	9	7	7	3	4	6	4	8	9	4	8	7	7	8	8	9	7	7
P36969	Phospholipid hydroperoxide glutathione peroxidase OS=Homo sapiens OX=9606 GN=GPX4 PE=1 SV=3	GPX4	22.174	28.9	32	5	4	5	2	2	2	6	3	3	2	2	2	3	3	0	0	1	1	3	1	3	4	2	4	3	3	2	3	3	1	1	1	1	3	1	2	4	2	4	3	3	2	3	3
P36980	Complement factor H-related protein 2 OS=Homo sapiens OX=9606 GN=CFHR2 PE=1 SV=1	CFHR2	30.65	18.1	2	3	2	2	0	0	0	0	0	1	0	1	0	0	0	0	0	0	0	0	1	0	0	0	1	1	2	2	0	1	2	2	1	2	0	0	0	0	0	1	0	1	1	0	0
P37108	Signal recognition particle 14 kDa protein OS=Homo sapiens OX=9606 GN=SRP14 PE=1 SV=2	SRP14	14.57	41.2	20	4	4	4	3	1	1	2	2	1	1	1	1	2	1	1	1	1	1	3	2	1	2	2	1	1	1	1	3	1	1	1	1	1	3	2	1	2	2	1	1	1	1	3	1
P37198	Nuclear pore glycoprotein p62 OS=Homo sapiens OX=9606 GN=NUP62 PE=1 SV=3	NUP62	53.254	10.2	10	4	4	4	0	4	0	4	0	1	0	0	1	0	0	0	0	0	0	1	4	0	4	1	2	1	1	1	0	0	0	0	0	0	1	4	0	4	1	2	1	1	1	0	0
P37235	Hippocalcin-like protein 1 OS=Homo sapiens OX=9606 GN=HPCAL1 PE=1 SV=3	HPCAL1	22.313	28.5	33	5	3	5	2	2	3	5	2	3	3	2	3	3	1	1	0	2	1	3	3	3	5	2	3	3	2	3	3	3	1	1	3	2	1	2	1	3	1	1	1	0	1	1	1
P37268	Squalene synthase OS=Homo sapiens OX=9606 GN=FDFT1 PE=1 SV=1	FDFT1	48.115	32.4	34	9	9	9	5	1	0	1	1	0	6	0	2	9	9	0	0	0	0	5	5	0	5	4	4	7	0	3	7	7	0	1	0	0	5	5	0	5	4	4	7	0	3	7	7
P37802	Transgelin-2 OS=Homo sapiens OX=9606 GN=TAGLN2 PE=1 SV=3	TAGLN2	22.391	75.9	254	14	13	14	16	32	14	25	18	19	20	18	17	17	13	9	9	16	11	13	14	11	14	11	13	12	13	13	13	11	8	7	12	8	12	13	11	13	10	12	11	12	12	12	10
P37837	Transaldolase OS=Homo sapiens OX=9606 GN=TALDO1 PE=1 SV=2	TALDO1	37.54	35	109	12	12	12	10	4	8	17	9	8	8	6	7	12	10	3	2	2	3	10	11	10	11	9	12	11	10	9	11	10	7	5	5	6	10	11	10	11	9	12	11	10	9	11	10
P37840	Alpha-synuclein OS=Homo sapiens OX=9606 GN=SNCA PE=1 SV=1	SNCA	14.46	25.7	12	2	2	2	1	0	1	1	1	1	1	1	0	1	0	1	2	0	1	1	1	1	2	1	1	1	2	0	2	2	1	2	0	2	1	1	1	2	1	1	1	2	0	2	2
P38117	Electron transfer flavoprotein subunit beta OS=Homo sapiens OX=9606 GN=ETFB PE=1 SV=3	ETFB	27.843	47.1	72	11	11	11	5	11	3	9	7	4	6	3	9	4	5	1	0	3	2	9	10	9	11	10	9	8	8	10	8	8	4	1	7	5	9	10	9	11	10	9	8	8	10	8	8
P38159	RNA-binding motif protein, X chromosome OS=Homo sapiens OX=9606 GN=RBMX PE=1 SV=3	RBMX	42.331	25.8	63	11	3	11	5	10	4	11	3	4	3	5	2	4	5	1	1	2	3	9	10	8	11	6	7	9	9	8	8	8	3	4	7	4	2	3	2	3	2	1	2	2	2	2	2
P38571	Lysosomal acid lipase/cholesteryl ester hydrolase OS=Homo sapiens OX=9606 GN=LIPA PE=1 SV=2	LIPA	45.418	11.3	3	3	3	3	0	0	0	3	0	0	0	0	0	0	0	0	0	0	0	1	1	0	3	0	0	0	0	0	0	0	0	0	0	0	1	1	0	3	0	0	0	0	0	0	0
P38606	V-type proton ATPase catalytic subunit A OS=Homo sapiens OX=9606 GN=ATP6V1A PE=1 SV=2	ATP6V1A	68.303	46	152	21	21	21	11	16	6	20	7	14	16	13	15	9	13	2	2	3	5	16	17	9	20	15	18	19	17	17	13	15	3	3	9	5	16	17	9	20	15	18	19	17	17	13	15
P38646	Stress-70 protein, mitochondrial OS=Homo sapiens OX=9606 GN=HSPA9 PE=1 SV=2	HSPA9	73.68	33.1	186	18	18	18	18	21	10	16	10	11	14	11	12	18	20	5	6	8	6	15	17	13	15	13	14	15	15	15	16	17	8	7	12	11	15	17	13	15	13	14	15	15	15	16	17
P38919	Eukaryotic initiation factor 4A-III OS=Homo sapiens OX=9606 GN=EIF4A3 PE=1 SV=4	EIF4A3	46.871	46	102	17	13	13	5	11	5	16	9	11	7	12	13	5	5	0	0	3	0	12	14	12	17	13	12	13	13	14	11	12	2	1	6	4	9	11	9	13	10	9	10	10	11	8	9
P39019	40S ribosomal protein S19 OS=Homo sapiens OX=9606 GN=RPS19 PE=1 SV=2	RPS19	16.06	41.4	52	6	6	6	5	5	3	8	4	3	3	4	2	3	3	3	2	3	1	6	6	4	6	4	5	4	5	5	5	4	3	2	3	3	6	6	4	6	4	5	4	5	5	5	4
P39023	60S ribosomal protein L3 OS=Homo sapiens OX=9606 GN=RPL3 PE=1 SV=2	RPL3	46.108	38	138	14	12	14	11	15	9	16	15	10	8	10	9	8	12	0	0	11	4	10	12	12	11	11	10	11	11	11	9	11	2	1	11	9	9	10	11	9	10	9	10	10	10	8	10
P39059	Collagen alpha-1(XV) chain OS=Homo sapiens OX=9606 GN=COL15A1 PE=1 SV=2	COL15A1	141.72	15.2	140	16	16	16	11	9	3	5	3	10	15	13	1	13	18	7	9	15	8	13	12	7	9	5	12	14	15	3	12	15	9	9	13	8	13	12	7	9	5	12	14	15	3	12	15
P39060	Collagen alpha-1(XVIII) chain OS=Homo sapiens OX=9606 GN=COL18A1 PE=1 SV=5	COL18A1	178.19	15.4	181	21	21	21	10	8	6	17	13	10	14	14	7	19	20	8	10	15	10	13	14	13	17	16	15	19	17	10	17	20	10	12	20	16	13	14	13	17	16	15	19	17	10	17	20
P39210	Protein Mpv17 OS=Homo sapiens OX=9606 GN=MPV17 PE=1 SV=1	MPV17	19.733	9.7	2	2	2	2	1	0	0	1	0	0	0	0	0	0	0	0	0	0	0	2	2	1	1	0	1	1	2	0	0	1	1	0	1	1	2	2	1	1	0	1	1	2	0	0	1
P39656	Dolichyl-diphosphooligosaccharide--protein glycosyltransferase 48 kDa subunit OS=Homo sapiens OX=9606 GN=DDOST PE=1 SV=4	DDOST	50.8	34.6	135	14	14	14	10	14	7	15	13	8	9	11	11	8	9	3	4	8	5	13	14	12	13	13	11	11	12	13	11	12	6	6	10	6	13	14	12	13	13	11	11	12	13	11	12
P39687	Acidic leucine-rich nuclear phosphoprotein 32 family member A OS=Homo sapiens OX=9606 GN=ANP32A PE=1 SV=1	ANP32A	28.585	31.7	11	8	6	6	0	2	1	3	0	1	1	0	1	1	1	0	0	0	0	5	6	3	8	6	4	5	4	7	6	4	0	0	1	0	3	4	2	6	4	3	3	3	5	4	3
P39748	Flap endonuclease 1 OS=Homo sapiens OX=9606 GN=FEN1 PE=1 SV=1	FEN1	42.592	21.6	52	8	8	8	4	7	0	9	1	7	5	4	8	4	3	0	0	0	0	4	6	1	7	3	6	4	4	6	4	3	0	1	0	0	4	6	1	7	3	6	4	4	6	4	3
Q13948	Protein CASP OS=Homo sapiens OX=9606 GN=CUX1 PE=1 SV=2	CUX1	77.454	1.9	5	1	1	1	1	1	0	1	1	0	0	1	0	0	0	0	0	0	0	1	1	0	1	1	0	0	1	0	0	0	0	0	0	0	1	1	0	1	1	0	0	1	0	0	0
P39900	Macrophage metalloelastase OS=Homo sapiens OX=9606 GN=MMP12 PE=1 SV=1	MMP12	54.001	26	14	11	11	11	0	12	0	2	0	0	0	0	0	0	0	0	0	0	0	0	11	0	5	0	0	0	0	0	0	1	0	0	0	0	0	11	0	5	0	0	0	0	0	0	1
P40121	Macrophage-capping protein OS=Homo sapiens OX=9606 GN=CAPG PE=1 SV=2	CAPG	38.498	51.4	117	12	11	12	7	13	10	18	13	9	6	9	7	6	5	2	3	5	4	9	9	8	11	9	8	6	9	8	5	5	4	3	5	5	9	9	7	11	9	8	6	8	8	5	4
P40123	Adenylyl cyclase-associated protein 2 OS=Homo sapiens OX=9606 GN=CAP2 PE=1 SV=1	CAP2	52.823	11.1	6	5	4	4	2	0	0	0	0	0	0	1	0	0	2	0	0	1	0	5	1	1	3	1	3	3	3	1	3	4	1	0	2	3	4	0	0	2	0	2	2	2	0	2	3
P40199	Carcinoembryonic antigen-related cell adhesion molecule 6 OS=Homo sapiens OX=9606 GN=CEACAM6 PE=1 SV=3	CEACAM6	37.194	9.9	11	2	2	2	1	4	4	1	1	0	0	0	0	0	0	0	0	0	0	1	2	2	1	1	0	0	0	1	0	0	0	0	0	0	1	2	2	1	1	0	0	0	1	0	0
P40222	Alpha-taxilin OS=Homo sapiens OX=9606 GN=TXLNA PE=1 SV=3	TXLNA	61.89	15.2	15	4	4	4	3	1	1	4	1	1	1	1	0	1	1	0	0	0	0	3	2	1	4	1	2	1	1	2	2	2	2	2	2	1	3	2	1	4	1	2	1	1	2	2	2
P40227	T-complex protein 1 subunit zeta OS=Homo sapiens OX=9606 GN=CCT6A PE=1 SV=3	CCT6A	58.024	30.9	96	14	11	14	6	12	4	14	7	11	8	9	7	5	9	1	0	3	0	10	13	10	12	9	12	10	10	12	11	9	2	1	5	2	7	10	7	9	6	9	7	7	9	8	6
P40261	Nicotinamide N-methyltransferase OS=Homo sapiens OX=9606 GN=NNMT PE=1 SV=1	NNMT	29.574	36.4	45	8	8	8	10	6	4	3	11	2	1	2	0	2	2	0	0	1	1	8	7	6	7	8	5	5	5	1	4	6	2	2	3	3	8	7	6	7	8	5	5	5	1	4	6
P40305	Interferon alpha-inducible protein 27, mitochondrial OS=Homo sapiens OX=9606 GN=IFI27 PE=1 SV=4	IFI27	11.542	13.1	3	1	1	1	0	0	0	0	0	1	0	1	1	0	0	0	0	0	0	0	0	0	0	0	1	0	1	1	0	0	0	0	0	0	0	0	0	0	0	1	0	1	1	0	0
P40306	Proteasome subunit beta type-10 OS=Homo sapiens OX=9606 GN=PSMB10 PE=1 SV=1	PSMB10	28.936	41	38	7	7	7	4	7	2	10	5	1	1	2	0	1	2	1	0	1	1	6	7	3	7	7	2	3	4	1	2	3	1	1	1	1	6	7	3	7	7	2	3	4	1	2	3
P40429	60S ribosomal protein L13a OS=Homo sapiens OX=9606 GN=RPL13A PE=1 SV=2	RPL13A	23.577	24.1	53	5	5	5	5	6	2	7	8	5	2	2	5	4	2	1	0	2	2	4	5	3	5	5	4	4	4	4	4	4	1	0	3	2	4	5	3	5	5	4	4	4	4	4	4
P40616	ADP-ribosylation factor-like protein 1 OS=Homo sapiens OX=9606 GN=ARL1 PE=1 SV=1	ARL1	20.417	33.7	51	5	5	5	4	5	3	7	5	4	3	5	5	4	5	0	0	0	1	4	5	4	5	5	5	3	4	5	4	5	0	0	1	1	4	5	4	5	5	5	3	4	5	4	5
P40763	Signal transducer and activator of transcription 3 OS=Homo sapiens OX=9606 GN=STAT3 PE=1 SV=2	STAT3	88.067	37.5	122	21	20	21	18	14	6	12	17	5	9	4	3	8	13	1	1	8	3	19	18	12	14	17	11	12	13	7	12	17	3	3	9	6	18	17	12	13	17	11	12	12	7	12	17
P40925	Malate dehydrogenase, cytoplasmic OS=Homo sapiens OX=9606 GN=MDH1 PE=1 SV=4	MDH1	36.426	32.3	74	9	9	9	8	7	3	8	4	7	4	4	4	6	7	3	2	4	3	9	8	6	9	8	8	7	8	8	7	8	4	3	5	3	9	8	6	9	8	8	7	8	8	7	8
P40926	Malate dehydrogenase, mitochondrial OS=Homo sapiens OX=9606 GN=MDH2 PE=1 SV=3	MDH2	35.503	55.6	198	15	15	15	15	15	10	15	12	15	16	14	14	16	22	6	8	9	11	14	14	12	14	14	15	15	15	15	14	14	9	11	12	13	14	14	12	14	14	15	15	15	15	14	14
P40937	Replication factor C subunit 5 OS=Homo sapiens OX=9606 GN=RFC5 PE=1 SV=1	RFC5	38.496	8.2	2	2	2	2	0	0	0	2	0	0	0	0	0	0	0	0	0	0	0	0	0	0	2	1	0	0	0	0	0	0	0	0	0	0	0	0	0	2	1	0	0	0	0	0	0
P40938	Replication factor C subunit 3 OS=Homo sapiens OX=9606 GN=RFC3 PE=1 SV=2	RFC3	40.556	9	5	2	2	2	0	1	0	2	0	0	0	0	2	0	0	0	0	0	0	0	1	0	2	0	2	0	0	2	0	0	0	0	0	0	0	1	0	2	0	2	0	0	2	0	0
P40939	Trifunctional enzyme subunit alpha, mitochondrial OS=Homo sapiens OX=9606 GN=HADHA PE=1 SV=2	HADHA	82.999	49.3	271	26	26	26	26	31	12	27	15	18	23	19	11	20	26	7	8	16	12	24	25	17	25	21	22	25	21	16	22	23	9	11	17	16	24	25	17	25	21	22	25	21	16	22	23
P40967	Melanocyte protein PMEL OS=Homo sapiens OX=9606 GN=PMEL PE=1 SV=2	PMEL	70.254	5.6	3	2	2	2	0	0	0	0	0	1	0	2	0	0	0	0	0	0	0	0	0	0	0	0	2	1	2	0	0	0	0	0	0	0	0	0	0	0	0	2	1	2	0	0	0
P41091	Eukaryotic translation initiation factor 2 subunit 3 OS=Homo sapiens OX=9606 GN=EIF2S3 PE=1 SV=3	EIF2S3	51.109	47.2	122	17	17	17	8	20	8	14	8	14	9	11	15	7	5	0	0	3	0	12	17	11	15	13	16	9	13	17	9	10	1	1	4	2	12	17	11	15	13	16	9	13	17	9	10
P41208	Centrin-2 OS=Homo sapiens OX=9606 GN=CETN2 PE=1 SV=1	CETN2	19.738	7.6	1	1	1	1	0	0	0	1	0	0	0	0	0	0	0	0	0	0	0	0	0	0	1	0	0	0	0	0	0	0	0	0	0	0	0	0	0	1	0	0	0	0	0	0	0
P41214	Eukaryotic translation initiation factor 2D OS=Homo sapiens OX=9606 GN=EIF2D PE=1 SV=3	EIF2D	64.706	5.3	5	2	2	2	0	2	0	1	0	0	0	0	0	1	1	0	0	0	0	0	2	0	1	0	0	0	0	0	1	1	0	0	0	0	0	2	0	1	0	0	0	0	0	1	1
P41218	Myeloid cell nuclear differentiation antigen OS=Homo sapiens OX=9606 GN=MNDA PE=1 SV=1	MNDA	45.836	34.9	47	12	11	12	4	13	6	8	10	1	3	2	0	0	0	0	0	0	0	9	11	9	11	10	2	6	5	0	3	4	0	0	4	0	9	11	9	11	10	2	6	5	0	3	4
P41219	Peripherin OS=Homo sapiens OX=9606 GN=PRPH PE=1 SV=2	PRPH	53.65	17.7	9	10	4	4	1	1	0	1	0	2	1	2	1	0	0	0	0	0	0	6	5	6	5	5	7	7	8	5	5	7	3	3	7	5	2	1	2	1	1	3	2	4	1	1	1
P41222	Prostaglandin-H2 D-isomerase OS=Homo sapiens OX=9606 GN=PTGDS PE=1 SV=1	PTGDS	21.029	17.4	12	2	2	2	0	0	3	0	2	1	2	1	0	0	2	0	0	1	0	0	1	2	1	2	2	1	2	2	2	2	0	1	1	0	0	1	2	1	2	2	1	2	2	2	2
P41226	Ubiquitin-like modifier-activating enzyme 7 OS=Homo sapiens OX=9606 GN=UBA7 PE=1 SV=2	UBA7	111.69	16.1	26	11	11	11	1	9	1	9	1	1	1	1	0	1	1	0	0	0	0	5	9	2	11	3	1	1	2	1	1	1	0	0	0	0	5	9	2	11	3	1	1	2	1	1	1
P41227	N-alpha-acetyltransferase 10 OS=Homo sapiens OX=9606 GN=NAA10 PE=1 SV=1	NAA10	26.458	26	18	5	5	5	3	5	0	5	1	1	1	1	0	1	0	0	0	0	0	4	5	1	5	3	4	2	3	2	2	2	0	0	0	0	4	5	1	5	3	4	2	3	2	2	2
Q6NXS1	Protein phosphatase inhibitor 2 family member B OS=Homo sapiens OX=9606 GN=PPP1R2B PE=1 SV=2	PPP1R2B	23.106	30.2	10	5	5	5	2	1	0	6	1	0	0	0	0	0	0	0	0	0	0	3	1	0	5	2	0	2	1	0	2	1	0	0	0	0	3	1	0	5	2	0	2	1	0	2	1
P41240	Tyrosine-protein kinase CSK OS=Homo sapiens OX=9606 GN=CSK PE=1 SV=1	CSK	50.704	40.9	46	15	14	15	3	8	1	17	4	2	3	2	1	1	1	1	0	1	1	7	11	4	15	9	5	3	5	1	3	2	1	0	1	2	7	11	4	14	9	5	3	5	1	3	2
P41250	Glycine--tRNA ligase OS=Homo sapiens OX=9606 GN=GARS1 PE=1 SV=3	GARS1	83.165	28	105	17	17	17	8	15	5	13	9	10	6	8	11	6	6	1	2	3	2	14	15	12	16	14	14	9	15	14	9	11	1	3	4	3	14	15	12	16	14	14	9	15	14	9	11
P41252	Isoleucine--tRNA ligase, cytoplasmic OS=Homo sapiens OX=9606 GN=IARS1 PE=1 SV=2	IARS1	144.5	20	128	21	21	21	10	19	4	16	11	13	9	12	10	8	12	0	0	2	2	12	20	7	19	16	16	14	13	17	12	13	0	0	3	4	12	20	7	19	16	16	14	13	17	12	13
P41567	Eukaryotic translation initiation factor 1 OS=Homo sapiens OX=9606 GN=EIF1 PE=1 SV=1	EIF1	12.732	54	40	5	2	5	3	3	2	6	3	3	3	3	4	4	4	0	1	1	0	5	5	5	5	5	3	3	4	5	4	5	1	1	2	1	2	2	2	2	2	1	1	1	2	1	2
P41743	Protein kinase C iota type OS=Homo sapiens OX=9606 GN=PRKCI PE=1 SV=2	PRKCI	68.262	2.3	2	1	1	1	1	0	0	0	0	0	0	0	1	0	0	0	0	0	0	1	0	0	1	0	1	0	0	1	0	0	0	0	0	0	1	0	0	1	0	1	0	0	1	0	0
P42025	Beta-centractin OS=Homo sapiens OX=9606 GN=ACTR1B PE=1 SV=1	ACTR1B	42.293	26.9	22	6	4	4	1	2	0	2	3	1	1	4	1	1	4	0	0	1	1	4	3	2	4	3	2	2	4	3	2	5	0	0	2	1	2	2	1	3	2	1	1	3	1	1	4
P42126	Enoyl-CoA delta isomerase 1, mitochondrial OS=Homo sapiens OX=9606 GN=ECI1 PE=1 SV=1	ECI1	32.816	29.1	39	7	7	7	3	3	1	3	1	3	2	1	3	5	8	1	2	2	1	4	4	3	2	4	4	5	4	4	4	7	3	2	4	1	4	4	3	2	4	4	5	4	4	4	7
P42166	Lamina-associated polypeptide 2, isoform alpha OS=Homo sapiens OX=9606 GN=TMPO PE=1 SV=2	TMPO	75.491	34.6	79	17	9	17	6	12	1	15	4	10	3	7	11	3	3	1	1	1	1	8	14	4	17	7	13	8	13	16	7	7	2	3	4	3	1	7	0	9	1	6	2	6	9	1	2
P42167	Lamina-associated polypeptide 2, isoforms beta/gamma OS=Homo sapiens OX=9606 GN=TMPO PE=1 SV=2	TMPO	50.67	41.6	53	16	8	8	4	7	2	9	2	4	5	4	3	4	2	1	1	2	3	12	14	6	15	8	12	10	12	12	10	8	4	5	6	5	5	7	2	7	2	5	4	5	5	4	3
P42224	Signal transducer and activator of transcription 1-alpha/beta OS=Homo sapiens OX=9606 GN=STAT1 PE=1 SV=2	STAT1	87.334	44.9	241	29	29	29	19	42	13	42	17	22	14	25	23	10	4	1	1	7	1	22	28	22	25	22	25	23	25	26	16	6	1	2	17	3	22	28	22	25	22	25	23	25	26	16	6
P42226	Signal transducer and activator of transcription 6 OS=Homo sapiens OX=9606 GN=STAT6 PE=1 SV=1	STAT6	94.134	7	23	5	5	5	3	3	0	6	1	1	2	1	0	1	2	0	0	2	1	4	4	1	5	4	2	2	3	1	2	4	0	0	2	1	4	4	1	5	4	2	2	3	1	2	4
P42229	Signal transducer and activator of transcription 5A OS=Homo sapiens OX=9606 GN=STAT5A PE=1 SV=1	STAT5A	90.646	16.9	5	11	3	3	0	1	0	3	0	0	0	1	0	0	0	0	0	0	0	3	6	0	10	2	0	0	3	0	2	1	0	0	0	0	0	1	0	3	0	0	0	1	0	1	0
P42285	Exosome RNA helicase MTR4 OS=Homo sapiens OX=9606 GN=MTREX PE=1 SV=3	MTREX	117.8	5.9	16	5	5	5	2	2	0	4	0	2	2	1	1	1	1	0	0	0	0	2	3	2	5	2	4	3	2	3	2	2	0	0	0	0	2	3	2	5	2	4	3	2	3	2	2
P42330	Aldo-keto reductase family 1 member C3 OS=Homo sapiens OX=9606 GN=AKR1C3 PE=1 SV=4	AKR1C3	36.853	48.3	20	13	6	6	1	0	1	1	2	1	3	1	0	0	8	0	0	1	1	9	5	5	5	7	9	10	10	3	8	13	3	3	7	6	3	0	1	2	2	2	3	4	1	2	6
P42331	Rho GTPase-activating protein 25 OS=Homo sapiens OX=9606 GN=ARHGAP25 PE=1 SV=2	ARHGAP25	73.434	14.6	12	9	9	9	0	3	0	9	0	0	0	0	0	0	0	0	0	0	0	1	5	0	9	1	0	0	0	0	0	0	0	0	0	0	1	5	0	9	1	0	0	0	0	0	0
P42345	Serine/threonine-protein kinase mTOR OS=Homo sapiens OX=9606 GN=MTOR PE=1 SV=1	MTOR	288.89	2	7	4	4	4	0	0	0	3	1	1	0	0	1	1	0	0	0	0	0	1	1	1	3	1	1	1	1	1	1	1	0	0	1	0	1	1	1	3	1	1	1	1	1	1	1
P42356	Phosphatidylinositol 4-kinase alpha OS=Homo sapiens OX=9606 GN=PI4KA PE=1 SV=4	PI4KA	236.83	3.6	13	6	6	6	1	2	0	5	1	0	1	1	0	1	1	0	0	0	0	1	2	0	6	1	0	1	1	1	1	1	0	0	1	0	1	2	0	6	1	0	1	1	1	1	1
P42357	Histidine ammonia-lyase OS=Homo sapiens OX=9606 GN=HAL PE=1 SV=1	HAL	72.697	12	23	6	6	6	6	0	4	0	3	3	1	2	2	1	1	0	0	0	0	6	0	4	1	5	4	3	4	5	3	2	0	0	0	0	6	0	4	1	5	4	3	4	5	3	2
P42566	Epidermal growth factor receptor substrate 15 OS=Homo sapiens OX=9606 GN=EPS15 PE=1 SV=2	EPS15	98.655	12.7	30	9	9	9	5	6	1	8	3	0	1	2	1	2	1	0	0	0	0	7	8	1	9	7	2	5	4	3	2	4	1	1	1	1	7	8	1	9	7	2	5	4	3	2	4
P42574	Caspase-3 OS=Homo sapiens OX=9606 GN=CASP3 PE=1 SV=2	CASP3	31.608	16.2	14	4	4	4	1	4	1	3	2	1	1	1	0	0	0	0	0	0	0	2	4	1	4	2	2	2	3	2	0	0	0	0	0	0	2	4	1	4	2	2	2	3	2	0	0
P42677	40S ribosomal protein S27 OS=Homo sapiens OX=9606 GN=RPS27 PE=1 SV=3	RPS27	9.461	39.3	39	4	2	4	3	3	2	3	3	4	4	3	3	3	5	0	0	2	1	3	4	3	4	4	4	4	4	3	3	4	1	1	2	2	2	2	2	2	2	2	2	2	2	2	2
P42696	RNA-binding protein 34 OS=Homo sapiens OX=9606 GN=RBM34 PE=1 SV=2	RBM34	48.564	7.9	10	2	2	2	1	0	1	1	1	1	1	1	1	1	1	0	0	0	0	1	1	1	1	1	1	1	1	1	1	2	1	0	1	1	1	1	1	1	1	1	1	1	1	1	2
P42704	Leucine-rich PPR motif-containing protein, mitochondrial OS=Homo sapiens OX=9606 GN=LRPPRC PE=1 SV=3	LRPPRC	157.9	28.7	136	34	34	34	18	29	3	25	11	6	7	4	4	11	13	0	1	2	2	26	32	10	31	22	16	16	11	14	22	22	4	2	9	5	26	32	10	31	22	16	16	11	14	22	22
P42765	3-ketoacyl-CoA thiolase, mitochondrial OS=Homo sapiens OX=9606 GN=ACAA2 PE=1 SV=2	ACAA2	41.924	47.4	68	15	14	15	8	4	0	7	3	3	7	4	1	10	14	2	2	1	2	11	9	4	10	6	5	8	6	7	12	13	5	4	4	3	11	9	4	10	6	5	8	6	7	12	13
P42766	60S ribosomal protein L35 OS=Homo sapiens OX=9606 GN=RPL35 PE=1 SV=2	RPL35	14.551	13.8	22	2	2	2	2	3	0	3	2	2	2	1	2	2	2	0	0	0	1	2	2	1	2	2	2	2	2	2	2	2	0	0	1	1	2	2	1	2	2	2	2	2	2	2	2
P42768	Wiskott-Aldrich syndrome protein OS=Homo sapiens OX=9606 GN=WAS PE=1 SV=4	WAS	52.912	23.1	14	7	7	7	1	3	0	7	1	1	0	1	0	0	0	0	0	0	0	1	5	0	7	2	1	0	1	0	0	0	0	0	0	0	1	5	0	7	2	1	0	1	0	0	0
P42785	Lysosomal Pro-X carboxypeptidase OS=Homo sapiens OX=9606 GN=PRCP PE=1 SV=1	PRCP	55.799	13.1	28	5	5	5	2	3	2	4	3	1	2	2	0	2	2	0	1	2	2	4	3	3	4	3	3	3	2	0	2	2	0	2	2	2	4	3	3	4	3	3	3	2	0	2	2
P42858	Huntingtin OS=Homo sapiens OX=9606 GN=HTT PE=1 SV=2	HTT	347.6	5.5	22	13	13	13	1	3	0	12	1	0	1	0	0	1	3	0	0	0	0	2	6	1	13	1	1	3	0	0	3	5	0	0	1	1	2	6	1	13	1	1	3	0	0	3	5
P43007	Neutral amino acid transporter A OS=Homo sapiens OX=9606 GN=SLC1A4 PE=1 SV=1	SLC1A4	55.722	7.3	7	3	3	3	1	0	0	1	1	2	0	2	0	0	0	0	0	0	0	2	0	1	1	2	3	1	3	1	0	1	0	0	0	0	2	0	1	1	2	3	1	3	1	0	1
P43034	Platelet-activating factor acetylhydrolase IB subunit beta OS=Homo sapiens OX=9606 GN=PAFAH1B1 PE=1 SV=2	PAFAH1B1	46.637	40.7	52	12	12	12	8	4	3	7	6	4	4	7	3	3	2	0	0	1	0	9	6	5	8	9	6	5	8	7	5	4	0	0	3	2	9	6	5	8	9	6	5	8	7	5	4
P43121	Cell surface glycoprotein MUC18 OS=Homo sapiens OX=9606 GN=MCAM PE=1 SV=2	MCAM	71.607	20	59	10	10	10	3	4	1	6	0	6	7	7	1	6	4	3	2	6	3	3	7	2	7	3	7	10	9	2	8	8	3	2	8	3	3	7	2	7	3	7	10	9	2	8	8
P43155	Carnitine O-acetyltransferase OS=Homo sapiens OX=9606 GN=CRAT PE=1 SV=5	CRAT	70.857	35.9	71	20	20	20	10	6	0	4	0	0	11	1	0	13	24	0	0	1	1	17	12	2	8	2	2	15	4	1	17	18	2	1	3	2	17	12	2	8	2	2	15	4	1	17	18
P43243	Matrin-3 OS=Homo sapiens OX=9606 GN=MATR3 PE=1 SV=2	MATR3	94.622	27.3	130	18	18	18	14	14	4	20	10	10	10	9	6	11	9	3	2	5	3	15	15	7	18	11	13	13	13	14	13	12	3	4	9	5	15	15	7	18	11	13	13	13	14	13	12
P43246	DNA mismatch repair protein Msh2 OS=Homo sapiens OX=9606 GN=MSH2 PE=1 SV=1	MSH2	104.74	8.7	19	6	6	6	0	3	0	4	0	3	1	2	4	0	2	0	0	0	0	1	3	0	4	2	3	1	4	5	1	3	0	0	1	0	1	3	0	4	2	3	1	4	5	1	3
P43251	Biotinidase OS=Homo sapiens OX=9606 GN=BTD PE=1 SV=2	BTD	61.132	7.9	3	3	2	3	0	0	1	0	0	1	0	0	0	0	1	0	0	0	0	0	0	1	2	0	1	0	0	0	1	1	0	0	0	0	0	0	1	2	0	1	0	0	0	1	1
P43304	Glycerol-3-phosphate dehydrogenase, mitochondrial OS=Homo sapiens OX=9606 GN=GPD2 PE=1 SV=3	GPD2	80.852	20.8	56	13	13	13	5	5	1	7	2	6	4	5	8	5	2	0	2	3	1	7	10	4	10	3	11	7	12	12	7	2	0	3	4	4	7	10	4	10	3	11	7	12	12	7	2
P43307	Translocon-associated protein subunit alpha OS=Homo sapiens OX=9606 GN=SSR1 PE=1 SV=3	SSR1	32.235	17.8	40	4	4	4	3	3	3	5	4	4	2	3	4	2	2	1	1	3	0	3	3	3	4	4	3	2	3	4	4	4	2	1	3	2	3	3	3	4	4	3	2	3	4	4	4
P43358	Melanoma-associated antigen 4 OS=Homo sapiens OX=9606 GN=MAGEA4 PE=1 SV=2	MAGEA4	34.899	12.6	7	4	2	4	0	4	3	0	0	0	0	0	0	0	0	0	0	0	0	1	4	4	0	0	0	0	0	1	0	0	0	0	0	0	1	2	2	0	0	0	0	0	0	0	0
P43363	Melanoma-associated antigen 10 OS=Homo sapiens OX=9606 GN=MAGEA10 PE=2 SV=2	MAGEA10	40.78	9.2	1	3	1	1	0	1	0	0	0	0	0	0	0	0	0	0	0	0	0	0	3	2	0	0	0	0	0	1	0	0	0	0	0	0	0	1	0	0	0	0	0	0	0	0	0
P43403	Tyrosine-protein kinase ZAP-70 OS=Homo sapiens OX=9606 GN=ZAP70 PE=1 SV=1	ZAP70	69.872	24.4	14	12	12	12	0	0	0	14	0	0	0	0	0	0	0	0	0	0	0	1	4	0	12	0	1	0	2	1	0	0	0	0	0	0	1	4	0	12	0	1	0	2	1	0	0
P43405	Tyrosine-protein kinase SYK OS=Homo sapiens OX=9606 GN=SYK PE=1 SV=1	SYK	72.065	22.7	25	10	10	10	2	5	2	9	4	0	1	1	0	0	1	0	0	0	0	3	6	3	10	5	0	1	1	0	0	1	0	0	0	0	3	6	3	10	5	0	1	1	0	0	1
P43487	Ran-specific GTPase-activating protein OS=Homo sapiens OX=9606 GN=RANBP1 PE=1 SV=1	RANBP1	23.31	32.3	19	6	6	6	1	2	1	4	1	1	1	2	4	1	1	0	0	0	0	3	4	3	6	3	5	3	2	5	1	4	1	2	1	2	3	4	3	6	3	5	3	2	5	1	4
P43490	Nicotinamide phosphoribosyltransferase OS=Homo sapiens OX=9606 GN=NAMPT PE=1 SV=1	NAMPT	55.52	51.3	149	20	20	20	19	22	12	13	22	6	13	12	4	14	11	0	0	1	0	19	18	15	16	18	11	16	14	11	18	14	0	1	4	5	19	18	15	16	18	11	16	14	11	18	14
P43652	Afamin OS=Homo sapiens OX=9606 GN=AFM PE=1 SV=1	AFM	69.068	15.9	39	8	8	8	4	0	5	3	2	6	4	8	6	0	0	0	1	0	0	4	0	6	6	3	8	4	8	6	0	1	0	2	0	0	4	0	6	6	3	8	4	8	6	0	1
P43686	26S proteasome regulatory subunit 6B OS=Homo sapiens OX=9606 GN=PSMC4 PE=1 SV=2	PSMC4	47.366	47.6	65	15	15	15	6	5	2	12	6	5	2	4	6	5	8	0	0	1	3	10	12	5	15	8	11	9	10	11	10	12	0	1	3	4	10	12	5	15	8	11	9	10	11	10	12
P43897	Elongation factor Ts, mitochondrial OS=Homo sapiens OX=9606 GN=TSFM PE=1 SV=2	TSFM	35.39	16	7	3	3	3	1	3	0	1	0	0	0	1	0	0	1	0	0	0	0	2	3	1	3	1	2	1	2	1	0	1	0	0	0	0	2	3	1	3	1	2	1	2	1	0	1
P45378	Troponin T, fast skeletal muscle OS=Homo sapiens OX=9606 GN=TNNT3 PE=2 SV=3	TNNT3	31.824	35.3	27	10	9	10	25	2	0	0	0	0	0	0	0	0	0	0	0	0	0	10	2	0	0	0	1	0	0	0	0	0	0	0	0	0	9	1	0	0	0	1	0	0	0	0	0
P45877	Peptidyl-prolyl cis-trans isomerase C OS=Homo sapiens OX=9606 GN=PPIC PE=1 SV=1	PPIC	22.763	6.1	6	1	1	1	1	1	1	0	1	0	0	1	0	0	1	0	0	0	0	1	1	1	0	1	0	0	1	0	0	1	0	0	1	0	1	1	1	0	1	0	0	1	0	0	1
P45880	Voltage-dependent anion-selective channel protein 2 OS=Homo sapiens OX=9606 GN=VDAC2 PE=1 SV=2	VDAC2	31.566	47.6	57	11	11	11	4	5	4	3	0	9	6	4	9	5	4	1	0	2	1	9	8	6	7	5	10	7	9	10	7	6	2	3	5	4	9	8	6	7	5	10	7	9	10	7	6
P45954	Short/branched chain specific acyl-CoA dehydrogenase, mitochondrial OS=Homo sapiens OX=9606 GN=ACADSB PE=1 SV=1	ACADSB	47.485	14.6	11	4	4	4	1	0	0	3	0	1	1	1	1	1	2	0	0	0	0	1	3	0	3	0	2	1	2	1	1	3	0	0	0	0	1	3	0	3	0	2	1	2	1	1	3
P45973	Chromobox protein homolog 5 OS=Homo sapiens OX=9606 GN=CBX5 PE=1 SV=1	CBX5	22.225	13.6	6	2	2	2	1	1	0	1	0	1	0	0	2	0	0	0	0	0	0	1	2	0	2	1	2	0	1	2	0	0	0	0	0	0	1	2	0	2	1	2	0	1	2	0	0
P45974	Ubiquitin carboxyl-terminal hydrolase 5 OS=Homo sapiens OX=9606 GN=USP5 PE=1 SV=2	USP5	95.785	21.2	97	12	12	12	10	9	7	12	5	5	7	8	8	7	8	2	2	3	4	11	12	10	10	10	11	12	12	10	10	10	2	3	4	6	11	12	10	10	10	11	12	12	10	10	10
P45983	Mitogen-activated protein kinase 8 OS=Homo sapiens OX=9606 GN=MAPK8 PE=1 SV=2	MAPK8	48.295	3	2	1	1	1	0	1	0	1	0	0	0	0	0	0	0	0	0	0	0	0	1	0	1	0	0	0	1	0	0	0	0	0	0	0	0	1	0	1	0	0	0	1	0	0	0
P45984	Mitogen-activated protein kinase 9 OS=Homo sapiens OX=9606 GN=MAPK9 PE=1 SV=2	MAPK9	48.139	5	9	2	2	2	1	1	1	2	1	0	1	1	0	0	1	0	0	0	0	1	1	1	2	1	0	1	1	0	0	1	0	0	0	0	1	1	1	2	1	0	1	1	0	0	1
P45985	Dual specificity mitogen-activated protein kinase kinase 4 OS=Homo sapiens OX=9606 GN=MAP2K4 PE=1 SV=1	MAP2K4	44.287	14.8	9	4	4	4	2	1	0	1	2	0	0	1	0	0	2	0	0	0	0	3	2	1	3	2	1	1	2	1	1	2	1	1	1	1	3	2	1	3	2	1	1	2	1	1	2
P46019	Phosphorylase b kinase regulatory subunit alpha, liver isoform OS=Homo sapiens OX=9606 GN=PHKA2 PE=1 SV=1	PHKA2	138.41	2.2	2	2	2	2	0	2	0	0	0	0	0	0	0	0	0	0	0	0	0	0	2	0	0	0	0	0	0	0	0	0	0	0	0	0	0	2	0	0	0	0	0	0	0	0	0
P46060	Ran GTPase-activating protein 1 OS=Homo sapiens OX=9606 GN=RANGAP1 PE=1 SV=1	RANGAP1	63.541	24.4	42	12	12	12	6	4	2	6	3	4	3	2	7	4	1	0	0	0	0	7	7	3	7	4	6	5	8	9	6	2	0	0	1	0	7	7	3	7	4	6	5	8	9	6	2
P46063	ATP-dependent DNA helicase Q1 OS=Homo sapiens OX=9606 GN=RECQL PE=1 SV=3	RECQL	73.457	25.3	56	13	13	13	6	9	0	13	4	4	4	7	4	2	3	0	0	0	0	7	9	1	12	6	8	7	10	9	3	4	0	0	0	0	7	9	1	12	6	8	7	10	9	3	4
P46087	Probable 28S rRNA (cytosine(4447)-C(5))-methyltransferase OS=Homo sapiens OX=9606 GN=NOP2 PE=1 SV=2	NOP2	89.301	9.9	7	6	6	6	0	3	0	2	1	0	0	1	0	0	0	0	0	0	0	1	4	0	3	2	1	0	2	1	0	0	0	0	0	0	1	4	0	3	2	1	0	2	1	0	0
P46108	Adapter molecule crk OS=Homo sapiens OX=9606 GN=CRK PE=1 SV=2	CRK	33.83	18.1	24	4	4	4	4	2	1	2	3	1	1	2	0	2	2	1	1	1	1	3	2	1	3	3	2	2	2	1	1	1	1	1	1	2	3	2	1	3	3	2	2	2	1	1	1
P46109	Crk-like protein OS=Homo sapiens OX=9606 GN=CRKL PE=1 SV=1	CRKL	33.777	29	39	7	7	7	4	4	3	6	3	2	3	4	2	3	3	0	0	1	1	6	7	3	7	3	4	5	5	4	4	4	0	0	2	2	6	7	3	7	3	4	5	5	4	4	4
P46379	Large proline-rich protein BAG6 OS=Homo sapiens OX=9606 GN=BAG6 PE=1 SV=2	BAG6	119.41	13.8	41	12	12	12	3	3	1	10	3	5	3	3	2	3	4	0	0	1	0	6	5	4	12	6	9	5	7	8	8	8	0	0	2	2	6	5	4	12	6	9	5	7	8	8	8
P46459	Vesicle-fusing ATPase OS=Homo sapiens OX=9606 GN=NSF PE=1 SV=3	NSF	82.593	24.1	79	15	15	15	8	11	6	16	6	4	8	4	3	5	4	0	1	2	1	10	13	11	15	11	9	9	10	6	8	9	1	3	7	3	10	13	11	15	11	9	9	10	6	8	9
P46527	Cyclin-dependent kinase inhibitor 1B OS=Homo sapiens OX=9606 GN=CDKN1B PE=1 SV=1	CDKN1B	22.073	26.3	6	4	4	4	0	0	0	5	0	0	0	0	0	1	0	0	0	0	0	2	2	0	4	0	1	1	1	1	2	0	1	0	1	0	2	2	0	4	0	1	1	1	1	2	0
P46734	Dual specificity mitogen-activated protein kinase kinase 3 OS=Homo sapiens OX=9606 GN=MAP2K3 PE=1 SV=2	MAP2K3	39.318	12.7	10	3	3	3	2	3	0	4	1	0	0	0	0	0	0	0	0	0	0	2	3	1	3	1	0	0	0	0	0	0	0	0	0	0	2	3	1	3	1	0	0	0	0	0	0
P46736	Lys-63-specific deubiquitinase BRCC36 OS=Homo sapiens OX=9606 GN=BRCC3 PE=1 SV=2	BRCC3	36.072	17.4	15	4	4	4	2	1	0	3	1	1	1	2	1	1	1	0	0	1	0	4	3	1	4	2	2	2	2	2	2	2	0	0	1	0	4	3	1	4	2	2	2	2	2	2	2
P46776	60S ribosomal protein L27a OS=Homo sapiens OX=9606 GN=RPL27A PE=1 SV=2	RPL27A	16.561	27.7	42	4	4	4	3	3	3	3	4	3	3	3	3	3	2	2	2	3	2	4	4	4	4	4	4	3	4	4	4	4	2	2	3	3	4	4	4	4	4	4	3	4	4	4	4
P46777	60S ribosomal protein L5 OS=Homo sapiens OX=9606 GN=RPL5 PE=1 SV=3	RPL5	34.362	41.1	173	12	12	12	17	19	10	19	13	15	14	12	14	14	13	2	2	4	5	11	12	11	11	10	11	11	11	11	10	10	4	2	8	6	11	12	11	11	10	11	11	11	11	10	10
P46778	60S ribosomal protein L21 OS=Homo sapiens OX=9606 GN=RPL21 PE=1 SV=2	RPL21	18.565	30	45	5	5	5	4	6	2	4	3	3	3	4	3	3	3	1	1	2	3	3	4	2	3	2	2	3	2	2	3	2	1	1	2	2	3	4	2	3	2	2	3	2	2	3	2
P46779	60S ribosomal protein L28 OS=Homo sapiens OX=9606 GN=RPL28 PE=1 SV=3	RPL28	15.747	35	29	5	5	5	2	3	1	4	3	4	3	2	2	1	1	0	1	1	1	4	5	4	5	3	5	4	5	5	5	3	1	1	2	2	4	5	4	5	3	5	4	5	5	5	3
P46781	40S ribosomal protein S9 OS=Homo sapiens OX=9606 GN=RPS9 PE=1 SV=3	RPS9	22.591	47.9	116	13	13	13	10	13	6	11	8	8	7	8	9	8	9	4	5	7	3	10	13	11	11	9	12	13	13	11	11	12	6	5	10	6	10	13	11	11	9	12	13	13	11	11	12
P46782	40S ribosomal protein S5 OS=Homo sapiens OX=9606 GN=RPS5 PE=1 SV=4	RPS5	22.876	50	80	10	10	10	5	10	4	10	5	6	5	7	5	3	6	1	3	7	3	8	10	8	10	8	8	8	9	8	7	9	5	3	8	4	8	10	8	10	8	8	8	9	8	7	9
P46783	40S ribosomal protein S10 OS=Homo sapiens OX=9606 GN=RPS10 PE=1 SV=1	RPS10	18.898	32.7	95	5	5	5	6	7	6	7	8	7	7	8	7	8	8	3	3	6	4	5	5	5	5	5	5	5	5	5	5	5	3	2	4	4	5	5	5	5	5	5	5	5	5	5	5
P46821	Microtubule-associated protein 1B OS=Homo sapiens OX=9606 GN=MAP1B PE=1 SV=2	MAP1B	270.63	6	51	9	8	9	6	1	0	4	0	4	7	7	0	3	8	1	2	7	1	6	2	0	4	1	6	8	6	0	7	9	4	5	8	6	5	2	0	3	1	5	7	6	0	6	8
P46926	Glucosamine-6-phosphate isomerase 1 OS=Homo sapiens OX=9606 GN=GNPDA1 PE=1 SV=1	GNPDA1	32.668	53.3	63	12	7	12	8	4	2	9	11	3	5	6	1	2	4	1	2	2	3	9	6	5	11	10	6	6	7	4	4	3	2	3	3	4	5	4	2	6	6	3	4	4	2	2	2
P46934	E3 ubiquitin-protein ligase NEDD4 OS=Homo sapiens OX=9606 GN=NEDD4 PE=1 SV=4	NEDD4	149.11	4.5	3	4	3	3	0	1	0	0	1	1	0	0	0	0	0	0	0	0	0	1	2	1	1	3	2	1	1	1	1	1	0	0	0	0	1	1	0	0	2	1	0	0	0	1	0
P46939	Utrophin OS=Homo sapiens OX=9606 GN=UTRN PE=1 SV=2	UTRN	394.46	7	48	18	16	16	5	2	0	3	2	2	5	5	0	6	9	1	1	6	1	10	3	3	7	5	5	8	8	1	10	10	4	2	7	2	8	3	3	7	5	5	8	8	1	10	10
P46940	Ras GTPase-activating-like protein IQGAP1 OS=Homo sapiens OX=9606 GN=IQGAP1 PE=1 SV=1	IQGAP1	189.25	52.4	717	71	69	71	53	74	41	70	60	52	47	50	51	43	54	23	23	41	35	59	67	55	65	61	62	56	60	59	51	56	29	29	50	42	57	65	54	63	59	60	54	58	58	50	54
P46976	Glycogenin-1 OS=Homo sapiens OX=9606 GN=GYG1 PE=1 SV=4	GYG1	39.383	24.6	29	7	6	7	4	6	1	5	2	2	1	2	1	2	2	0	0	1	0	5	6	3	5	5	2	3	3	1	4	3	1	0	1	0	5	6	3	5	5	2	3	3	1	4	3
P46977	Dolichyl-diphosphooligosaccharide--protein glycosyltransferase subunit STT3A OS=Homo sapiens OX=9606 GN=STT3A PE=1 SV=2	STT3A	80.529	15.5	58	11	10	11	5	7	5	11	8	4	3	2	3	5	4	0	0	1	0	9	11	7	11	11	6	5	6	5	6	6	1	0	3	1	8	10	7	10	10	5	4	5	4	5	5
P47224	Guanine nucleotide exchange factor MSS4 OS=Homo sapiens OX=9606 GN=RABIF PE=1 SV=2	RABIF	13.839	19.5	7	2	2	2	0	0	0	0	1	2	1	2	1	0	0	0	0	0	0	2	0	0	2	2	2	1	2	2	0	0	0	0	0	0	2	0	0	2	2	2	1	2	2	0	0
P47712	Cytosolic phospholipase A2 OS=Homo sapiens OX=9606 GN=PLA2G4A PE=1 SV=2	PLA2G4A	85.238	6.3	2	3	2	3	0	0	0	1	0	0	0	0	0	0	1	0	0	0	0	1	0	0	1	1	1	1	1	1	1	3	0	0	0	0	1	0	0	1	1	1	1	1	1	1	2
P47755	F-actin-capping protein subunit alpha-2 OS=Homo sapiens OX=9606 GN=CAPZA2 PE=1 SV=3	CAPZA2	32.949	53.1	80	10	8	8	6	8	4	9	7	6	9	4	6	4	6	2	3	4	2	10	9	9	10	8	8	8	8	10	8	8	3	4	7	5	8	7	7	8	6	6	7	6	8	6	6
P47756	F-actin-capping protein subunit beta OS=Homo sapiens OX=9606 GN=CAPZB PE=1 SV=4	CAPZB	31.35	52	125	13	13	13	15	14	10	19	14	9	10	11	6	3	8	2	1	2	1	13	11	10	12	10	10	10	10	8	6	7	3	2	5	3	13	11	10	12	10	10	10	10	8	6	7
P47813	Eukaryotic translation initiation factor 1A, X-chromosomal OS=Homo sapiens OX=9606 GN=EIF1AX PE=1 SV=2	EIF1AX	16.46	31.2	31	4	1	4	3	3	3	4	4	3	2	2	3	2	1	0	0	0	1	3	4	4	4	4	4	3	2	3	3	2	0	1	0	2	1	1	1	1	1	1	1	1	1	1	0
P47895	Aldehyde dehydrogenase family 1 member A3 OS=Homo sapiens OX=9606 GN=ALDH1A3 PE=1 SV=2	ALDH1A3	56.108	35.2	54	14	12	13	5	6	2	2	0	11	7	13	8	0	0	0	0	0	0	7	7	3	6	1	14	10	14	11	3	1	0	0	1	0	6	5	3	4	1	12	8	12	10	2	0
P47897	Glutamine--tRNA ligase OS=Homo sapiens OX=9606 GN=QARS1 PE=1 SV=1	QARS1	87.798	37.2	173	24	24	24	17	16	7	20	17	16	14	12	20	12	16	0	0	4	2	20	23	12	20	17	18	16	19	19	15	18	0	0	7	3	20	23	12	20	17	18	16	19	19	15	18
P47914	60S ribosomal protein L29 OS=Homo sapiens OX=9606 GN=RPL29 PE=1 SV=2	RPL29	17.752	14.5	15	2	2	2	1	2	1	2	1	1	1	1	1	1	1	0	0	1	1	2	2	2	2	2	2	2	2	2	2	2	0	0	2	2	2	2	2	2	2	2	2	2	2	2	2
P47929	Galectin-7 OS=Homo sapiens OX=9606 GN=LGALS7 PE=1 SV=2	LGALS7	15.075	83.8	433	13	12	13	32	29	20	9	31	42	38	28	47	32	32	22	15	28	28	9	10	9	7	10	9	10	9	11	10	12	8	6	9	9	9	9	9	7	10	9	9	9	10	9	11
P47985	Cytochrome b-c1 complex subunit Rieske, mitochondrial OS=Homo sapiens OX=9606 GN=UQCRFS1 PE=1 SV=2	UQCRFS1	29.668	33.2	81	7	7	7	8	7	6	6	8	7	6	4	4	5	6	1	4	4	5	7	7	7	7	7	7	7	7	7	6	6	2	4	5	5	7	7	7	7	7	7	7	7	7	6	6
P47989	Xanthine dehydrogenase/oxidase OS=Homo sapiens OX=9606 GN=XDH PE=1 SV=4	XDH	146.42	0.9	5	1	1	1	1	0	0	0	0	1	1	1	1	0	0	0	0	0	0	1	0	0	0	0	1	1	1	1	0	0	0	0	0	0	1	0	0	0	0	1	1	1	1	0	0
P48047	ATP synthase subunit O, mitochondrial OS=Homo sapiens OX=9606 GN=ATP5PO PE=1 SV=1	ATP5PO	23.277	46.5	74	7	7	7	6	7	3	6	5	5	6	4	5	6	9	2	3	4	3	6	7	5	6	6	6	6	6	6	6	7	4	3	7	5	6	7	5	6	6	6	6	6	6	6	7
P48059	LIM and senescent cell antigen-like-containing domain protein 1 OS=Homo sapiens OX=9606 GN=LIMS1 PE=1 SV=4	LIMS1	37.251	6.8	5	2	2	2	1	1	0	2	0	0	0	1	0	0	0	0	0	0	0	2	2	0	2	0	0	1	1	0	1	1	0	0	0	0	2	2	0	2	0	0	1	1	0	1	1
P48061	Stromal cell-derived factor 1 OS=Homo sapiens OX=9606 GN=CXCL12 PE=1 SV=1	CXCL12	10.666	32.3	37	3	3	3	1	3	3	1	2	3	3	3	2	3	4	2	3	3	1	2	3	3	2	3	3	3	3	3	3	3	2	3	3	2	2	3	3	2	3	3	3	3	3	3	3
P48147	Prolyl endopeptidase OS=Homo sapiens OX=9606 GN=PREP PE=1 SV=2	PREP	80.699	38.2	110	22	22	22	18	15	4	13	14	9	5	6	9	4	8	1	1	2	1	21	17	11	19	19	13	13	11	17	9	11	1	3	4	2	21	17	11	19	19	13	13	11	17	9	11
P48163	NADP-dependent malic enzyme OS=Homo sapiens OX=9606 GN=ME1 PE=1 SV=1	ME1	64.149	24.1	54	12	12	12	6	1	3	4	4	3	7	3	2	9	12	0	0	0	0	5	2	3	3	3	3	6	4	2	9	9	0	1	0	0	5	2	3	3	3	3	6	4	2	9	9
P48426	Phosphatidylinositol 5-phosphate 4-kinase type-2 alpha OS=Homo sapiens OX=9606 GN=PIP4K2A PE=1 SV=2	PIP4K2A	46.224	21.4	16	7	4	7	1	4	0	7	3	0	0	0	0	0	1	0	0	0	0	3	5	2	7	5	0	1	1	0	1	3	0	0	0	0	2	4	2	4	3	0	1	1	0	1	3
P48444	Coatomer subunit delta OS=Homo sapiens OX=9606 GN=ARCN1 PE=1 SV=1	ARCN1	57.21	33.9	123	15	15	15	12	14	8	12	12	10	9	8	7	9	11	2	2	3	4	13	14	11	15	14	11	12	12	9	12	13	4	4	5	4	13	14	11	15	14	11	12	12	9	12	13
P48449	Lanosterol synthase OS=Homo sapiens OX=9606 GN=LSS PE=1 SV=1	LSS	83.308	17.2	31	10	10	10	2	9	0	1	5	2	1	3	2	2	3	0	0	0	1	3	9	0	4	6	4	5	5	6	2	7	0	1	2	2	3	9	0	4	6	4	5	5	6	2	7
P48506	Glutamate--cysteine ligase catalytic subunit OS=Homo sapiens OX=9606 GN=GCLC PE=1 SV=2	GCLC	72.765	11.9	10	7	7	7	0	1	0	4	3	0	0	0	0	0	2	0	0	0	0	4	4	0	5	5	1	2	2	0	2	4	0	0	0	0	4	4	0	5	5	1	2	2	0	2	4
P48507	Glutamate--cysteine ligase regulatory subunit OS=Homo sapiens OX=9606 GN=GCLM PE=1 SV=1	GCLM	30.727	10.9	8	2	2	2	1	2	0	2	1	0	0	0	0	1	1	0	0	0	0	1	2	1	2	1	0	1	1	1	1	1	0	0	0	0	1	2	1	2	1	0	1	1	1	1	1
P48509	CD151 antigen OS=Homo sapiens OX=9606 GN=CD151 PE=1 SV=3	CD151	28.295	4	7	1	1	1	1	1	1	1	0	0	1	1	0	1	0	0	0	0	0	1	1	1	1	1	1	1	1	1	1	0	0	0	0	0	1	1	1	1	1	1	1	1	1	1	0
P48556	26S proteasome non-ATPase regulatory subunit 8 OS=Homo sapiens OX=9606 GN=PSMD8 PE=1 SV=2	PSMD8	39.611	20.6	32	7	7	7	3	4	0	3	3	3	3	1	2	3	4	0	0	1	2	5	6	1	5	5	5	4	3	5	3	4	0	1	2	2	5	6	1	5	5	5	4	3	5	3	4
P48594	Serpin B4 OS=Homo sapiens OX=9606 GN=SERPINB4 PE=1 SV=2	SERPINB4	44.853	50.3	61	21	8	8	16	4	7	2	16	4	3	4	1	3	1	0	0	0	0	20	13	13	12	18	10	9	8	9	8	10	3	4	3	4	8	2	4	3	7	2	2	2	2	2	3
P48595	Serpin B10 OS=Homo sapiens OX=9606 GN=SERPINB10 PE=1 SV=1	SERPINB10	45.402	12.3	3	3	3	3	0	0	3	0	0	0	0	0	0	0	0	0	0	0	0	0	1	3	0	2	0	1	0	0	0	0	0	0	0	0	0	1	3	0	2	0	1	0	0	0	0
P48637	Glutathione synthetase OS=Homo sapiens OX=9606 GN=GSS PE=1 SV=1	GSS	52.384	34	68	13	13	13	6	5	1	7	10	5	5	6	5	8	7	0	1	1	1	10	12	5	12	10	10	11	8	12	11	9	1	2	2	3	10	12	5	12	10	10	11	8	12	11	9
P48643	T-complex protein 1 subunit epsilon OS=Homo sapiens OX=9606 GN=CCT5 PE=1 SV=1	CCT5	59.67	39.6	120	20	20	20	11	13	6	17	8	10	10	9	13	7	8	1	2	3	2	15	17	12	19	16	17	16	15	17	12	11	1	2	6	4	15	17	12	19	16	17	16	15	17	12	11
P48651	Phosphatidylserine synthase 1 OS=Homo sapiens OX=9606 GN=PTDSS1 PE=1 SV=1	PTDSS1	55.527	5.7	12	2	2	2	1	1	0	1	1	1	1	1	1	2	1	0	0	1	0	2	2	0	2	2	2	2	2	1	2	1	0	0	2	0	2	2	0	2	2	2	2	2	1	2	1
P48681	Nestin OS=Homo sapiens OX=9606 GN=NES PE=1 SV=2	NES	177.44	23.2	68	28	28	28	27	6	0	6	0	0	3	1	0	7	6	0	0	8	4	27	17	1	11	1	4	7	7	2	12	8	1	1	12	6	27	17	1	11	1	4	7	7	2	12	8
P48729	Casein kinase I isoform alpha OS=Homo sapiens OX=9606 GN=CSNK1A1 PE=1 SV=2	CSNK1A1	38.914	37.4	57	10	9	10	6	9	2	3	4	7	6	4	6	4	2	0	0	2	2	7	8	6	8	5	8	7	7	8	4	5	1	0	4	2	7	8	6	8	5	8	7	7	8	4	5
P48735	Isocitrate dehydrogenase [NADP], mitochondrial OS=Homo sapiens OX=9606 GN=IDH2 PE=1 SV=2	IDH2	50.909	50.2	244	23	22	23	29	25	8	25	20	13	18	18	16	19	26	3	6	9	9	20	20	15	19	19	21	20	22	21	19	22	6	11	18	14	19	19	14	18	18	20	19	21	20	18	21
P48739	Phosphatidylinositol transfer protein beta isoform OS=Homo sapiens OX=9606 GN=PITPNB PE=1 SV=2	PITPNB	31.54	35.1	23	8	6	6	3	3	0	3	4	2	3	2	1	2	0	0	0	0	0	6	6	3	6	6	5	5	5	6	3	3	0	0	1	0	4	5	2	4	5	4	4	4	5	2	2
P48751	Anion exchange protein 3 OS=Homo sapiens OX=9606 GN=SLC4A3 PE=1 SV=2	SLC4A3	135.79	0.7	1	1	1	1	0	1	0	0	0	0	0	0	0	0	0	0	0	0	0	0	1	1	1	1	1	1	1	1	1	1	1	1	0	1	0	1	1	1	1	1	1	1	1	1	1
P48788	Troponin I, fast skeletal muscle OS=Homo sapiens OX=9606 GN=TNNI2 PE=1 SV=2	TNNI2	21.338	35.7	16	6	6	6	15	1	0	0	0	0	0	0	0	0	0	0	0	0	0	6	1	0	0	0	0	0	0	0	0	0	0	0	0	0	6	1	0	0	0	0	0	0	0	0	0
P48960	Adhesion G protein-coupled receptor E5 OS=Homo sapiens OX=9606 GN=ADGRE5 PE=1 SV=4	ADGRE5	91.868	9.5	11	5	5	5	0	4	0	5	1	0	0	0	0	0	1	0	0	0	0	1	4	0	5	2	1	1	0	0	0	1	0	0	1	0	1	4	0	5	2	1	1	0	0	0	1
P49005	DNA polymerase delta subunit 2 OS=Homo sapiens OX=9606 GN=POLD2 PE=1 SV=1	POLD2	51.289	3	1	1	1	1	0	0	0	0	0	0	0	0	1	0	0	0	0	0	0	0	1	0	0	0	0	1	0	1	0	0	0	0	0	0	0	1	0	0	0	0	1	0	1	0	0
P49006	MARCKS-related protein OS=Homo sapiens OX=9606 GN=MARCKSL1 PE=1 SV=2	MARCKSL1	19.529	33.8	6	3	3	3	1	1	0	4	0	0	0	0	0	0	0	0	0	0	0	1	2	1	3	0	0	0	1	0	0	0	0	0	0	0	1	2	1	3	0	0	0	1	0	0	0
P49023	Paxillin OS=Homo sapiens OX=9606 GN=PXN PE=1 SV=3	PXN	64.505	10.2	14	4	4	4	1	1	0	3	1	1	1	1	1	1	1	0	0	1	1	1	2	0	3	1	2	3	3	1	2	1	0	0	1	1	1	2	0	3	1	2	3	3	1	2	1
P49137	MAP kinase-activated protein kinase 2 OS=Homo sapiens OX=9606 GN=MAPKAPK2 PE=1 SV=1	MAPKAPK2	45.567	4.2	1	1	1	1	0	1	0	0	0	0	0	0	0	0	0	0	0	0	0	0	1	0	0	0	0	0	0	0	0	0	0	0	0	0	0	1	0	0	0	0	0	0	0	0	0
P49189	4-trimethylaminobutyraldehyde dehydrogenase OS=Homo sapiens OX=9606 GN=ALDH9A1 PE=1 SV=3	ALDH9A1	53.801	36.6	81	16	16	16	8	5	1	7	5	3	5	5	4	10	15	3	1	6	3	10	11	9	13	11	8	11	9	7	12	16	5	4	8	4	10	11	9	13	11	8	11	9	7	12	16
P49207	60S ribosomal protein L34 OS=Homo sapiens OX=9606 GN=RPL34 PE=1 SV=3	RPL34	13.293	20.5	21	3	3	3	1	2	1	2	3	1	1	1	1	3	2	1	0	1	1	3	3	2	3	3	2	3	2	3	3	3	1	1	3	1	3	3	2	3	3	2	3	2	3	3	3
P49257	Protein ERGIC-53 OS=Homo sapiens OX=9606 GN=LMAN1 PE=1 SV=2	LMAN1	57.548	30.2	86	12	12	12	7	13	7	17	10	3	5	4	2	6	7	1	1	2	1	7	11	7	11	10	4	6	5	4	6	7	2	1	6	2	7	11	7	11	10	4	6	5	4	6	7
P49321	Nuclear autoantigenic sperm protein OS=Homo sapiens OX=9606 GN=NASP PE=1 SV=2	NASP	85.237	7.4	16	4	4	4	2	2	0	4	0	2	1	1	2	1	1	0	0	0	0	2	2	0	4	0	3	1	1	3	1	1	0	0	1	0	2	2	0	4	0	3	1	1	3	1	1
P49327	Fatty acid synthase OS=Homo sapiens OX=9606 GN=FASN PE=1 SV=3	FASN	273.42	59.3	961	115	114	115	82	60	20	25	37	29	125	33	22	171	272	21	14	24	26	77	75	40	44	50	49	98	50	49	102	114	30	26	37	37	77	75	40	44	50	49	98	50	49	102	114
P49354	Protein farnesyltransferase/geranylgeranyltransferase type-1 subunit alpha OS=Homo sapiens OX=9606 GN=FNTA PE=1 SV=1	FNTA	44.408	14	8	4	4	4	0	3	0	3	1	0	1	0	0	0	0	0	0	0	0	2	4	0	3	3	2	1	3	1	0	1	0	0	0	0	2	4	0	3	3	2	1	3	1	0	1
P49356	Protein farnesyltransferase subunit beta OS=Homo sapiens OX=9606 GN=FNTB PE=1 SV=1	FNTB	48.773	7.6	10	3	3	3	2	2	0	0	1	2	1	0	2	0	0	0	0	0	0	3	3	1	1	1	3	2	1	2	1	1	0	0	1	0	3	3	1	1	1	3	2	1	2	1	1
P49368	T-complex protein 1 subunit gamma OS=Homo sapiens OX=9606 GN=CCT3 PE=1 SV=4	CCT3	60.533	44.8	224	22	22	22	16	22	13	23	18	18	19	17	16	17	16	3	4	12	10	19	21	19	22	18	22	20	20	20	17	17	5	6	13	12	19	21	19	22	18	22	20	20	20	17	17
P49406	39S ribosomal protein L19, mitochondrial OS=Homo sapiens OX=9606 GN=MRPL19 PE=1 SV=2	MRPL19	33.535	7.9	8	2	2	2	1	2	0	2	1	0	1	0	0	0	1	0	0	0	0	1	2	0	2	2	0	1	0	0	1	2	0	0	0	0	1	2	0	2	2	0	1	0	0	1	2
P49407	Beta-arrestin-1 OS=Homo sapiens OX=9606 GN=ARRB1 PE=1 SV=2	ARRB1	47.065	11.7	17	5	4	5	2	1	1	6	1	1	1	0	1	1	1	0	0	0	1	2	3	2	5	1	1	1	1	1	2	1	1	0	0	1	2	3	2	4	1	1	1	1	1	2	1
P49411	Elongation factor Tu, mitochondrial OS=Homo sapiens OX=9606 GN=TUFM PE=1 SV=2	TUFM	49.541	53.1	208	21	21	21	13	19	13	24	14	13	16	13	14	19	19	5	7	10	9	19	20	13	21	17	18	18	15	17	19	16	7	7	11	10	19	20	13	21	17	18	18	15	17	19	16
P49419	Alpha-aminoadipic semialdehyde dehydrogenase OS=Homo sapiens OX=9606 GN=ALDH7A1 PE=1 SV=5	ALDH7A1	58.486	40.4	100	14	14	14	9	7	5	6	8	9	9	9	6	8	12	3	2	3	4	10	9	8	8	11	13	12	12	11	9	13	7	5	9	7	10	9	8	8	11	13	12	12	11	9	13
P49441	Inositol polyphosphate 1-phosphatase OS=Homo sapiens OX=9606 GN=INPP1 PE=1 SV=1	INPP1	43.998	6.5	12	2	2	2	2	1	1	0	1	1	1	1	1	1	1	0	0	1	0	2	2	1	2	1	1	2	2	2	1	1	0	1	1	1	2	2	1	2	1	1	2	2	2	1	1
P49458	Signal recognition particle 9 kDa protein OS=Homo sapiens OX=9606 GN=SRP9 PE=1 SV=2	SRP9	10.112	62.8	55	6	6	6	4	5	4	6	3	2	5	4	3	6	5	1	1	3	3	5	5	5	6	5	6	6	5	5	6	5	2	2	3	3	5	5	5	6	5	6	6	5	5	6	5
P49585	Choline-phosphate cytidylyltransferase A OS=Homo sapiens OX=9606 GN=PCYT1A PE=1 SV=2	PCYT1A	41.731	30	37	7	7	7	2	7	1	4	2	3	4	2	2	3	3	1	1	1	1	3	7	3	5	6	4	3	3	4	3	4	1	1	3	1	3	7	3	5	6	4	3	3	4	3	4
P49588	Alanine--tRNA ligase, cytoplasmic OS=Homo sapiens OX=9606 GN=AARS1 PE=1 SV=2	AARS1	106.81	32	83	22	22	22	3	17	5	16	7	7	4	3	10	3	4	0	0	3	1	10	18	10	20	12	12	5	7	16	5	4	0	1	5	1	10	18	10	20	12	12	5	7	16	5	4
P49589	Cysteine--tRNA ligase, cytoplasmic OS=Homo sapiens OX=9606 GN=CARS1 PE=1 SV=3	CARS1	85.472	12.8	44	7	7	7	3	5	2	8	7	3	4	3	1	3	3	0	0	1	1	4	4	3	7	6	4	4	5	4	4	4	1	1	1	2	4	4	3	7	6	4	4	5	4	4	4
P49591	Serine--tRNA ligase, cytoplasmic OS=Homo sapiens OX=9606 GN=SARS1 PE=1 SV=3	SARS1	58.777	30.7	114	15	15	15	8	12	3	16	10	10	9	9	9	7	9	2	2	5	3	10	11	4	14	12	9	10	10	12	8	9	2	2	6	4	10	11	4	14	12	9	10	10	12	8	9
P49593	Protein phosphatase 1F OS=Homo sapiens OX=9606 GN=PPM1F PE=1 SV=3	PPM1F	49.83	19.8	15	6	6	6	1	1	0	8	3	0	1	1	0	0	0	0	0	0	0	2	4	1	6	4	2	2	3	2	2	1	1	1	1	1	2	4	1	6	4	2	2	3	2	2	1
P49643	DNA primase large subunit OS=Homo sapiens OX=9606 GN=PRIM2 PE=1 SV=2	PRIM2	58.805	1.6	12	1	1	1	2	1	3	0	2	0	1	2	1	0	0	0	0	0	0	1	1	1	1	1	1	1	1	1	1	1	0	0	0	0	1	1	1	1	1	1	1	1	1	1	1
P49711	Transcriptional repressor CTCF OS=Homo sapiens OX=9606 GN=CTCF PE=1 SV=1	CTCF	82.785	3.4	5	3	3	3	1	1	0	3	0	0	0	0	0	0	0	0	0	0	0	1	2	0	3	0	1	0	0	0	0	0	0	0	0	0	1	2	0	3	0	1	0	0	0	0	0
P49720	Proteasome subunit beta type-3 OS=Homo sapiens OX=9606 GN=PSMB3 PE=1 SV=2	PSMB3	22.949	34.1	61	5	5	5	4	4	3	6	4	4	4	4	4	5	8	2	3	3	3	4	5	4	5	4	4	4	4	4	4	4	3	3	4	4	4	5	4	5	4	4	4	4	4	4	4
P49721	Proteasome subunit beta type-2 OS=Homo sapiens OX=9606 GN=PSMB2 PE=1 SV=1	PSMB2	22.836	38.3	34	6	6	6	2	3	1	4	3	1	2	2	3	3	4	2	1	1	2	3	5	3	4	5	3	4	4	4	4	5	2	2	2	2	3	5	3	4	5	3	4	4	4	4	5
P49736	DNA replication licensing factor MCM2 OS=Homo sapiens OX=9606 GN=MCM2 PE=1 SV=4	MCM2	101.89	22.6	52	15	15	15	0	9	0	10	0	12	3	7	10	0	1	0	0	0	0	2	13	0	12	0	13	6	12	12	1	1	0	1	0	0	2	13	0	12	0	13	6	12	12	1	1
P49746	Thrombospondin-3 OS=Homo sapiens OX=9606 GN=THBS3 PE=1 SV=1	THBS3	104.2	8.6	8	7	4	4	0	0	0	0	0	0	0	0	0	0	1	0	1	4	2	3	3	3	1	2	2	1	3	1	1	3	1	1	6	5	0	0	1	0	0	0	0	1	0	1	2
P49747	Cartilage oligomeric matrix protein OS=Homo sapiens OX=9606 GN=COMP PE=1 SV=2	COMP	82.86	26.7	44	13	10	13	3	6	16	1	7	3	0	2	5	0	0	0	0	0	1	5	7	12	1	9	8	4	7	7	1	1	1	1	1	3	3	4	10	1	7	6	3	6	5	1	1
P49748	Very long-chain specific acyl-CoA dehydrogenase, mitochondrial OS=Homo sapiens OX=9606 GN=ACADVL PE=1 SV=1	ACADVL	70.389	49.5	171	25	25	25	21	20	9	10	10	9	14	8	6	16	21	4	4	10	9	22	19	13	19	16	15	18	13	12	18	24	6	8	13	14	22	19	13	19	16	15	18	13	12	18	24
P49750	YLP motif-containing protein 1 OS=Homo sapiens OX=9606 GN=YLPM1 PE=1 SV=4	YLPM1	241.64	1.6	3	3	3	3	0	0	0	3	0	0	0	0	0	0	0	0	0	0	0	1	0	0	3	0	0	0	0	0	0	0	0	0	0	0	1	0	0	3	0	0	0	0	0	0	0
P49753	Acyl-coenzyme A thioesterase 2, mitochondrial OS=Homo sapiens OX=9606 GN=ACOT2 PE=1 SV=6	ACOT2	53.218	45.1	31	14	0	14	3	0	0	3	0	1	2	1	0	3	15	0	0	2	1	5	1	0	5	2	3	4	3	0	6	11	1	1	4	3	0	0	0	0	0	0	0	0	0	0	0
P49755	Transmembrane emp24 domain-containing protein 10 OS=Homo sapiens OX=9606 GN=TMED10 PE=1 SV=2	TMED10	24.976	32	44	6	6	6	4	5	3	4	5	5	2	4	2	2	4	1	1	1	1	5	5	4	5	5	5	4	6	4	3	5	2	3	2	1	5	5	4	5	5	5	4	6	4	3	5
P49756	RNA-binding protein 25 OS=Homo sapiens OX=9606 GN=RBM25 PE=1 SV=3	RBM25	100.18	7.8	19	5	5	5	1	4	0	6	0	2	2	1	1	1	1	0	0	0	0	4	5	1	4	3	4	4	3	3	4	3	0	0	1	0	4	5	1	4	3	4	4	3	3	4	3
P49757	Protein numb homolog OS=Homo sapiens OX=9606 GN=NUMB PE=1 SV=2	NUMB	70.803	11.5	7	4	4	4	1	3	0	2	0	0	0	0	0	0	1	0	0	0	0	1	3	0	3	0	1	1	1	1	1	2	1	1	1	1	1	3	0	3	0	1	1	1	1	1	2
P49770	Translation initiation factor eIF-2B subunit beta OS=Homo sapiens OX=9606 GN=EIF2B2 PE=1 SV=3	EIF2B2	38.989	8.8	16	2	2	2	2	2	1	0	1	2	1	1	1	1	1	1	0	1	1	2	2	1	1	1	2	1	2	2	1	1	1	1	1	1	2	2	1	1	1	2	1	2	2	1	1
P49773	Histidine triad nucleotide-binding protein 1 OS=Homo sapiens OX=9606 GN=HINT1 PE=1 SV=2	HINT1	13.802	74.6	62	8	8	8	6	10	1	8	5	8	3	7	5	3	3	1	0	1	1	6	8	4	6	6	6	5	7	5	4	6	2	0	2	2	6	8	4	6	6	6	5	7	5	4	6
P49790	Nuclear pore complex protein Nup153 OS=Homo sapiens OX=9606 GN=NUP153 PE=1 SV=2	NUP153	153.94	3.9	8	4	4	4	0	1	0	3	1	0	1	0	0	1	1	0	0	0	0	0	1	0	4	1	0	1	1	0	1	1	0	0	0	0	0	1	0	4	1	0	1	1	0	1	1
P49792	E3 SUMO-protein ligase RanBP2 OS=Homo sapiens OX=9606 GN=RANBP2 PE=1 SV=2	RANBP2	358.2	6.6	40	14	14	14	4	6	0	12	4	1	3	2	2	3	3	0	0	0	0	8	9	2	12	6	6	6	5	5	6	5	1	1	2	1	8	9	2	12	6	6	6	5	5	6	5
P49821	NADH dehydrogenase [ubiquinone] flavoprotein 1, mitochondrial OS=Homo sapiens OX=9606 GN=NDUFV1 PE=1 SV=4	NDUFV1	50.817	42.9	86	14	14	14	13	8	3	7	7	2	7	8	5	6	10	1	5	2	2	14	10	4	14	11	6	11	10	8	9	12	2	6	5	7	14	10	4	14	11	6	11	10	8	9	12
P49840	Glycogen synthase kinase-3 alpha OS=Homo sapiens OX=9606 GN=GSK3A PE=1 SV=2	GSK3A	50.98	6	3	2	2	2	0	1	0	2	0	0	0	0	0	0	0	0	0	0	0	0	2	0	2	0	0	0	0	0	0	0	0	0	0	0	0	2	0	2	0	0	0	0	0	0	0
P49841	Glycogen synthase kinase-3 beta OS=Homo sapiens OX=9606 GN=GSK3B PE=1 SV=2	GSK3B	46.744	10.7	4	3	3	3	0	0	0	1	0	0	1	2	0	0	0	0	0	0	0	1	0	0	1	0	0	1	2	0	0	0	0	0	0	0	1	0	0	1	0	0	1	2	0	0	0
P49862	Kallikrein-7 OS=Homo sapiens OX=9606 GN=KLK7 PE=1 SV=1	KLK7	27.524	39.1	26	7	7	7	2	0	1	0	1	4	3	5	7	1	1	0	0	1	0	3	1	2	0	2	6	4	6	7	2	3	0	0	2	0	3	1	2	0	2	6	4	6	7	2	3
P49863	Granzyme K OS=Homo sapiens OX=9606 GN=GZMK PE=1 SV=1	GZMK	28.882	17.4	7	3	3	3	1	2	0	4	0	0	0	0	0	0	0	0	0	0	0	1	2	0	3	0	0	0	0	0	0	0	0	0	0	0	1	2	0	3	0	0	0	0	0	0	0
P49902	Cytosolic purine 5'-nucleotidase OS=Homo sapiens OX=9606 GN=NT5C2 PE=1 SV=1	NT5C2	64.969	9.8	17	4	4	4	2	3	1	2	3	1	1	1	1	1	1	0	0	0	0	3	4	3	3	3	3	2	2	3	1	1	0	0	0	0	3	4	3	3	3	3	2	2	3	1	1
P49903	Selenide, water dikinase 1 OS=Homo sapiens OX=9606 GN=SEPHS1 PE=1 SV=2	SEPHS1	42.91	20.2	19	6	6	6	1	6	0	6	1	1	1	0	2	0	0	0	0	0	1	3	6	2	6	4	2	2	1	3	2	2	0	0	1	1	3	6	2	6	4	2	2	1	3	2	2
P49913	Cathelicidin antimicrobial peptide OS=Homo sapiens OX=9606 GN=CAMP PE=1 SV=1	CAMP	19.301	34.7	18	7	7	7	0	11	4	2	1	0	0	0	0	0	0	0	0	0	0	2	7	5	4	3	0	1	2	1	2	0	0	0	0	0	2	7	5	4	3	0	1	2	1	2	0
P49915	GMP synthase [glutamine-hydrolyzing] OS=Homo sapiens OX=9606 GN=GMPS PE=1 SV=1	GMPS	76.715	12	24	7	7	7	3	4	0	5	2	2	0	2	3	1	1	0	0	1	0	4	6	0	6	2	4	2	3	6	1	1	0	0	1	1	4	6	0	6	2	4	2	3	6	1	1
P49916	DNA ligase 3 OS=Homo sapiens OX=9606 GN=LIG3 PE=1 SV=2	LIG3	112.91	4	4	4	4	4	0	0	0	4	0	0	0	0	0	0	0	0	0	0	0	0	1	0	4	0	0	0	0	0	1	0	0	0	0	0	0	1	0	4	0	0	0	0	0	1	0
P49959	Double-strand break repair protein MRE11 OS=Homo sapiens OX=9606 GN=MRE11 PE=1 SV=3	MRE11	80.592	10	24	6	6	6	2	1	0	6	5	2	1	2	0	2	1	0	0	2	0	4	3	2	6	5	5	4	4	6	4	4	1	0	2	2	4	3	2	6	5	5	4	4	6	4	4
P49961	Ectonucleoside triphosphate diphosphohydrolase 1 OS=Homo sapiens OX=9606 GN=ENTPD1 PE=1 SV=1	ENTPD1	57.964	5.9	13	2	2	2	1	1	1	1	1	0	1	1	0	1	2	0	1	1	1	2	1	1	1	1	1	1	1	0	1	2	0	1	2	1	2	1	1	1	1	1	1	1	0	1	2
P50151	Guanine nucleotide-binding protein G(I)/G(S)/G(O) subunit gamma-10 OS=Homo sapiens OX=9606 GN=GNG10 PE=1 SV=1	GNG10	7.2053	38.2	5	2	2	2	1	1	0	2	1	0	0	0	0	0	0	0	0	0	0	1	1	0	2	1	0	0	0	0	0	0	0	0	0	0	1	1	0	2	1	0	0	0	0	0	0
P50213	Isocitrate dehydrogenase [NAD] subunit alpha, mitochondrial OS=Homo sapiens OX=9606 GN=IDH3A PE=1 SV=1	IDH3A	39.591	34.4	69	11	11	11	6	8	3	10	5	8	4	5	5	3	4	2	0	3	3	7	9	4	11	7	10	5	7	10	6	6	3	0	3	3	7	9	4	11	7	10	5	7	10	6	6
P50221	Homeobox protein MOX-1 OS=Homo sapiens OX=9606 GN=MEOX1 PE=1 SV=1	MEOX1	27.997	5.5	1	1	1	1	0	0	0	1	0	0	0	0	0	0	0	0	0	0	0	0	0	0	1	0	0	0	0	0	0	0	0	0	0	0	0	0	0	1	0	0	0	0	0	0	0
P50225	Sulfotransferase 1A1 OS=Homo sapiens OX=9606 GN=SULT1A1 PE=1 SV=3	SULT1A1	34.165	24.7	19	5	3	5	1	4	1	7	1	0	2	0	0	1	0	2	0	0	0	2	5	2	5	3	1	2	0	0	1	1	3	2	1	1	1	3	2	3	2	0	2	0	0	0	0
P50238	Cysteine-rich protein 1 OS=Homo sapiens OX=9606 GN=CRIP1 PE=1 SV=3	CRIP1	8.5328	59.7	15	5	5	5	1	2	0	3	1	1	0	2	0	1	2	0	0	2	0	3	4	1	4	1	3	3	4	2	2	4	0	1	5	3	3	4	1	4	1	3	3	4	2	2	4
P50281	Matrix metalloproteinase-14 OS=Homo sapiens OX=9606 GN=MMP14 PE=1 SV=3	MMP14	65.893	4.6	10	2	2	2	3	0	0	0	3	0	2	1	0	0	0	0	0	0	1	2	1	1	2	2	1	1	1	1	1	1	1	1	1	1	2	1	1	2	2	1	1	1	1	1	1
P50395	Rab GDP dissociation inhibitor beta OS=Homo sapiens OX=9606 GN=GDI2 PE=1 SV=2	GDI2	50.663	60.9	287	25	19	25	23	30	18	31	22	20	19	22	20	18	22	8	7	16	11	21	24	20	22	23	22	22	21	21	21	20	9	10	17	12	16	19	16	17	17	17	18	16	17	17	16
P50402	Emerin OS=Homo sapiens OX=9606 GN=EMD PE=1 SV=1	EMD	28.994	33.9	62	9	9	9	6	5	3	6	2	4	6	6	6	4	8	0	0	4	2	6	7	5	7	3	7	7	8	7	7	7	2	1	5	4	6	7	5	7	3	7	7	8	7	7	7
P50416	Carnitine O-palmitoyltransferase 1, liver isoform OS=Homo sapiens OX=9606 GN=CPT1A PE=1 SV=2	CPT1A	88.367	12.2	17	7	7	7	3	3	0	6	1	1	0	1	0	0	1	0	0	1	0	5	6	1	6	3	2	0	2	3	2	2	0	0	1	0	5	6	1	6	3	2	0	2	3	2	2
P50440	Glycine amidinotransferase, mitochondrial OS=Homo sapiens OX=9606 GN=GATM PE=1 SV=1	GATM	48.455	9.7	11	4	4	4	3	0	0	3	0	0	0	0	0	2	2	0	1	0	0	4	2	0	4	0	1	1	1	1	3	3	0	1	2	0	4	2	0	4	0	1	1	1	1	3	3
P50452	Serpin B8 OS=Homo sapiens OX=9606 GN=SERPINB8 PE=1 SV=2	SERPINB8	42.766	32.1	32	10	7	7	1	3	4	1	3	3	3	4	4	3	2	0	0	1	0	7	6	7	5	8	8	7	8	9	6	6	0	0	1	0	4	3	4	2	5	5	4	5	6	3	3
P50453	Serpin B9 OS=Homo sapiens OX=9606 GN=SERPINB9 PE=1 SV=1	SERPINB9	42.403	52.9	49	17	15	16	5	7	2	20	5	2	2	3	1	1	1	0	0	0	0	10	10	5	17	10	5	4	5	4	4	3	0	0	1	1	8	8	3	15	8	3	2	3	2	2	1
P50454	Serpin H1 OS=Homo sapiens OX=9606 GN=SERPINH1 PE=1 SV=2	SERPINH1	46.44	46.4	264	17	17	17	22	32	23	27	34	10	12	16	5	10	13	16	11	19	14	13	17	13	13	15	11	11	12	10	10	12	11	10	15	11	13	17	13	13	15	11	11	12	10	10	12
P50461	Cysteine and glycine-rich protein 3 OS=Homo sapiens OX=9606 GN=CSRP3 PE=1 SV=1	CSRP3	20.969	45.9	14	5	5	5	13	1	0	0	0	0	0	0	0	0	0	0	0	0	0	5	3	0	0	1	0	0	0	0	0	0	0	0	0	0	5	3	0	0	1	0	0	0	0	0	0
P50479	PDZ and LIM domain protein 4 OS=Homo sapiens OX=9606 GN=PDLIM4 PE=1 SV=2	PDLIM4	35.398	11.8	6	3	3	3	1	0	0	0	0	0	1	2	0	0	1	0	0	0	1	3	3	3	3	2	2	3	3	1	3	2	1	1	1	2	3	3	3	3	2	2	3	3	1	3	2
P50502	Hsc70-interacting protein OS=Homo sapiens OX=9606 GN=ST13 PE=1 SV=2	ST13	41.331	21.1	50	6	6	6	3	6	0	10	5	5	5	2	3	3	5	1	1	0	1	5	6	3	6	6	5	5	5	4	4	5	1	1	3	2	5	6	3	6	6	5	5	5	4	4	5
P50552	Vasodilator-stimulated phosphoprotein OS=Homo sapiens OX=9606 GN=VASP PE=1 SV=3	VASP	39.829	34.2	75	13	13	13	8	11	6	13	7	6	4	5	2	3	3	1	1	4	1	10	12	6	11	5	7	7	8	7	6	6	2	2	4	3	10	12	6	11	5	7	7	8	7	6	6
P50570	Dynamin-2 OS=Homo sapiens OX=9606 GN=DNM2 PE=1 SV=2	DNM2	98.063	35.2	98	26	17	26	10	16	3	20	13	6	5	7	5	0	9	0	0	3	1	15	20	9	22	19	17	14	14	13	9	17	3	2	11	6	9	12	6	16	12	10	9	9	7	4	10
P50579	Methionine aminopeptidase 2 OS=Homo sapiens OX=9606 GN=METAP2 PE=1 SV=1	METAP2	52.891	34.9	36	12	12	12	2	8	0	9	4	4	2	2	3	1	0	0	0	1	0	6	10	5	10	9	9	5	7	9	6	4	1	1	4	1	6	10	5	10	9	9	5	7	9	6	4
P50583	Bis(5'-nucleosyl)-tetraphosphatase [asymmetrical] OS=Homo sapiens OX=9606 GN=NUDT2 PE=1 SV=3	NUDT2	16.829	31.3	15	4	4	4	3	0	0	2	0	3	2	2	1	0	2	0	0	0	0	3	1	0	4	1	3	2	2	3	0	2	0	0	0	0	3	1	0	4	1	3	2	2	3	0	2
P50749	Ras association domain-containing protein 2 OS=Homo sapiens OX=9606 GN=RASSF2 PE=1 SV=1	RASSF2	37.79	22.7	8	6	6	6	0	2	0	5	1	0	0	0	0	0	0	0	0	0	0	0	3	1	5	1	0	0	0	0	0	0	0	0	0	0	0	3	1	5	1	0	0	0	0	0	0
P50851	Lipopolysaccharide-responsive and beige-like anchor protein OS=Homo sapiens OX=9606 GN=LRBA PE=1 SV=4	LRBA	319.1	4.2	27	10	10	10	4	5	0	5	2	1	3	1	0	2	4	0	0	0	0	6	9	1	5	5	3	4	3	2	5	9	0	1	2	1	6	9	1	5	5	3	4	3	2	5	9
P50895	Basal cell adhesion molecule OS=Homo sapiens OX=9606 GN=BCAM PE=1 SV=2	BCAM	67.404	15	20	7	7	7	1	0	0	2	0	3	1	2	0	3	2	1	1	3	1	3	0	1	4	2	3	3	4	3	5	3	1	1	5	2	3	0	1	4	2	3	3	4	3	5	3
P50897	Palmitoyl-protein thioesterase 1 OS=Homo sapiens OX=9606 GN=PPT1 PE=1 SV=1	PPT1	34.193	20.6	31	5	5	5	3	4	1	6	3	2	2	2	1	2	3	1	0	0	1	4	4	1	5	3	3	2	2	2	3	3	2	1	1	1	4	4	1	5	3	3	2	2	2	3	3
P50914	60S ribosomal protein L14 OS=Homo sapiens OX=9606 GN=RPL14 PE=1 SV=4	RPL14	23.432	24.7	70	5	5	5	6	6	6	7	7	4	4	6	5	4	5	2	1	5	2	5	5	5	5	5	5	5	5	5	5	5	2	3	5	2	5	5	5	5	5	5	5	5	5	5	5
P50990	T-complex protein 1 subunit theta OS=Homo sapiens OX=9606 GN=CCT8 PE=1 SV=4	CCT8	59.62	51.8	241	25	25	25	22	29	14	31	19	15	21	17	17	16	18	3	3	9	7	22	25	21	24	23	24	23	24	22	21	21	5	7	13	9	22	25	21	24	23	24	23	24	22	21	21
P50991	T-complex protein 1 subunit delta OS=Homo sapiens OX=9606 GN=CCT4 PE=1 SV=4	CCT4	57.924	41	147	21	21	21	13	17	8	16	16	10	11	10	12	9	11	2	2	5	5	17	17	13	20	17	17	14	15	15	14	13	3	2	6	7	17	17	13	20	17	17	14	15	15	14	13
P50995	Annexin A11 OS=Homo sapiens OX=9606 GN=ANXA11 PE=1 SV=1	ANXA11	54.389	34.3	148	15	15	15	10	14	12	15	13	15	9	11	8	9	8	4	8	5	7	12	15	15	14	14	15	13	15	11	10	13	9	8	10	9	12	15	15	14	14	15	13	15	11	10	13
P51003	Poly(A) polymerase alpha OS=Homo sapiens OX=9606 GN=PAPOLA PE=1 SV=4	PAPOLA	82.842	6.2	3	3	3	3	0	0	0	3	0	0	0	0	0	0	0	0	0	0	0	1	2	0	3	0	0	1	1	0	0	0	0	0	0	0	1	2	0	3	0	0	1	1	0	0	0
P51114	Fragile X mental retardation syndrome-related protein 1 OS=Homo sapiens OX=9606 GN=FXR1 PE=1 SV=3	FXR1	69.72	11.3	21	5	4	5	2	5	0	5	2	1	1	1	0	1	1	0	0	1	1	4	5	1	5	2	2	1	2	2	2	1	0	1	1	1	3	4	0	4	1	1	1	1	1	1	1
P51116	Fragile X mental retardation syndrome-related protein 2 OS=Homo sapiens OX=9606 GN=FXR2 PE=1 SV=2	FXR2	74.222	6.1	3	4	3	3	1	1	0	0	0	0	0	0	1	0	0	0	0	0	0	3	2	1	1	1	2	1	2	2	1	0	0	0	0	0	2	1	0	0	0	1	1	1	1	0	0
P51148	Ras-related protein Rab-5C OS=Homo sapiens OX=9606 GN=RAB5C PE=1 SV=2	RAB5C	23.482	55.1	105	8	5	8	9	8	7	7	9	3	10	7	7	5	9	4	4	8	8	8	8	7	8	8	6	6	6	5	7	7	4	5	6	5	5	5	4	5	5	3	3	3	2	4	4
P51149	Ras-related protein Rab-7a OS=Homo sapiens OX=9606 GN=RAB7A PE=1 SV=1	RAB7A	23.489	63.8	152	11	11	11	8	17	10	11	9	11	11	11	9	10	12	6	7	11	9	10	11	10	11	11	11	11	11	11	10	11	9	10	11	10	10	11	10	11	11	11	11	11	11	10	11
P51151	Ras-related protein Rab-9A OS=Homo sapiens OX=9606 GN=RAB9A PE=1 SV=1	RAB9A	22.837	21.9	21	3	3	3	1	2	0	2	1	2	3	1	3	2	3	0	0	1	0	2	3	1	3	3	2	3	2	3	2	3	1	0	1	1	2	3	1	3	3	2	3	2	3	2	3
P51153	Ras-related protein Rab-13 OS=Homo sapiens OX=9606 GN=RAB13 PE=1 SV=1	RAB13	22.774	20.7	5	4	3	3	1	2	0	0	1	1	0	0	0	0	0	0	0	0	0	4	4	1	2	3	3	3	2	3	1	1	2	1	1	1	3	3	0	1	2	2	2	1	2	0	0
P51159	Ras-related protein Rab-27A OS=Homo sapiens OX=9606 GN=RAB27A PE=1 SV=3	RAB27A	24.868	29	22	6	4	6	1	7	3	5	1	1	2	1	0	1	0	0	0	0	0	4	6	3	6	6	4	3	1	2	2	1	0	0	1	0	2	4	2	4	4	2	1	0	0	1	0
P51178	1-phosphatidylinositol 4,5-bisphosphate phosphodiesterase delta-1 OS=Homo sapiens OX=9606 GN=PLCD1 PE=1 SV=2	PLCD1	85.664	22.2	53	12	12	12	3	0	0	2	4	11	6	10	5	2	4	1	0	3	2	6	3	3	5	5	12	10	12	11	4	5	2	1	5	3	6	3	3	5	5	12	10	12	11	4	5
P51398	28S ribosomal protein S29, mitochondrial OS=Homo sapiens OX=9606 GN=DAP3 PE=1 SV=1	DAP3	45.566	9.5	5	3	3	3	0	0	0	2	0	0	0	0	0	2	1	0	0	0	0	1	3	0	2	0	0	1	0	1	2	1	0	0	0	0	1	3	0	2	0	0	1	0	1	2	1
P51452	Dual specificity protein phosphatase 3 OS=Homo sapiens OX=9606 GN=DUSP3 PE=1 SV=1	DUSP3	20.478	13.5	3	2	2	2	0	1	0	0	0	0	0	0	0	1	0	0	0	1	0	1	1	1	1	1	1	1	1	1	1	1	0	1	1	1	1	1	1	1	1	1	1	1	1	1	1
P51531	Probable global transcription activator SNF2L2 OS=Homo sapiens OX=9606 GN=SMARCA2 PE=1 SV=2	SMARCA2	181.28	8.5	27	10	4	10	1	2	0	9	2	2	3	3	2	1	2	0	0	0	0	4	3	1	9	2	5	4	6	2	2	7	0	0	0	0	1	0	1	4	0	2	2	2	0	2	4
P51553	Isocitrate dehydrogenase [NAD] subunit gamma, mitochondrial OS=Homo sapiens OX=9606 GN=IDH3G PE=1 SV=1	IDH3G	42.794	24.4	28	5	5	5	3	4	0	5	3	3	2	2	3	0	3	0	0	0	0	3	4	1	5	4	4	2	2	4	0	4	0	0	1	0	3	4	1	5	4	4	2	2	4	0	4
P51570	Galactokinase OS=Homo sapiens OX=9606 GN=GALK1 PE=1 SV=1	GALK1	42.272	25.8	35	8	8	8	3	5	3	6	2	2	3	2	3	3	2	0	0	1	0	5	8	7	8	4	6	8	6	5	7	7	1	1	5	1	5	8	7	8	4	6	8	6	5	7	7
P51571	Translocon-associated protein subunit delta OS=Homo sapiens OX=9606 GN=SSR4 PE=1 SV=1	SSR4	18.998	36.4	44	5	5	5	3	6	3	5	3	3	3	4	3	4	2	1	1	2	1	3	5	4	4	4	3	4	4	3	4	4	2	1	3	2	3	5	4	4	4	3	4	4	3	4	4
P51572	B-cell receptor-associated protein 31 OS=Homo sapiens OX=9606 GN=BCAP31 PE=1 SV=3	BCAP31	27.991	26.4	54	6	6	6	4	10	2	7	5	3	3	2	2	6	4	1	2	2	1	5	6	4	5	5	4	5	4	5	5	5	3	3	4	3	5	6	4	5	5	4	5	4	5	5	5
P51580	Thiopurine S-methyltransferase OS=Homo sapiens OX=9606 GN=TPMT PE=1 SV=1	TPMT	28.18	23.3	17	5	5	5	2	2	0	6	2	1	1	1	1	1	0	0	0	0	0	2	2	1	5	2	2	1	2	2	1	1	0	0	0	0	2	2	1	5	2	2	1	2	2	1	1
P51606	N-acylglucosamine 2-epimerase OS=Homo sapiens OX=9606 GN=RENBP PE=1 SV=2	RENBP	48.83	7.7	11	3	3	3	2	2	1	3	1	0	1	1	0	0	0	0	0	0	0	2	3	1	3	1	0	1	1	0	1	0	0	0	0	0	2	3	1	3	1	0	1	1	0	1	0
P51608	Methyl-CpG-binding protein 2 OS=Homo sapiens OX=9606 GN=MECP2 PE=1 SV=1	MECP2	52.44	31.5	32	11	11	11	2	3	1	11	5	1	2	2	0	3	2	0	0	0	0	7	6	3	10	5	6	6	8	1	5	5	0	0	4	3	7	6	3	10	5	6	6	8	1	5	5
P51610	Host cell factor 1 OS=Homo sapiens OX=9606 GN=HCFC1 PE=1 SV=2	HCFC1	208.73	11.2	43	16	16	16	4	4	0	17	2	3	2	2	2	2	3	0	0	1	1	7	6	0	16	4	4	4	4	3	2	4	0	0	1	2	7	6	0	16	4	4	4	4	3	2	4
P51636	Caveolin-2 OS=Homo sapiens OX=9606 GN=CAV2 PE=1 SV=2	CAV2	18.291	18.5	12	2	2	2	1	0	1	2	0	1	1	2	1	1	1	0	0	1	0	1	1	1	1	0	1	1	2	1	1	1	0	0	1	0	1	1	1	1	0	1	1	2	1	1	1
P51648	Aldehyde dehydrogenase family 3 member A2 OS=Homo sapiens OX=9606 GN=ALDH3A2 PE=1 SV=1	ALDH3A2	54.847	22.9	88	9	8	8	7	10	3	7	3	6	7	6	4	7	8	6	3	7	4	7	9	7	9	7	7	8	8	8	8	8	7	4	7	5	6	8	6	8	6	6	7	7	7	7	7
P51649	Succinate-semialdehyde dehydrogenase, mitochondrial OS=Homo sapiens OX=9606 GN=ALDH5A1 PE=1 SV=2	ALDH5A1	57.214	10.1	10	5	5	5	1	2	0	3	0	0	1	0	0	1	2	0	0	0	0	1	3	0	4	0	0	1	0	0	1	4	0	0	0	0	1	3	0	4	0	0	1	0	0	1	4
P51659	Peroxisomal multifunctional enzyme type 2 OS=Homo sapiens OX=9606 GN=HSD17B4 PE=1 SV=3	HSD17B4	79.685	31.8	101	17	17	17	5	12	5	8	4	8	6	6	10	11	18	1	1	5	1	11	16	9	13	10	11	12	10	11	12	17	2	3	6	4	11	16	9	13	10	11	12	10	11	12	17
P51665	26S proteasome non-ATPase regulatory subunit 7 OS=Homo sapiens OX=9606 GN=PSMD7 PE=1 SV=2	PSMD7	37.025	28.7	67	7	7	7	7	7	4	9	5	7	4	3	6	4	7	0	0	2	2	7	7	5	7	7	6	6	5	7	6	6	2	1	4	3	7	7	5	7	7	6	6	5	7	6	6
P51688	N-sulphoglucosamine sulphohydrolase OS=Homo sapiens OX=9606 GN=SGSH PE=1 SV=1	SGSH	56.695	6.8	9	3	3	3	0	0	0	2	1	0	1	0	0	1	2	0	0	1	1	2	0	1	3	3	1	2	2	1	1	2	0	1	1	1	2	0	1	3	3	1	2	2	1	1	2
P51692	Signal transducer and activator of transcription 5B OS=Homo sapiens OX=9606 GN=STAT5B PE=1 SV=2	STAT5B	89.865	18.2	18	12	4	12	1	6	0	9	1	0	0	0	0	1	0	0	0	0	0	3	7	0	11	2	0	0	2	0	2	1	0	0	0	0	0	2	0	4	0	0	0	0	0	1	0
P51784	Ubiquitin carboxyl-terminal hydrolase 11 OS=Homo sapiens OX=9606 GN=USP11 PE=1 SV=3	USP11	109.82	5	5	4	4	4	0	0	0	3	1	0	0	1	0	0	0	0	0	0	0	0	0	0	3	1	0	0	1	0	0	1	1	1	1	1	0	0	0	3	1	0	0	1	0	0	1
P51809	Vesicle-associated membrane protein 7 OS=Homo sapiens OX=9606 GN=VAMP7 PE=1 SV=3	VAMP7	24.935	7.7	1	1	1	1	0	0	0	1	0	0	0	0	0	0	0	0	0	0	0	0	0	0	1	1	0	0	0	0	0	0	0	0	0	0	0	0	0	1	1	0	0	0	0	0	0
P51812	Ribosomal protein S6 kinase alpha-3 OS=Homo sapiens OX=9606 GN=RPS6KA3 PE=1 SV=1	RPS6KA3	83.735	18.9	40	11	8	11	4	6	1	11	2	2	4	4	1	2	2	0	0	1	0	5	8	1	11	5	4	4	4	4	3	4	1	1	1	2	3	6	0	8	4	3	2	3	3	2	3
P51858	Hepatoma-derived growth factor OS=Homo sapiens OX=9606 GN=HDGF PE=1 SV=1	HDGF	26.788	57.5	101	14	13	14	6	15	5	15	4	9	10	8	3	10	6	2	2	3	3	10	11	9	13	7	9	10	9	5	12	8	2	3	6	6	9	10	8	12	6	8	9	8	5	11	7
P51884	Lumican OS=Homo sapiens OX=9606 GN=LUM PE=1 SV=2	LUM	38.429	39.6	388	14	14	14	16	14	23	10	32	26	27	27	12	22	28	38	37	35	41	11	11	12	11	12	12	12	12	11	12	13	14	14	13	14	11	11	12	11	12	12	12	12	11	12	13
P51888	Prolargin OS=Homo sapiens OX=9606 GN=PRELP PE=1 SV=1	PRELP	43.809	48.2	456	17	17	17	22	15	23	11	32	27	29	27	15	25	45	39	47	47	52	12	12	13	11	13	13	14	13	11	14	17	14	15	15	17	12	12	13	11	13	13	14	13	11	14	17
P51911	Calponin-1 OS=Homo sapiens OX=9606 GN=CNN1 PE=1 SV=2	CNN1	33.17	45.1	117	12	12	12	4	5	11	5	1	7	10	12	2	12	4	8	6	19	11	7	8	9	8	4	10	11	11	7	11	9	9	9	10	10	7	8	9	8	4	10	11	11	7	11	9
P51970	NADH dehydrogenase [ubiquinone] 1 alpha subcomplex subunit 8 OS=Homo sapiens OX=9606 GN=NDUFA8 PE=1 SV=3	NDUFA8	20.105	31.4	16	4	4	4	2	3	0	3	2	0	1	1	0	2	1	0	0	1	0	2	4	0	4	3	0	2	2	0	3	2	0	0	1	1	2	4	0	4	3	0	2	2	0	3	2
P51991	Heterogeneous nuclear ribonucleoprotein A3 OS=Homo sapiens OX=9606 GN=HNRNPA3 PE=1 SV=2	HNRNPA3	39.594	42.1	222	14	13	13	17	21	8	27	13	15	16	22	12	17	18	6	7	13	10	11	13	9	14	9	12	12	11	9	12	12	4	8	10	9	10	12	8	13	8	11	11	10	8	11	11
P52179	Myomesin-1 OS=Homo sapiens OX=9606 GN=MYOM1 PE=1 SV=2	MYOM1	187.62	24.5	34	32	32	32	31	1	0	0	0	0	1	0	0	1	0	0	0	0	0	32	4	3	0	3	4	5	3	4	2	3	3	2	3	1	32	4	3	0	3	4	5	3	4	2	3
P52209	6-phosphogluconate dehydrogenase, decarboxylating OS=Homo sapiens OX=9606 GN=PGD PE=1 SV=3	PGD	53.139	40.6	136	15	15	15	13	18	12	14	11	9	9	8	8	9	11	3	3	5	3	13	14	13	14	13	12	12	13	13	13	13	4	3	7	5	13	14	13	14	13	12	12	13	13	13	13
P52272	Heterogeneous nuclear ribonucleoprotein M OS=Homo sapiens OX=9606 GN=HNRNPM PE=1 SV=3	HNRNPM	77.515	49.7	268	31	31	31	21	31	11	33	19	22	21	26	19	21	21	1	3	10	9	27	27	21	29	26	27	24	26	26	24	24	10	10	15	11	27	27	21	29	26	27	24	26	26	24	24
P52292	Importin subunit alpha-1 OS=Homo sapiens OX=9606 GN=KPNA2 PE=1 SV=1	KPNA2	57.861	4.9	6	2	2	2	0	1	0	1	0	2	0	0	2	0	0	0	0	0	0	0	2	0	1	0	2	0	0	2	0	0	0	0	0	0	0	2	0	1	0	2	0	0	2	0	0
P52294	Importin subunit alpha-5 OS=Homo sapiens OX=9606 GN=KPNA1 PE=1 SV=3	KPNA1	60.221	17.8	36	7	4	7	5	5	1	6	2	2	2	3	4	3	2	0	0	1	0	5	5	3	6	4	4	3	4	6	5	4	0	1	1	0	2	3	2	4	2	2	2	2	3	3	2
P52298	Nuclear cap-binding protein subunit 2 OS=Homo sapiens OX=9606 GN=NCBP2 PE=1 SV=1	NCBP2	18.001	7.1	5	1	1	1	1	1	0	1	0	1	0	1	0	0	0	0	0	0	0	1	1	0	1	1	1	0	1	0	1	0	0	0	0	0	1	1	0	1	1	1	0	1	0	1	0
P52306	Rap1 GTPase-GDP dissociation stimulator 1 OS=Homo sapiens OX=9606 GN=RAP1GDS1 PE=1 SV=3	RAP1GDS1	66.316	26	26	12	12	12	1	2	0	12	3	1	1	2	0	3	1	0	0	0	0	7	8	2	12	6	4	3	3	2	4	4	0	0	0	0	7	8	2	12	6	4	3	3	2	4	4
P52333	Tyrosine-protein kinase JAK3 OS=Homo sapiens OX=9606 GN=JAK3 PE=1 SV=2	JAK3	125.1	2.8	3	3	3	3	1	0	1	1	0	0	0	0	0	0	0	0	0	0	0	2	2	2	3	2	2	2	2	2	2	2	1	1	1	1	2	2	2	3	2	2	2	2	2	2	2
P52434	DNA-directed RNA polymerases I, II, and III subunit RPABC3 OS=Homo sapiens OX=9606 GN=POLR2H PE=1 SV=4	POLR2H	17.143	8.7	2	1	1	1	0	1	0	1	0	0	0	0	0	0	0	0	0	0	0	1	1	1	1	1	1	1	1	1	1	1	0	0	0	0	1	1	1	1	1	1	1	1	1	1	1
P52565	Rho GDP-dissociation inhibitor 1 OS=Homo sapiens OX=9606 GN=ARHGDIA PE=1 SV=3	ARHGDIA	23.207	41.7	92	7	7	7	7	11	5	15	10	5	6	7	3	7	5	2	2	4	3	5	5	5	6	7	6	5	6	4	5	5	2	2	4	4	5	5	5	6	7	6	5	6	4	5	5
P52566	Rho GDP-dissociation inhibitor 2 OS=Homo sapiens OX=9606 GN=ARHGDIB PE=1 SV=3	ARHGDIB	22.988	69.7	80	11	11	11	7	14	5	24	11	2	6	5	2	4	0	0	0	0	0	8	8	8	11	10	7	8	6	4	7	4	0	1	4	1	8	8	8	11	10	7	8	6	4	7	4
P52594	Arf-GAP domain and FG repeat-containing protein 1 OS=Homo sapiens OX=9606 GN=AGFG1 PE=1 SV=2	AGFG1	58.259	8.9	4	3	3	3	0	1	0	3	0	0	0	0	0	0	0	0	0	0	0	1	1	0	3	1	0	0	0	0	0	0	0	0	0	0	1	1	0	3	1	0	0	0	0	0	0
P52597	Heterogeneous nuclear ribonucleoprotein F OS=Homo sapiens OX=9606 GN=HNRNPF PE=1 SV=3	HNRNPF	45.671	28.4	68	8	6	6	5	8	5	10	4	4	7	6	4	4	4	1	1	4	1	8	8	7	8	7	7	8	7	8	7	6	4	4	7	4	6	6	5	6	5	5	6	5	6	5	4
P52630	Signal transducer and activator of transcription 2 OS=Homo sapiens OX=9606 GN=STAT2 PE=1 SV=1	STAT2	97.915	12.2	28	7	7	7	2	3	3	4	6	3	1	3	0	1	1	0	0	1	0	4	5	4	5	7	4	2	4	2	1	1	0	0	2	0	4	5	4	5	7	4	2	4	2	1	1
P52701	DNA mismatch repair protein Msh6 OS=Homo sapiens OX=9606 GN=MSH6 PE=1 SV=2	MSH6	152.78	4.2	7	4	4	4	0	2	0	0	0	1	0	1	3	0	0	0	0	0	0	0	2	1	1	0	2	1	1	4	0	1	0	0	0	0	0	2	1	1	0	2	1	1	4	0	1
P52732	Kinesin-like protein KIF11 OS=Homo sapiens OX=9606 GN=KIF11 PE=1 SV=2	KIF11	119.16	4.7	4	4	4	4	0	1	0	0	0	0	0	0	3	0	0	0	0	0	0	1	2	1	1	1	1	0	1	4	1	0	0	0	0	0	1	2	1	1	1	1	0	1	4	1	0
P52735	Guanine nucleotide exchange factor VAV2 OS=Homo sapiens OX=9606 GN=VAV2 PE=1 SV=2	VAV2	101.29	1.6	1	1	1	1	0	0	0	1	0	0	0	0	0	0	0	0	0	0	0	0	0	0	1	0	0	0	0	0	0	0	0	0	0	0	0	0	0	1	0	0	0	0	0	0	0
P52788	Spermine synthase OS=Homo sapiens OX=9606 GN=SMS PE=1 SV=2	SMS	41.268	7.9	2	2	2	2	0	0	0	2	0	0	0	0	0	0	0	0	0	0	0	0	1	0	2	1	1	0	0	1	0	2	0	0	0	0	0	1	0	2	1	1	0	0	1	0	2
P52789	Hexokinase-2 OS=Homo sapiens OX=9606 GN=HK2 PE=1 SV=2	HK2	102.38	26.7	38	19	14	15	7	9	1	2	1	6	2	2	7	1	0	0	0	0	0	14	15	5	8	5	11	5	8	16	5	4	0	0	2	0	10	11	2	3	1	7	2	4	12	2	2
P52790	Hexokinase-3 OS=Homo sapiens OX=9606 GN=HK3 PE=1 SV=2	HK3	99.024	26.4	37	18	15	15	0	11	6	13	7	0	0	0	0	0	0	0	0	0	0	7	16	9	15	11	2	2	2	3	1	1	0	1	1	1	5	14	7	12	9	0	1	0	1	0	0
P52815	39S ribosomal protein L12, mitochondrial OS=Homo sapiens OX=9606 GN=MRPL12 PE=1 SV=2	MRPL12	21.348	11.1	13	2	2	2	2	2	1	1	2	0	1	0	0	2	2	0	0	0	0	2	2	2	2	2	0	1	0	1	2	2	0	0	0	0	2	2	2	2	2	0	1	0	1	2	2
P52888	Thimet oligopeptidase OS=Homo sapiens OX=9606 GN=THOP1 PE=1 SV=2	THOP1	78.839	10.4	12	5	5	5	0	3	1	4	0	2	0	0	1	1	0	0	0	0	0	1	4	2	5	2	3	1	1	4	2	2	1	1	0	1	1	4	2	5	2	3	1	1	4	2	2
P52895	Aldo-keto reductase family 1 member C2 OS=Homo sapiens OX=9606 GN=AKR1C2 PE=1 SV=3	AKR1C2	36.735	49.8	16	13	2	2	1	1	1	1	1	1	1	3	0	1	2	0	1	1	1	8	9	7	3	7	10	10	13	5	7	13	6	5	10	7	1	1	2	1	1	1	1	2	1	1	2
P52907	F-actin-capping protein subunit alpha-1 OS=Homo sapiens OX=9606 GN=CAPZA1 PE=1 SV=3	CAPZA1	32.922	52.8	140	10	8	10	14	17	8	21	16	9	9	9	10	6	8	3	4	4	2	10	10	7	10	10	9	7	9	8	8	9	5	4	6	5	8	8	5	8	8	7	6	7	6	6	7
P52943	Cysteine-rich protein 2 OS=Homo sapiens OX=9606 GN=CRIP2 PE=1 SV=1	CRIP2	22.492	32.2	59	6	6	6	6	4	1	5	4	5	5	4	4	7	4	2	2	4	2	5	4	3	6	4	5	6	4	4	6	4	2	4	4	3	5	4	3	6	4	5	6	4	4	6	4
P52948	Nuclear pore complex protein Nup98-Nup96 OS=Homo sapiens OX=9606 GN=NUP98 PE=1 SV=4	NUP98	197.58	6.4	17	9	9	9	1	3	0	4	1	3	1	2	1	1	0	0	0	0	0	5	6	1	8	4	5	1	2	4	1	2	0	0	1	0	5	6	1	8	4	5	1	2	4	1	2
P53004	Biliverdin reductase A OS=Homo sapiens OX=9606 GN=BLVRA PE=1 SV=2	BLVRA	33.428	40.5	87	10	10	10	7	8	7	10	7	6	6	6	5	5	6	3	3	4	4	8	10	9	10	9	9	9	10	9	7	8	4	4	7	7	8	10	9	10	9	9	9	10	9	7	8
P53007	Tricarboxylate transport protein, mitochondrial OS=Homo sapiens OX=9606 GN=SLC25A1 PE=1 SV=2	SLC25A1	34.012	28.9	60	9	9	9	4	8	0	6	4	4	8	4	2	9	6	0	0	3	2	7	9	5	7	5	7	7	7	6	8	9	0	1	6	3	7	9	5	7	5	7	7	7	6	8	9
P53041	Serine/threonine-protein phosphatase 5 OS=Homo sapiens OX=9606 GN=PPP5C PE=1 SV=1	PPP5C	56.878	8.6	15	3	3	3	2	3	0	3	1	1	1	1	1	1	1	0	0	0	0	2	3	1	3	1	1	1	1	2	2	1	0	1	1	0	2	3	1	3	1	1	1	1	2	2	1
P53367	Arfaptin-1 OS=Homo sapiens OX=9606 GN=ARFIP1 PE=1 SV=2	ARFIP1	41.738	21.7	30	6	6	6	3	6	1	2	3	2	3	3	0	2	3	0	1	1	0	5	6	3	6	5	4	5	5	2	5	4	1	2	3	2	5	6	3	6	5	4	5	5	2	5	4
P53384	Cytosolic Fe-S cluster assembly factor NUBP1 OS=Homo sapiens OX=9606 GN=NUBP1 PE=1 SV=2	NUBP1	34.534	20.3	4	4	3	4	0	1	0	2	0	0	0	0	1	0	0	0	0	0	0	1	1	0	2	1	1	1	2	2	0	1	1	1	1	1	1	1	0	2	1	1	1	2	2	0	1
P53396	ATP-citrate synthase OS=Homo sapiens OX=9606 GN=ACLY PE=1 SV=3	ACLY	120.84	46	199	38	38	38	17	28	7	26	18	1	21	5	0	29	45	0	0	1	1	24	34	14	30	26	2	27	9	3	34	37	1	1	3	3	24	34	14	30	26	2	27	9	3	34	37
P53582	Methionine aminopeptidase 1 OS=Homo sapiens OX=9606 GN=METAP1 PE=1 SV=2	METAP1	43.215	20.2	24	5	5	5	2	3	3	2	4	1	1	2	2	1	1	0	0	1	1	3	3	3	3	4	3	1	2	3	2	2	0	0	1	1	3	3	3	3	4	3	1	2	3	2	2
P53597	Succinate--CoA ligase [ADP/GDP-forming] subunit alpha, mitochondrial OS=Homo sapiens OX=9606 GN=SUCLG1 PE=1 SV=4	SUCLG1	36.249	30.9	64	7	7	7	6	7	1	9	7	4	6	5	3	5	10	0	1	0	0	7	6	1	7	5	5	7	5	6	4	6	0	1	3	1	7	6	1	7	5	5	7	5	6	4	6
P53602	Diphosphomevalonate decarboxylase OS=Homo sapiens OX=9606 GN=MVD PE=1 SV=1	MVD	43.404	28.8	20	9	9	9	1	1	1	2	1	1	1	0	1	1	9	0	0	0	1	4	5	3	4	5	4	5	2	5	3	8	1	1	2	1	4	5	3	4	5	4	5	2	5	3	8
P53618	Coatomer subunit beta OS=Homo sapiens OX=9606 GN=COPB1 PE=1 SV=3	COPB1	107.14	35.9	158	27	27	27	16	20	9	22	16	10	10	13	10	9	11	1	1	5	5	20	22	19	26	21	20	17	18	17	14	18	2	2	10	5	20	22	19	26	21	20	17	18	17	14	18
P53621	Coatomer subunit alpha OS=Homo sapiens OX=9606 GN=COPA PE=1 SV=2	COPA	138.34	40.4	287	41	41	41	25	35	18	36	31	20	17	20	14	20	22	6	5	12	6	33	38	27	37	33	27	25	23	21	23	28	8	5	17	9	33	38	27	37	33	27	25	23	21	23	28
P53634	Dipeptidyl peptidase 1 OS=Homo sapiens OX=9606 GN=CTSC PE=1 SV=2	CTSC	51.853	25.5	65	8	8	8	8	11	5	7	9	5	3	6	4	4	3	0	0	0	0	6	8	6	7	7	6	7	7	5	6	7	0	0	0	0	6	8	6	7	7	6	7	7	5	6	7
P53675	Clathrin heavy chain 2 OS=Homo sapiens OX=9606 GN=CLTCL1 PE=1 SV=2	CLTCL1	187.03	11.5	1	17	1	1	0	0	0	0	1	0	0	0	0	0	0	0	0	0	0	16	17	13	16	16	15	16	16	13	15	14	6	6	12	11	1	1	0	1	1	1	1	1	0	0	0
P53680	AP-2 complex subunit sigma OS=Homo sapiens OX=9606 GN=AP2S1 PE=1 SV=2	AP2S1	17.018	36.6	37	5	5	5	3	2	1	4	3	2	4	4	3	3	3	1	1	1	2	4	4	1	5	3	4	4	4	4	3	3	1	1	2	1	4	4	1	5	3	4	4	4	4	3	3
P53701	Holocytochrome c-type synthase OS=Homo sapiens OX=9606 GN=HCCS PE=1 SV=1	HCCS	30.601	13.1	11	3	3	3	1	3	0	0	0	2	1	2	2	0	0	0	0	0	0	1	3	0	2	2	2	1	2	3	1	0	0	1	0	1	1	3	0	2	2	2	1	2	3	1	0
P53814	Smoothelin OS=Homo sapiens OX=9606 GN=SMTN PE=1 SV=7	SMTN	99.058	9.9	9	6	6	6	0	0	0	0	0	1	0	0	0	0	0	0	0	7	1	0	0	0	0	0	3	1	1	2	0	0	0	0	6	2	0	0	0	0	0	3	1	1	2	0	0
P53990	IST1 homolog OS=Homo sapiens OX=9606 GN=IST1 PE=1 SV=1	IST1	39.75	7.7	9	2	2	2	1	2	0	2	1	0	0	1	0	0	2	0	0	0	0	1	2	1	2	2	1	0	1	1	0	2	0	0	0	0	1	2	1	2	2	1	0	1	1	0	2
P53992	Protein transport protein Sec24C OS=Homo sapiens OX=9606 GN=SEC24C PE=1 SV=3	SEC24C	118.32	17	48	13	13	13	6	5	2	9	5	4	3	4	4	4	2	0	0	0	0	10	11	6	12	8	6	7	9	7	6	9	3	3	4	2	10	11	6	12	8	6	7	9	7	6	9
P53999	Activated RNA polymerase II transcriptional coactivator p15 OS=Homo sapiens OX=9606 GN=SUB1 PE=1 SV=3	SUB1	14.395	37.8	75	6	6	6	5	7	4	11	5	7	6	6	7	6	6	1	1	2	1	4	5	4	6	5	5	5	5	6	4	5	1	1	5	2	4	5	4	6	5	5	5	5	6	4	5
P54136	Arginine--tRNA ligase, cytoplasmic OS=Homo sapiens OX=9606 GN=RARS1 PE=1 SV=2	RARS1	75.378	45.6	152	23	23	23	14	21	8	15	11	14	11	17	9	11	11	0	0	6	4	17	22	12	18	16	19	14	20	16	15	14	3	1	9	10	17	22	12	18	16	19	14	20	16	15	14
P54289	Voltage-dependent calcium channel subunit alpha-2/delta-1 OS=Homo sapiens OX=9606 GN=CACNA2D1 PE=1 SV=3	CACNA2D1	124.57	5	11	5	5	5	2	3	0	2	0	0	0	1	0	0	1	0	0	2	0	4	3	1	3	1	1	2	2	0	3	1	1	1	2	2	4	3	1	3	1	1	2	2	0	3	1
P54296	Myomesin-2 OS=Homo sapiens OX=9606 GN=MYOM2 PE=1 SV=2	MYOM2	164.89	28.1	42	30	30	30	38	4	0	0	0	0	0	0	0	0	0	0	0	0	0	30	12	2	2	0	1	1	1	1	2	1	1	0	1	0	30	12	2	2	0	1	1	1	1	2	1
P54577	Tyrosine--tRNA ligase, cytoplasmic OS=Homo sapiens OX=9606 GN=YARS1 PE=1 SV=4	YARS1	59.143	17.4	42	9	9	9	4	7	2	6	5	4	2	3	5	2	2	0	0	0	0	8	9	6	9	7	8	3	7	7	7	3	0	0	1	0	8	9	6	9	7	8	3	7	7	7	3
P54578	Ubiquitin carboxyl-terminal hydrolase 14 OS=Homo sapiens OX=9606 GN=USP14 PE=1 SV=3	USP14	56.068	26.7	52	11	11	11	4	7	3	6	3	4	4	5	2	3	5	1	1	3	1	7	8	5	8	5	6	6	7	5	7	6	1	1	3	1	7	8	5	8	5	6	6	7	5	7	6
P54619	5'-AMP-activated protein kinase subunit gamma-1 OS=Homo sapiens OX=9606 GN=PRKAG1 PE=1 SV=1	PRKAG1	37.579	21.1	22	5	5	5	2	4	0	4	2	1	1	2	2	1	2	0	0	1	0	4	5	2	5	3	1	2	2	2	2	4	0	0	2	3	4	5	2	5	3	1	2	2	2	2	4
P54652	Heat shock-related 70 kDa protein 2 OS=Homo sapiens OX=9606 GN=HSPA2 PE=1 SV=1	HSPA2	70.02	44.3	78	22	15	16	6	6	4	4	7	10	3	3	20	3	3	1	2	3	3	13	15	12	13	17	20	13	14	20	14	13	8	7	11	9	9	9	8	8	12	13	7	7	14	8	7
P54709	Sodium/potassium-transporting ATPase subunit beta-3 OS=Homo sapiens OX=9606 GN=ATP1B3 PE=1 SV=1	ATP1B3	31.512	26.5	62	7	7	7	4	3	3	7	6	4	4	6	4	7	5	2	2	3	2	7	7	4	7	7	5	6	7	7	6	6	3	2	5	4	7	7	4	7	7	5	6	7	7	6	6
P54727	UV excision repair protein RAD23 homolog B OS=Homo sapiens OX=9606 GN=RAD23B PE=1 SV=1	RAD23B	43.171	44	79	14	11	14	8	10	4	12	7	3	4	4	5	6	10	1	1	1	3	10	10	8	13	7	10	8	8	9	9	10	3	2	3	3	7	7	6	10	5	8	6	6	7	7	8
P54753	Ephrin type-B receptor 3 OS=Homo sapiens OX=9606 GN=EPHB3 PE=1 SV=2	EPHB3	110.33	3.4	2	2	2	2	0	0	0	0	1	1	0	0	0	0	0	0	0	0	0	0	0	1	0	1	1	0	1	0	1	1	0	1	0	0	0	0	1	0	1	1	0	1	0	1	1
P54802	Alpha-N-acetylglucosaminidase OS=Homo sapiens OX=9606 GN=NAGLU PE=1 SV=2	NAGLU	82.265	3.6	13	2	2	2	1	1	1	2	2	0	1	1	0	1	2	0	0	0	1	1	2	2	2	2	2	2	2	2	2	2	0	2	1	2	1	2	2	2	2	2	2	2	2	2	2
P54819	Adenylate kinase 2, mitochondrial OS=Homo sapiens OX=9606 GN=AK2 PE=1 SV=2	AK2	26.477	51.9	50	10	10	10	4	6	2	7	3	3	2	4	3	4	8	1	1	1	1	8	8	3	9	7	6	6	6	6	7	7	1	1	4	3	8	8	3	9	7	6	6	6	6	7	7
P54821	Paired mesoderm homeobox protein 1 OS=Homo sapiens OX=9606 GN=PRRX1 PE=1 SV=2	PRRX1	27.296	6.5	3	1	1	1	1	0	0	1	1	0	0	0	0	0	0	0	0	0	0	1	0	0	1	1	0	0	0	0	1	1	0	0	0	0	1	0	0	1	1	0	0	0	0	1	1
P54886	Delta-1-pyrroline-5-carboxylate synthase OS=Homo sapiens OX=9606 GN=ALDH18A1 PE=1 SV=2	ALDH18A1	87.301	19.6	38	13	13	13	3	7	0	10	4	2	1	1	5	2	1	0	1	1	0	6	9	2	11	5	4	3	3	6	4	3	1	1	2	1	6	9	2	11	5	4	3	3	6	4	3
P54920	Alpha-soluble NSF attachment protein OS=Homo sapiens OX=9606 GN=NAPA PE=1 SV=3	NAPA	33.232	70.2	166	16	16	16	15	15	9	17	14	15	12	11	21	14	15	1	1	4	2	13	13	11	14	14	13	14	12	16	13	13	3	2	8	4	13	13	11	14	14	13	14	12	16	13	13
P54922	[Protein ADP-ribosylarginine] hydrolase OS=Homo sapiens OX=9606 GN=ADPRH PE=1 SV=1	ADPRH	39.506	4.2	1	1	1	1	0	0	0	1	0	0	0	0	0	0	0	0	0	0	0	0	0	0	1	0	0	0	0	0	0	0	0	0	0	0	0	0	0	1	0	0	0	0	0	0	0
P55001	Microfibrillar-associated protein 2 OS=Homo sapiens OX=9606 GN=MFAP2 PE=1 SV=1	MFAP2	20.825	20.8	31	3	3	3	4	2	3	1	3	2	2	1	1	3	2	1	2	2	2	2	3	2	2	2	2	2	2	2	2	2	1	2	2	2	2	3	2	2	2	2	2	2	2	2	2
P55008	Allograft inflammatory factor 1 OS=Homo sapiens OX=9606 GN=AIF1 PE=1 SV=1	AIF1	16.703	19	10	2	2	2	1	1	0	2	1	1	1	1	0	0	1	0	0	1	0	1	1	1	2	1	1	1	1	0	1	1	1	1	1	1	1	1	1	2	1	1	1	1	0	1	1
P55010	Eukaryotic translation initiation factor 5 OS=Homo sapiens OX=9606 GN=EIF5 PE=1 SV=2	EIF5	49.222	27.4	65	10	10	10	6	9	3	8	7	4	5	6	5	4	7	0	0	0	1	9	10	7	9	8	6	6	6	7	7	6	1	0	4	1	9	10	7	9	8	6	6	6	7	7	6
P55011	Solute carrier family 12 member 2 OS=Homo sapiens OX=9606 GN=SLC12A2 PE=1 SV=1	SLC12A2	131.45	5.9	14	4	4	4	1	1	0	0	0	0	1	1	1	3	0	1	2	2	1	1	2	0	0	0	3	3	2	1	4	2	2	2	2	2	1	2	0	0	0	3	3	2	1	4	2
P55036	26S proteasome non-ATPase regulatory subunit 4 OS=Homo sapiens OX=9606 GN=PSMD4 PE=1 SV=1	PSMD4	40.736	23.6	35	6	6	6	4	4	1	5	4	2	2	2	3	4	3	0	0	1	0	6	5	2	6	5	4	4	4	4	5	5	1	1	3	3	6	5	2	6	5	4	4	4	4	5	5
P55039	Developmentally-regulated GTP-binding protein 2 OS=Homo sapiens OX=9606 GN=DRG2 PE=1 SV=1	DRG2	40.746	23.9	19	6	6	6	1	3	1	4	4	1	1	2	0	0	1	0	0	0	1	3	5	2	5	5	1	2	2	0	1	2	0	0	1	2	3	5	2	5	5	1	2	2	0	1	2
P55042	GTP-binding protein RAD OS=Homo sapiens OX=9606 GN=RRAD PE=1 SV=2	RRAD	33.245	6.8	1	1	1	1	1	0	0	0	0	0	0	0	0	0	0	0	0	0	0	1	0	0	0	0	0	0	0	0	0	0	0	0	0	0	1	0	0	0	0	0	0	0	0	0	0
P55058	Phospholipid transfer protein OS=Homo sapiens OX=9606 GN=PLTP PE=1 SV=1	PLTP	54.739	17.2	26	7	7	7	0	3	5	5	4	2	2	2	2	0	1	0	0	0	0	0	5	6	6	7	5	2	4	7	1	1	1	0	0	0	0	5	6	6	7	5	2	4	7	1	1
P55060	Exportin-2 OS=Homo sapiens OX=9606 GN=CSE1L PE=1 SV=3	CSE1L	110.42	31.8	139	25	25	25	9	23	4	19	10	16	11	7	20	6	7	1	2	3	1	19	24	11	21	16	23	15	17	25	11	12	2	5	4	3	19	24	11	21	16	23	15	17	25	11	12
P55072	Transitional endoplasmic reticulum ATPase OS=Homo sapiens OX=9606 GN=VCP PE=1 SV=4	VCP	89.321	53.6	498	35	35	35	40	36	22	50	45	47	38	39	43	38	38	12	10	23	17	28	30	23	29	32	30	28	27	29	30	27	16	16	24	21	28	30	23	29	32	30	28	27	29	30	27
P55081	Microfibrillar-associated protein 1 OS=Homo sapiens OX=9606 GN=MFAP1 PE=1 SV=2	MFAP1	51.958	7.7	3	3	3	3	0	0	0	3	0	0	0	0	0	0	0	0	0	0	0	0	0	0	3	0	0	0	0	0	0	0	0	0	0	0	0	0	0	3	0	0	0	0	0	0	0
P55083	Microfibril-associated glycoprotein 4 OS=Homo sapiens OX=9606 GN=MFAP4 PE=1 SV=2	MFAP4	28.648	17.3	91	3	3	3	7	2	0	1	5	7	4	6	3	3	6	6	12	12	17	2	1	1	1	2	3	1	3	1	1	3	1	3	3	3	2	1	1	1	2	3	1	3	1	1	3
P55084	Trifunctional enzyme subunit beta, mitochondrial OS=Homo sapiens OX=9606 GN=HADHB PE=1 SV=3	HADHB	51.294	46.4	143	19	19	19	15	17	6	13	10	11	9	8	3	13	18	4	4	7	5	14	15	11	15	14	15	13	15	13	14	16	6	6	10	7	14	15	11	15	14	15	13	15	13	14	16
P55145	Mesencephalic astrocyte-derived neurotrophic factor OS=Homo sapiens OX=9606 GN=MANF PE=1 SV=3	MANF	20.7	29.7	20	5	5	5	2	4	1	3	2	0	1	1	1	0	1	1	1	1	1	2	5	1	4	2	1	2	1	2	2	2	1	1	1	1	2	5	1	4	2	1	2	1	2	2	2
P55160	Nck-associated protein 1-like OS=Homo sapiens OX=9606 GN=NCKAP1L PE=1 SV=3	NCKAP1L	128.15	19.5	20	15	15	15	0	5	0	15	0	0	0	0	0	0	0	0	0	0	0	1	8	0	15	1	0	0	0	1	0	1	0	0	0	0	1	8	0	15	1	0	0	0	1	0	1
P55196	Afadin OS=Homo sapiens OX=9606 GN=AFDN PE=1 SV=3	AFDN	206.8	4.6	12	5	5	5	0	1	0	4	0	1	1	2	0	0	3	0	0	0	0	1	4	1	5	2	3	3	3	0	2	4	1	0	0	1	1	4	1	5	2	3	3	3	0	2	4
P55209	Nucleosome assembly protein 1-like 1 OS=Homo sapiens OX=9606 GN=NAP1L1 PE=1 SV=1	NAP1L1	45.374	22	77	6	5	5	7	6	2	9	6	5	5	6	6	6	5	2	3	5	4	5	6	3	6	6	6	5	6	5	4	6	3	3	4	4	4	5	3	5	5	5	4	5	4	3	5
P55210	Caspase-7 OS=Homo sapiens OX=9606 GN=CASP7 PE=1 SV=1	CASP7	34.276	18.5	10	5	5	5	2	5	0	2	1	0	0	0	0	0	0	0	0	0	0	2	5	0	3	4	1	1	1	0	0	1	0	0	0	0	2	5	0	3	4	1	1	1	0	0	1
P55212	Caspase-6 OS=Homo sapiens OX=9606 GN=CASP6 PE=1 SV=2	CASP6	33.31	10.2	11	3	3	3	0	3	0	3	1	1	1	2	0	0	0	0	0	0	0	1	3	0	3	1	1	1	2	1	0	1	0	0	0	0	1	3	0	3	1	1	1	2	1	0	1
P55263	Adenosine kinase OS=Homo sapiens OX=9606 GN=ADK PE=1 SV=2	ADK	40.545	27.9	32	9	9	9	2	2	1	5	0	4	3	6	3	2	1	1	0	1	1	6	5	3	8	4	6	4	7	6	5	4	1	0	1	1	6	5	3	8	4	6	4	7	6	5	4
P55265	Double-stranded RNA-specific adenosine deaminase OS=Homo sapiens OX=9606 GN=ADAR PE=1 SV=4	ADAR	136.06	14.8	53	13	13	13	4	10	1	11	4	3	4	6	3	3	1	0	0	2	1	9	13	3	13	9	7	8	10	7	8	3	1	1	3	1	9	13	3	13	9	7	8	10	7	8	3
P55268	Laminin subunit beta-2 OS=Homo sapiens OX=9606 GN=LAMB2 PE=1 SV=2	LAMB2	195.98	36.8	362	49	49	49	32	14	6	26	6	22	32	37	3	31	38	21	28	41	25	40	27	16	41	16	36	41	39	9	38	46	30	32	44	33	40	27	16	41	16	36	41	39	9	38	46
P55290	Cadherin-13 OS=Homo sapiens OX=9606 GN=CDH13 PE=1 SV=1	CDH13	78.286	7.7	19	4	4	4	3	0	0	1	2	0	1	0	1	2	3	1	0	2	3	4	1	0	1	2	1	2	0	1	3	3	1	0	3	3	4	1	0	1	2	1	2	0	1	3	3
P55327	Tumor protein D52 OS=Homo sapiens OX=9606 GN=TPD52 PE=1 SV=2	TPD52	24.327	16.5	17	3	3	3	2	2	1	3	1	1	1	2	1	1	1	0	0	0	1	1	3	1	3	1	1	1	1	1	2	1	0	1	2	1	1	3	1	3	1	1	1	1	1	2	1
P55735	Protein SEC13 homolog OS=Homo sapiens OX=9606 GN=SEC13 PE=1 SV=3	SEC13	35.54	31.4	34	6	5	6	4	5	3	5	4	3	2	3	1	1	3	0	0	0	0	4	5	4	5	5	4	4	3	4	1	5	0	0	0	0	4	5	3	5	5	4	3	3	4	1	5
P55769	NHP2-like protein 1 OS=Homo sapiens OX=9606 GN=SNU13 PE=1 SV=3	SNU13	14.173	41.4	24	5	5	5	3	5	0	2	2	1	1	3	3	1	3	0	0	0	0	5	5	2	5	2	4	5	4	4	3	3	0	0	1	0	5	5	2	5	2	4	5	4	4	3	3
P55774	C-C motif chemokine 18 OS=Homo sapiens OX=9606 GN=CCL18 PE=1 SV=1	CCL18	9.8487	41.6	17	3	3	3	2	2	1	1	0	1	2	2	2	1	3	0	0	0	0	2	2	2	1	0	2	2	2	2	1	3	0	0	0	0	2	2	2	1	0	2	2	2	2	1	3
P55786	Puromycin-sensitive aminopeptidase OS=Homo sapiens OX=9606 GN=NPEPPS PE=1 SV=2	NPEPPS	103.28	34.3	175	27	27	27	20	18	12	16	19	11	13	10	10	14	12	3	2	8	7	25	23	18	20	25	19	20	20	20	18	18	8	5	12	11	25	23	18	20	25	19	20	20	20	18	18
P55795	Heterogeneous nuclear ribonucleoprotein H2 OS=Homo sapiens OX=9606 GN=HNRNPH2 PE=1 SV=1	HNRNPH2	49.263	33.9	38	11	6	6	2	4	1	8	5	2	1	3	2	3	2	0	1	3	1	7	10	7	11	9	8	8	8	8	7	8	2	4	6	3	3	5	3	6	5	3	4	4	3	3	4
P55809	Succinyl-CoA:3-ketoacid coenzyme A transferase 1, mitochondrial OS=Homo sapiens OX=9606 GN=OXCT1 PE=1 SV=1	OXCT1	56.157	23.3	19	9	8	9	1	2	0	5	0	1	1	2	5	1	1	0	0	0	0	4	4	2	7	3	3	3	2	6	3	1	0	0	1	0	4	4	2	7	3	3	3	2	6	3	1
Q6EEV6	Small ubiquitin-related modifier 4 OS=Homo sapiens OX=9606 GN=SUMO4 PE=1 SV=2	SUMO4	10.685	12.6	24	1	1	1	3	2	1	2	2	2	2	2	0	2	2	1	0	1	2	1	1	1	1	1	1	1	1	1	1	1	1	1	1	1	1	1	1	1	1	1	1	1	1	1	1
P55884	Eukaryotic translation initiation factor 3 subunit B OS=Homo sapiens OX=9606 GN=EIF3B PE=1 SV=3	EIF3B	92.48	36	157	23	22	23	13	18	8	18	14	12	12	13	14	9	15	0	0	8	3	19	21	16	22	16	17	18	17	19	18	16	1	0	10	8	19	20	16	22	16	17	18	17	19	18	16
P55899	IgG receptor FcRn large subunit p51 OS=Homo sapiens OX=9606 GN=FCGRT PE=1 SV=1	FCGRT	39.743	18.4	14	5	5	5	1	2	0	3	0	0	0	0	0	1	3	1	1	2	0	3	3	0	4	1	1	3	3	0	4	4	3	3	3	5	3	3	0	4	1	1	3	3	0	4	4
P55957	BH3-interacting domain death agonist OS=Homo sapiens OX=9606 GN=BID PE=1 SV=1	BID	21.994	20	5	3	3	3	1	2	0	2	0	0	0	0	0	0	0	0	0	0	0	1	3	0	3	0	0	0	0	0	0	0	0	0	0	0	1	3	0	3	0	0	0	0	0	0	0
P56134	ATP synthase subunit f, mitochondrial OS=Homo sapiens OX=9606 GN=ATP5MF PE=1 SV=3	ATP5MF	10.918	39.4	28	3	3	3	2	5	2	2	2	2	2	2	2	2	1	1	1	1	1	3	3	3	2	3	2	3	2	3	3	3	1	1	1	1	3	3	3	2	3	2	3	2	3	3	3
P56192	Methionine--tRNA ligase, cytoplasmic OS=Homo sapiens OX=9606 GN=MARS1 PE=1 SV=2	MARS1	101.11	27.8	78	18	17	18	4	9	1	10	7	7	7	6	13	5	6	0	0	2	1	12	14	5	16	14	14	13	12	14	11	12	0	0	3	1	12	14	5	16	14	14	12	11	14	11	12
P56199	Integrin alpha-1 OS=Homo sapiens OX=9606 GN=ITGA1 PE=1 SV=2	ITGA1	130.85	8.1	24	8	8	8	0	4	0	3	0	2	2	2	0	0	2	2	0	5	2	1	6	0	5	1	4	4	5	1	1	3	4	2	7	3	1	6	0	5	1	4	4	5	1	1	3
P56211	cAMP-regulated phosphoprotein 19 OS=Homo sapiens OX=9606 GN=ARPP19 PE=1 SV=2	ARPP19	12.323	31.2	4	3	2	2	1	0	0	2	0	0	0	0	0	1	0	0	0	0	0	2	2	0	3	2	0	0	0	0	1	0	0	0	0	0	1	1	0	2	1	0	0	0	0	1	0
P56279	T-cell leukemia/lymphoma protein 1A OS=Homo sapiens OX=9606 GN=TCL1A PE=1 SV=1	TCL1A	13.459	38.6	4	4	4	4	0	0	0	4	0	0	0	0	0	0	0	0	0	0	0	1	0	0	4	0	0	0	0	1	0	0	0	0	0	0	1	0	0	4	0	0	0	0	1	0	0
P56377	AP-1 complex subunit sigma-2 OS=Homo sapiens OX=9606 GN=AP1S2 PE=1 SV=1	AP1S2	18.615	21	7	3	2	2	2	1	0	2	1	0	0	1	0	0	0	0	0	0	0	3	2	0	3	2	1	0	2	0	0	0	0	0	0	0	2	1	0	2	1	0	0	2	0	0	0
P56385	ATP synthase subunit e, mitochondrial OS=Homo sapiens OX=9606 GN=ATP5ME PE=1 SV=2	ATP5ME	7.9331	60.9	30	4	4	4	2	2	1	3	1	4	2	3	1	5	3	0	0	2	1	3	3	4	4	3	4	4	4	4	4	4	1	0	4	3	3	3	4	4	3	4	4	4	4	4	4
P56470	Galectin-4 OS=Homo sapiens OX=9606 GN=LGALS4 PE=1 SV=1	LGALS4	35.941	5.3	1	1	1	1	0	0	0	0	0	0	0	0	0	0	0	0	1	0	0	0	0	0	0	0	0	0	0	0	0	0	0	1	0	0	0	0	0	0	0	0	0	0	0	0	0
P56537	Eukaryotic translation initiation factor 6 OS=Homo sapiens OX=9606 GN=EIF6 PE=1 SV=1	EIF6	26.599	41.6	28	6	6	6	1	1	3	1	4	6	3	3	3	1	1	0	0	1	0	2	2	4	3	3	5	3	4	5	3	2	0	0	1	0	2	2	4	3	3	5	3	4	5	3	2
P56545	C-terminal-binding protein 2 OS=Homo sapiens OX=9606 GN=CTBP2 PE=1 SV=1	CTBP2	48.944	10.8	3	4	2	2	0	2	0	0	1	0	0	0	0	0	0	0	0	0	0	2	4	1	2	3	1	2	1	1	1	0	0	0	1	0	0	2	0	0	1	0	0	0	0	0	0
P56556	NADH dehydrogenase [ubiquinone] 1 alpha subcomplex subunit 6 OS=Homo sapiens OX=9606 GN=NDUFA6 PE=1 SV=4	NDUFA6	15.136	21.1	16	4	4	4	3	2	0	3	1	1	1	1	0	2	2	0	0	0	0	3	2	1	3	3	1	3	3	0	4	3	1	1	1	1	3	2	1	3	3	1	3	3	0	4	3
P56589	Peroxisomal biogenesis factor 3 OS=Homo sapiens OX=9606 GN=PEX3 PE=1 SV=1	PEX3	42.139	11.5	3	3	3	3	0	0	0	0	0	0	0	0	0	0	3	0	0	0	0	1	0	1	0	1	2	0	0	1	0	3	0	0	0	0	1	0	1	0	1	2	0	0	1	0	3
P56705	Protein Wnt-4 OS=Homo sapiens OX=9606 GN=WNT4 PE=1 SV=4	WNT4	39.051	4	3	1	1	1	0	0	0	0	0	0	0	1	0	1	1	0	0	0	0	0	0	0	0	0	0	1	1	0	1	1	0	0	0	0	0	0	0	0	0	0	1	1	0	1	1
P57088	Transmembrane protein 33 OS=Homo sapiens OX=9606 GN=TMEM33 PE=1 SV=2	TMEM33	27.978	27.1	25	7	7	7	1	4	1	1	3	2	2	1	1	3	3	1	0	1	1	4	7	4	5	4	2	4	3	3	5	5	1	0	1	1	4	7	4	5	4	2	4	3	3	5	5
P57105	Synaptojanin-2-binding protein OS=Homo sapiens OX=9606 GN=SYNJ2BP PE=1 SV=2	SYNJ2BP	15.928	17.9	5	2	2	2	1	3	0	1	0	0	0	0	0	0	0	0	0	0	0	2	2	0	2	1	0	0	1	0	0	1	0	0	0	0	2	2	0	2	1	0	0	1	0	0	1
P57729	Ras-related protein Rab-38 OS=Homo sapiens OX=9606 GN=RAB38 PE=1 SV=1	RAB38	23.712	24.6	26	5	4	5	4	4	1	1	2	1	2	2	3	2	3	1	0	0	0	5	4	3	1	4	4	3	3	5	4	4	1	0	0	1	4	3	2	0	3	3	2	2	4	3	3
P57730	Caspase recruitment domain-containing protein 18 OS=Homo sapiens OX=9606 GN=CARD18 PE=1 SV=1	CARD18	10.138	23.3	4	2	2	2	0	0	0	0	1	0	0	0	1	0	2	0	0	0	0	2	2	1	0	2	1	2	1	2	2	2	0	0	0	0	2	2	1	0	2	1	2	1	2	2	2
P57735	Ras-related protein Rab-25 OS=Homo sapiens OX=9606 GN=RAB25 PE=1 SV=2	RAB25	23.495	34.7	28	6	6	6	5	3	2	0	3	5	1	2	4	2	1	0	0	0	0	5	5	5	1	5	6	3	4	6	5	3	0	0	2	1	5	5	5	1	5	6	3	4	6	5	3
P57737	Coronin-7 OS=Homo sapiens OX=9606 GN=CORO7 PE=1 SV=2	CORO7	100.6	20.8	39	13	13	13	4	12	2	12	4	1	0	1	2	0	1	0	0	0	0	8	11	6	12	5	2	2	8	5	2	5	0	2	0	2	8	11	6	12	5	2	2	8	5	2	5
P57740	Nuclear pore complex protein Nup107 OS=Homo sapiens OX=9606 GN=NUP107 PE=1 SV=1	NUP107	106.37	7.7	12	6	6	6	1	2	0	5	0	0	1	1	1	1	0	0	0	0	0	4	5	0	6	1	2	2	4	5	3	2	0	0	0	1	4	5	0	6	1	2	2	4	5	3	2
P57764	Gasdermin-D OS=Homo sapiens OX=9606 GN=GSDMD PE=1 SV=1	GSDMD	52.8	9.7	4	3	3	3	0	0	0	4	0	0	0	0	0	0	0	0	0	0	0	1	2	0	3	1	0	0	0	0	0	0	0	0	0	0	1	2	0	3	1	0	0	0	0	0	0
P57772	Selenocysteine-specific elongation factor OS=Homo sapiens OX=9606 GN=EEFSEC PE=1 SV=4	EEFSEC	65.304	17.6	26	7	7	7	2	2	0	8	2	1	2	2	2	2	2	0	0	1	0	4	2	0	7	2	1	2	2	3	2	2	0	1	1	0	4	2	0	7	2	1	2	2	3	2	2
P58107	Epiplakin OS=Homo sapiens OX=9606 GN=EPPK1 PE=1 SV=3	EPPK1	555.65	58.3	810	106	99	99	50	85	37	20	78	89	62	67	101	46	29	30	19	65	32	76	94	63	50	87	89	80	83	95	73	50	48	30	75	51	69	87	56	44	80	82	73	76	88	66	43
P58546	Myotrophin OS=Homo sapiens OX=9606 GN=MTPN PE=1 SV=2	MTPN	12.895	56.8	50	5	5	5	7	4	2	6	5	4	3	4	4	5	4	0	0	1	1	5	4	4	5	5	4	3	4	3	3	3	1	1	1	1	5	4	4	5	5	4	3	4	3	3	3
P59666	Neutrophil defensin 3 OS=Homo sapiens OX=9606 GN=DEFA3 PE=1 SV=1	DEFA3	10.245	26.6	59	6	6	6	4	11	13	3	9	2	2	2	2	2	2	1	2	2	2	4	6	6	4	6	3	4	3	2	4	3	2	3	3	2	4	6	6	4	6	3	4	3	2	4	3
P59768	Guanine nucleotide-binding protein G(I)/G(S)/G(O) subunit gamma-2 OS=Homo sapiens OX=9606 GN=GNG2 PE=1 SV=2	GNG2	7.8501	59.2	20	3	2	3	2	2	1	2	2	1	2	2	0	1	1	1	1	1	1	2	2	2	2	2	1	2	2	0	1	1	1	1	1	1	2	2	2	2	2	1	2	2	0	1	1
P59998	Actin-related protein 2/3 complex subunit 4 OS=Homo sapiens OX=9606 GN=ARPC4 PE=1 SV=3	ARPC4	19.667	68.5	92	10	10	10	6	8	5	10	8	6	7	7	4	5	8	4	5	6	3	8	9	8	10	9	9	9	8	7	9	9	4	5	9	6	8	9	8	10	9	9	9	8	7	9	9
P60033	CD81 antigen OS=Homo sapiens OX=9606 GN=CD81 PE=1 SV=1	CD81	25.809	16.5	16	2	2	2	2	1	1	2	1	1	1	1	0	1	1	1	1	1	1	2	1	1	2	1	1	2	2	2	2	1	1	1	2	1	2	1	1	2	1	1	2	2	2	2	1
P60059	Protein transport protein Sec61 subunit gamma OS=Homo sapiens OX=9606 GN=SEC61G PE=1 SV=1	SEC61G	7.7412	36.8	18	2	2	2	1	3	1	2	1	2	1	1	1	2	1	0	1	1	0	2	2	1	2	2	2	2	2	2	2	2	0	1	2	0	2	2	1	2	2	2	2	2	2	2	2
P60174	Triosephosphate isomerase OS=Homo sapiens OX=9606 GN=TPI1 PE=1 SV=4	TPI1	26.669	75.9	325	16	16	16	30	29	20	38	26	22	23	25	25	18	17	12	12	14	14	16	15	12	15	15	16	15	15	15	15	14	11	13	12	12	16	15	12	15	15	16	15	15	15	15	14
P60228	Eukaryotic translation initiation factor 3 subunit E OS=Homo sapiens OX=9606 GN=EIF3E PE=1 SV=1	EIF3E	52.22	41.1	89	17	17	17	11	10	5	12	6	8	7	11	5	7	5	0	1	1	0	13	13	9	13	13	11	11	12	11	13	12	1	2	4	4	13	13	9	13	13	11	11	12	11	13	12
P60468	Protein transport protein Sec61 subunit beta OS=Homo sapiens OX=9606 GN=SEC61B PE=1 SV=2	SEC61B	9.9743	37.5	18	3	3	3	1	1	1	2	2	1	2	2	1	3	2	0	0	0	0	2	2	2	3	3	3	3	3	2	3	3	0	0	0	0	2	2	2	3	3	3	3	3	2	3	3
P60510	Serine/threonine-protein phosphatase 4 catalytic subunit OS=Homo sapiens OX=9606 GN=PPP4C PE=1 SV=1	PPP4C	35.08	23.1	16	5	4	4	2	2	0	2	2	2	1	1	3	0	1	0	0	0	0	3	4	1	4	3	4	3	3	4	0	3	2	1	1	1	2	3	0	3	2	3	2	2	3	0	2
P60660	Myosin light polypeptide 6 OS=Homo sapiens OX=9606 GN=MYL6 PE=1 SV=2	MYL6	16.93	55.6	211	8	6	8	11	21	11	17	10	18	15	16	14	15	13	11	13	16	10	8	8	8	8	8	8	8	8	8	8	8	8	8	8	8	6	6	6	6	6	6	6	6	6	6	6
P63261	Actin, cytoplasmic 2 OS=Homo sapiens OX=9606 GN=ACTG1 PE=1 SV=1	ACTG1	41.792	83.2	1537	34	10	34	120	165	96	169	120	99	100	109	91	96	103	52	58	86	73	29	30	27	32	26	28	27	27	27	27	26	20	19	23	22	9	10	9	10	9	9	8	9	9	7	8
P60842	Eukaryotic initiation factor 4A-I OS=Homo sapiens OX=9606 GN=EIF4A1 PE=1 SV=1	EIF4A1	46.153	55.4	283	22	11	22	24	29	16	28	23	20	23	26	20	21	20	4	5	13	11	18	20	17	20	19	19	19	20	16	18	17	9	7	14	12	10	11	9	9	10	10	10	11	9	9	9
P60866	40S ribosomal protein S20 OS=Homo sapiens OX=9606 GN=RPS20 PE=1 SV=1	RPS20	13.373	25.2	57	3	3	3	4	5	4	6	4	5	4	3	4	4	4	3	2	3	2	3	3	3	3	3	3	3	3	3	3	3	2	2	2	2	3	3	3	3	3	3	3	3	3	3	3
P60891	Ribose-phosphate pyrophosphokinase 1 OS=Homo sapiens OX=9606 GN=PRPS1 PE=1 SV=2	PRPS1	34.834	32.4	72	8	3	8	5	5	2	13	6	5	6	5	6	6	5	2	2	3	1	6	8	3	8	6	6	7	5	7	6	6	3	4	3	3	1	3	1	3	2	1	2	2	2	3	3
P60900	Proteasome subunit alpha type-6 OS=Homo sapiens OX=9606 GN=PSMA6 PE=1 SV=1	PSMA6	27.399	50.4	117	11	11	11	11	10	9	13	9	8	8	10	8	8	11	2	1	5	4	11	10	10	11	10	10	9	10	10	9	10	3	3	6	7	11	10	10	11	10	10	9	10	10	9	10
P60903	Protein S100-A10 OS=Homo sapiens OX=9606 GN=S100A10 PE=1 SV=2	S100A10	11.203	49.5	85	4	4	4	4	8	4	6	4	6	6	7	4	5	9	5	5	6	6	2	3	3	3	2	2	3	3	2	4	4	2	3	3	3	2	3	3	3	2	2	3	3	2	4	4
P60953	Cell division control protein 42 homolog OS=Homo sapiens OX=9606 GN=CDC42 PE=1 SV=2	CDC42	21.258	58.6	106	8	7	7	8	11	9	9	8	9	7	8	6	8	8	2	2	7	4	8	8	7	7	8	7	6	7	6	6	6	3	4	5	6	7	7	7	6	7	6	5	6	6	6	6
P60981	Destrin OS=Homo sapiens OX=9606 GN=DSTN PE=1 SV=3	DSTN	18.506	60	86	11	9	9	6	8	8	3	5	9	8	7	12	5	4	1	2	5	3	9	10	7	8	8	10	8	9	11	6	5	2	2	7	3	7	8	6	6	7	9	8	9	9	6	5
P60983	Glia maturation factor beta OS=Homo sapiens OX=9606 GN=GMFB PE=1 SV=2	GMFB	16.713	38	19	3	2	2	2	2	1	2	2	2	2	2	1	0	2	0	0	1	0	3	3	2	3	3	3	3	3	1	1	2	0	0	1	0	2	2	1	2	2	2	2	2	1	1	2
P60985	Keratinocyte differentiation-associated protein OS=Homo sapiens OX=9606 GN=KRTDAP PE=1 SV=1	KRTDAP	11.05	28.3	50	4	4	4	8	2	2	0	5	4	2	3	3	4	7	3	1	2	4	3	2	3	1	3	3	3	3	3	4	4	3	2	3	3	3	2	3	1	3	3	3	3	3	4	4
P61006	Ras-related protein Rab-8A OS=Homo sapiens OX=9606 GN=RAB8A PE=1 SV=1	RAB8A	23.668	25.1	20	4	2	3	2	3	2	4	1	1	2	0	1	1	1	0	0	1	1	3	4	3	4	2	3	3	3	4	3	2	2	2	2	2	2	2	2	2	1	2	2	1	2	2	1
P61009	Signal peptidase complex subunit 3 OS=Homo sapiens OX=9606 GN=SPCS3 PE=1 SV=1	SPCS3	20.313	11.7	8	2	2	2	1	2	0	2	1	0	0	1	1	0	0	0	0	0	0	1	2	2	2	2	1	1	1	1	1	1	0	0	1	0	1	2	2	2	2	1	1	1	1	1	1
P61011	Signal recognition particle 54 kDa protein OS=Homo sapiens OX=9606 GN=SRP54 PE=1 SV=1	SRP54	55.704	14.9	12	6	6	6	0	3	0	3	5	0	0	1	0	0	0	0	0	0	0	2	4	1	4	6	2	0	2	3	2	0	0	0	0	0	2	4	1	4	6	2	0	2	3	2	0
P61018	Ras-related protein Rab-4B OS=Homo sapiens OX=9606 GN=RAB4B PE=1 SV=1	RAB4B	23.586	22.5	8	4	2	4	0	1	0	4	1	0	0	0	0	0	1	0	1	0	0	0	1	0	4	2	1	1	1	1	1	1	0	1	0	0	0	0	0	2	0	0	0	0	0	0	0
P61019	Ras-related protein Rab-2A OS=Homo sapiens OX=9606 GN=RAB2A PE=1 SV=1	RAB2A	23.545	53.3	131	10	4	10	9	13	9	9	11	10	9	10	10	9	10	3	5	7	7	9	9	9	10	10	10	10	10	10	10	10	3	6	7	8	4	3	4	4	4	4	4	4	4	4	4
P61020	Ras-related protein Rab-5B OS=Homo sapiens OX=9606 GN=RAB5B PE=1 SV=1	RAB5B	23.707	47.9	49	8	5	5	4	2	2	4	4	4	3	3	3	4	4	2	1	4	5	8	8	8	7	7	7	8	8	8	7	7	5	6	6	6	5	5	5	4	4	4	5	5	5	4	4
P61026	Ras-related protein Rab-10 OS=Homo sapiens OX=9606 GN=RAB10 PE=1 SV=1	RAB10	22.541	35.5	41	6	5	5	3	4	3	4	6	4	3	2	4	2	1	1	1	1	2	5	6	4	6	6	6	5	5	5	4	5	3	3	4	4	4	5	3	5	5	5	4	4	4	3	4
P61077	Ubiquitin-conjugating enzyme E2 D3 OS=Homo sapiens OX=9606 GN=UBE2D3 PE=1 SV=1	UBE2D3	16.687	12.2	13	2	2	2	1	1	1	2	1	1	1	1	1	1	1	0	0	0	1	2	1	1	2	1	1	1	1	1	1	1	1	1	1	1	2	1	1	2	1	1	1	1	1	1	1
P61081	NEDD8-conjugating enzyme Ubc12 OS=Homo sapiens OX=9606 GN=UBE2M PE=1 SV=1	UBE2M	20.9	24.6	13	4	4	4	1	2	1	2	2	0	0	2	1	1	1	0	0	0	0	2	4	3	4	2	2	2	2	2	2	1	0	0	0	0	2	4	3	4	2	2	2	2	2	2	1
P61086	Ubiquitin-conjugating enzyme E2 K OS=Homo sapiens OX=9606 GN=UBE2K PE=1 SV=3	UBE2K	22.406	19	12	3	3	3	1	1	0	3	2	0	1	1	1	1	1	0	0	0	0	1	2	2	3	3	2	2	2	2	2	2	0	0	1	0	1	2	2	3	3	2	2	2	2	2	2
P61088	Ubiquitin-conjugating enzyme E2 N OS=Homo sapiens OX=9606 GN=UBE2N PE=1 SV=1	UBE2N	17.138	52	93	7	7	7	6	7	5	11	8	8	8	8	7	7	7	4	1	4	2	7	7	7	7	7	7	7	7	7	6	6	4	3	5	4	7	7	7	7	7	7	7	7	7	6	6
P61106	Ras-related protein Rab-14 OS=Homo sapiens OX=9606 GN=RAB14 PE=1 SV=4	RAB14	23.897	70.7	98	11	11	11	7	11	4	13	7	7	7	8	6	6	10	2	3	4	3	9	10	7	10	7	8	7	8	8	6	8	3	3	5	6	9	10	7	10	7	8	7	8	8	6	8
P61158	Actin-related protein 3 OS=Homo sapiens OX=9606 GN=ACTR3 PE=1 SV=3	ACTR3	47.371	63.4	266	21	21	21	17	33	15	34	22	17	20	18	16	18	21	6	7	11	11	16	18	15	19	20	16	17	18	15	16	17	8	9	13	10	16	18	15	19	20	16	17	18	15	16	17
P61160	Actin-related protein 2 OS=Homo sapiens OX=9606 GN=ACTR2 PE=1 SV=1	ACTR2	44.76	33.2	197	11	11	11	14	25	11	23	17	12	15	17	12	13	15	4	4	9	6	11	11	10	11	11	11	10	11	11	11	11	5	5	9	7	11	11	10	11	11	11	10	11	11	11	11
P61163	Alpha-centractin OS=Homo sapiens OX=9606 GN=ACTR1A PE=1 SV=1	ACTR1A	42.613	28.7	65	8	6	8	6	4	2	8	5	6	3	4	6	5	3	2	3	5	3	7	7	5	6	6	6	4	4	7	5	5	3	3	3	3	5	6	4	5	5	5	3	3	5	4	4
P61201	COP9 signalosome complex subunit 2 OS=Homo sapiens OX=9606 GN=COPS2 PE=1 SV=1	COPS2	51.596	18.7	22	7	7	7	5	4	0	4	1	1	2	0	1	2	2	0	0	0	0	5	7	2	6	3	2	3	2	2	5	5	0	0	1	0	5	7	2	6	3	2	3	2	2	5	5
P84077	ADP-ribosylation factor 1 OS=Homo sapiens OX=9606 GN=ARF1 PE=1 SV=2	ARF1	20.697	57.5	66	8	4	4	4	7	5	7	6	3	5	5	5	6	6	2	2	2	1	8	8	8	8	8	8	8	8	8	8	8	5	6	7	6	4	4	4	4	4	4	4	4	4	4	4
P61221	ATP-binding cassette sub-family E member 1 OS=Homo sapiens OX=9606 GN=ABCE1 PE=1 SV=1	ABCE1	67.314	30.4	57	13	13	13	8	10	1	9	8	2	4	5	1	4	5	0	0	0	0	9	13	4	10	10	8	6	8	4	7	6	0	0	0	0	9	13	4	10	10	8	6	8	4	7	6
P61224	Ras-related protein Rap-1b OS=Homo sapiens OX=9606 GN=RAP1B PE=1 SV=1	RAP1B	20.825	41.3	9	7	3	3	1	1	1	2	3	0	0	1	0	0	0	0	0	0	0	5	7	5	6	7	5	5	6	4	5	5	4	3	4	4	1	3	1	2	3	1	1	2	0	1	1
P61225	Ras-related protein Rap-2b OS=Homo sapiens OX=9606 GN=RAP2B PE=1 SV=1	RAP2B	20.504	25.7	26	4	3	3	3	4	3	3	2	1	0	2	2	1	1	1	1	1	1	4	4	4	4	4	4	3	4	4	2	3	2	1	2	1	3	3	3	3	3	3	2	3	3	1	2
P61247	40S ribosomal protein S3a OS=Homo sapiens OX=9606 GN=RPS3A PE=1 SV=2	RPS3A	29.945	53	163	13	13	13	15	17	5	17	15	13	13	12	11	13	11	4	3	9	5	13	13	11	13	13	13	13	13	13	13	11	6	5	7	7	13	13	11	13	13	13	13	13	13	13	11
P61254	60S ribosomal protein L26 OS=Homo sapiens OX=9606 GN=RPL26 PE=1 SV=1	RPL26	17.258	35.2	45	8	8	8	4	5	3	8	4	2	4	3	3	3	2	0	0	3	1	8	8	7	8	6	6	8	7	6	7	5	3	2	4	4	8	8	7	8	6	6	8	7	6	7	5
[truncated: 2,511 more rows]
[truncated: 55 more columns]

[truncated: 1 more sheets: Peptide_quant]
